# Supplementary material for: Evolutionary Conservation of Orthoretroviral Long Terminal Repeats (LTRs) and ab initio Detection of Single LTRs in Genomic Data
Source: PLoS One. 2009 Apr 13;4(4):e5179. doi: 10.1371/journal.pone.0005179 (PMC2664473; doi:10.1371/journal.pone.0005179)
Supplement: Excel S1 — The figures illustrate a great dependence on LTR length when the beta and gamma HMMs are applied to opossum LTRs. (0.66 MB XLS) [file pone.0005179.s009.xls]

## Sheet: Opossum beta, RetroTector
Opossum beta LTRs detected by RetroTector
Name	Length	HMM score	CT content
>CHR1_110923933_BC_16	751	2.13316	0.752475
>CHR1_110915112_BC_16	751	2.13316	0.752475
>CHR1_128123227_C_17	750	1.86129	0.732673
>CHR1_128114411_C_17	749	0.0376477	0.732673
>CHR1_143720497_C_16	750	2.52621	0.752475
>CHR1_143729316_C_16	750	2.52621	0.752475
>CHR1_148500436_B_14	188	-11.2117	0.693069
>CHR1_148491898_B_14	188	-11.2117	0.693069
>CHR1_167248384_S_13	102	-3.18023	0.70297
>CHR1_167258300_S_13	102	-3.18023	0.70297
>CHR1_167733319_C_15	150	-20.155	0.693069
>CHR1_167723636_CD_14	158	-17.4563	0.633663
>CHR1_167902813_BC_16	333	-0.438845	0.623762
>CHR1_167894025_BC_16	333	0.56792	0.623762
>CHR1_170448866_BS_18	510	7.09482	0.673267
>CHR1_170442397_BS_18	510	7.09482	0.673267
>CHR1_181222353_S_17	438	10.5383	0.673267
>CHR1_181229391_S_17	436	10.6042	0.663366
>CHR1_195051156_BC_16	150	-11.1937	0.594059
>CHR1_195059973_BC_16	150	-11.1937	0.594059
>CHR1_230577908_BS_16	383	9.10069	0.70297
>CHR1_242601295_BS_16	373	-3.9003	0.70297
>CHR1_247488310_C_16	256	2.11054	0.712871
>CHR1_247496317_C_16	254	1.28626	0.70297
>CHR1_25442255_BC_17	431	-5.31359	0.752475
>CHR1_25433440_BC_17	431	-5.31359	0.752475
>CHR1_27918271_C_17	385	2.85683	0.782178
>CHR1_27924774_CS_17	384	3.86032	0.772277
>CHR1_281051213_BC_17	715	7.78655	0.762376
>CHR1_281060003_BC_17	715	8.58169	0.762376
>CHR1_293181774_CD_13	112	-20.231	0.50495
>CHR1_293173951_CS_13	138	-15.1063	0.455446
>CHR1_296783693_B_16	366	4.11543	0.683168
>CHR1_296777494_BC_15	367	7.23128	0.683168
>CHR1_305737746_C_15	148	-6.8213	0.455446
>CHR1_305744467_C_16	148	-7.12541	0.455446
>CHR1_315083428_C_15	203	-8.73314	0.653465
>CHR1_315071905_C_14	291	-11.3295	0.712871
>CHR1_327583943_S_17	385	2.60083	0.762376
>CHR1_327575361_S_17	385	2.60707	0.762376
>CHR1_328471401_S_13	92	-14.4218	0.576087
>CHR1_328460051_C_13	115	-15.1283	0.584158
>CHR1_33268024_C_16	613	2.52316	0.752475
>CHR1_33259250_BC_16	632	1.54675	0.762376
>CHR1_33409049_B_16	449	9.33848	0.772277
>CHR1_344046451_BC_17	396	-5.6458	0.811881
>CHR1_344037787_BC_16	386	-5.5037	0.732673
>CHR1_379349735_C_13	99	-14.925	0.474747
>CHR1_379359915_C_14	115	-25.5963	0.673267
>CHR1_380279065_C_15	327	-4.56206	0.613861
>CHR1_380267737_C_15	327	-4.26659	0.613861
>CHR1_398067965_BC_16	431	-5.31359	0.752475
>CHR1_398076767_BC_16	431	-5.11152	0.752475
>CHR1_410304129_BC_17	345	-1.49957	0.732673
>CHR1_410295344_BC_17	347	-2.13557	0.752475
>CHR1_415979858_S_13	93	-21.0121	0.494624
>CHR1_415987927_BC_13	116	-17.5095	0.376238
>CHR1_424289738_C_13	103	-12.3932	0.732673
>CHR1_424281505_C_12	103	-12.548	0.712871
>CHR1_425126980_CS_16	398	0.336228	0.772277
>CHR1_425136855_S_16	397	-1.43431	0.762376
>CHR1_450166815_C_13	146	-13.3543	0.633663
>CHR1_450180754_C_14	170	-13.2067	0.623762
>CHR1_460536503_C_15	534	0.371347	0.821782
>CHR1_460527740_C_15	528	0.750657	0.821782
>CHR1_466583595_CS_17	366	8.00415	0.772277
>CHR1_466573369_CS_17	366	10.0875	0.782178
>CHR1_468653188_C_16	716	3.26455	0.782178
>CHR1_468661977_C_16	716	3.31997	0.782178
>CHR1_585481538_C_16	399	1.21193	0.772277
>CHR1_585472692_CS_15	399	-0.111961	0.772277
>CHR1_585775974_B_15	176	-11.037	0.643564
>CHR1_585767444_B_15	176	-10.9808	0.643564
>CHR1_604514946_CS_16	231	1.39237	0.752475
>CHR1_604522414_CS_16	229	2.14077	0.742574
>CHR1_683908697_BC_16	367	8.72604	0.643564
>CHR1_683902616_S_16	357	7.32985	0.663366
>CHR1_683912408_CS_18	1400	-9.12449	0.673267
>CHR1_685119504_CS_14	178	-10.2346	0.683168
>CHR1_685127707_CS_14	179	-9.20284	0.693069
>CHR1_687872637_BS_16	510	7.3534	0.673267
>CHR1_687866115_BS_16	510	7.13645	0.673267
>CHR1_698366880_C_17	725	8.39308	0.792079
>CHR1_698358729_C_16	725	8.65685	0.792079
>CHR1_714198620_CS_14	111	-13.1028	0.60396
>CHR1_714209482_CS_14	112	-15.3026	0.613861
>CHR1_8554267_C_17	571	-0.630872	0.752475
>CHR1_8562389_C_16	571	-0.636042	0.752475
>CHR2_105230752_BS_15	507	8.69449	0.673267
>CHR2_105223873_S_16	507	8.70561	0.673267
>CHR2_109039142_B_13	120	-14.2683	0.366337
>CHR2_109057236_CD_12	142	-12.8308	0.455446
>CHR2_134205816_BC_16	431	-5.34027	0.742574
>CHR2_134196997_BC_16	431	-5.53779	0.742574
>CHR2_137984653_BC_16	349	1.01353	0.732673
>CHR2_137975467_C_16	349	0.204524	0.732673
>CHR2_150715476_C_14	187	5.91864	0.792079
>CHR2_150706969_CS_14	187	5.78796	0.792079
>CHR2_156662528_CS_18	2202	-12.102	0.693069
>CHR2_174394812_BC_15	302	10.1342	0.633663
>CHR2_174402373_C_16	301	11.0152	0.623762
>CHR2_184227488_CS_15	287	0.281023	0.663366
>CHR2_184219890_CS_15	286	-6.34565	0.673267
>CHR2_186265067_BS_17	305	0.43178	0.722772
>CHR2_186256774_BS_17	315	2.42935	0.722772
>CHR2_194967253_BS_16	445	-4.82668	0.673267
>CHR2_194974108_BS_16	446	-0.293376	0.683168
>CHR2_196637952_BC_17	394	-2.89109	0.752475
>CHR2_196646745_BC_17	394	-2.57135	0.752475
>CHR2_197674981_CS_18	725	-1.96037	0.70297
>CHR2_197659365_C_17	719	-4.63246	0.712871
>CHR2_200409308_BC_16	750	1.17952	0.752475
>CHR2_200418131_BC_17	750	1.71644	0.742574
>CHR2_201898842_BC_16	286	3.06728	0.693069
>CHR2_201892700_BC_16	287	5.8587	0.693069
>CHR2_235605367_BC_13	124	-9.24351	0.336634
>CHR2_235612939_BC_13	124	-9.68815	0.346535
>CHR2_244692610_B_16	368	2.03003	0.673267
>CHR2_244680569_B_16	366	3.96553	0.673267
>CHR2_251593986_C_16	604	-0.536644	0.772277
>CHR2_251585458_C_17	619	1.42235	0.762376
>CHR2_252409179_C_15	329	-7.62427	0.752475
>CHR2_252417304_BC_15	326	-6.98955	0.752475
>CHR2_253096763_CS_16	312	5.92521	0.653465
>CHR2_253104207_BS_15	313	2.69355	0.653465
>CHR2_259285536_C_16	252	-0.20239	0.663366
>CHR2_259277230_C_16	253	-0.155791	0.663366
>CHR2_260059229_C_13	582	-8.79609	0.584158
>CHR2_260052946_S_14	578	-6.1015	0.693069
>CHR2_264864477_C_15	188	3.83432	0.772277
>CHR2_264855914_C_15	187	5.71915	0.792079
>CHR2_273833676_CD_14	168	-12.8033	0.613861
>CHR2_273824373_CD_14	171	-12.0976	0.623762
>CHR2_275629690_BC_17	394	-1.08825	0.762376
>CHR2_275620915_BC_17	394	-1.16835	0.762376
>CHR2_276193493_CS_15	1039	5.27007	0.792079
>CHR2_276202446_BC_15	980	-4.59448	0.782178
>CHR2_285896595_CS_15	204	-5.93335	0.633663
>CHR2_285902911_CS_14	204	-5.91993	0.633663
>CHR2_31653824_C_15	563	-2.12402	0.811881
>CHR2_31645099_C_15	579	-3.23744	0.792079
>CHR2_328123722_C_16	413	-3.05237	0.792079
>CHR2_328130923_C_15	410	-3.21922	0.782178
>CHR2_332295822_BC_16	499	12.6339	0.70297
>CHR2_332303230_BC_16	499	12.5618	0.693069
>CHR2_361318188_B_15	253	-0.579518	0.673267
>CHR2_361326528_B_15	256	4.90213	0.683168
>CHR2_36465114_BC_18	2092	-7.54275	0.722772
>CHR2_378846339_CD_12	91	-20.0436	0.505495
>CHR2_378854538_CD_13	91	-19.4061	0.505495
>CHR2_384584030_CS_16	353	7.36317	0.70297
>CHR2_398646434_BC_16	344	3.41703	0.623762
>CHR2_398653614_BC_16	344	3.34474	0.623762
>CHR2_423476697_C_17	748	2.08773	0.762376
>CHR2_423467880_C_17	749	2.59751	0.762376
>CHR2_448522285_S_12	93	-21.6508	0.494624
>CHR2_448513166_B_13	168	-13.3687	0.524752
>CHR2_472331793_CS_16	752	2.07188	0.742574
>CHR2_472322973_C_16	752	2.0668	0.742574
>CHR2_484154671_CS_15	403	-11.3965	0.722772
>CHR2_484145520_C_14	398	-13.7536	0.712871
>CHR2_52429801_C_16	311	2.79367	0.70297
>CHR2_52421804_C_16	311	1.88727	0.70297
>CHR2_529570781_BS_16	294	4.39226	0.613861
>CHR2_529563713_BC_15	292	11.8579	0.623762
>CHR2_538517386_BC_15	367	-0.763559	0.663366
>CHR2_538511126_BC_15	358	-9.67685	0.673267
>CHR2_538552828_BC_12	98	-24.7996	0.55102
>CHR2_538561848_S_13	127	-13.6944	0.534653
>CHR2_539571479_BC_16	283	-2.52207	0.633663
>CHR2_539580280_BC_17	293	-3.93024	0.633663
>CHR2_539617569_BC_16	471	14.0182	0.673267
>CHR2_539624777_BC_16	471	11.6365	0.673267
>CHR2_83539634_CS_15	271	-0.282612	0.712871
>CHR2_83531578_CS_15	264	-1.46207	0.693069
>CHR2_91300030_C_16	1228	-17.1377	0.762376
>CHR2_91307746_C_16	1223	-17.0557	0.762376
>CHR3_113597063_CS_16	312	2.81945	0.693069
>CHR3_113591446_CS_16	311	2.78056	0.70297
>CHR3_115072777_B_15	164	-11.9294	0.683168
>CHR3_115081330_B_15	164	-11.9468	0.673267
>CHR3_11979589_BC_16	749	3.19371	0.752475
>CHR3_11970769_BC_16	753	4.72372	0.752475
>CHR3_144082343_B_12	130	-10.0218	0.564356
>CHR3_144091226_B_15	165	-1.97373	0.435644
>CHR3_200440426_BC_16	366	-4.43142	0.524752
>CHR3_200427475_BC_16	366	-12.3169	0.564356
>CHR3_20153595_C_16	697	10.2277	0.782178
>CHR3_20144812_C_16	697	10.2277	0.782178
>CHR3_242436295_CS_16	222	-1.81802	0.712871
>CHR3_242444588_CS_16	245	-1.60402	0.70297
>CHR3_253292630_CS_15	721	-8.63167	0.455446
>CHR3_253281890_BC_15	719	-9.87819	0.435644
>CHR3_279078611_BC_15	312	-14.65	0.544554
>CHR3_279086957_B_15	314	-7.71468	0.534653
>CHR3_29786786_C_16	705	14.2755	0.811881
>CHR3_29777999_C_16	705	14.2761	0.811881
>CHR3_334016805_C_16	749	2.48206	0.752475
>CHR3_334025560_C_16	749	2.48206	0.752475
>CHR3_408180407_D_13	173	-17.3436	0.613861
>CHR3_427074727_BS_17	427	-3.50002	0.673267
>CHR3_427081507_BS_17	425	-1.41799	0.673267
>CHR3_429594248_C_14	141	-12.9582	0.524752
>CHR3_429601443_BC_13	141	-12.9534	0.544554
>CHR3_430654414_CS_15	347	2.40723	0.653465
>CHR3_430662994_CS_15	347	2.40723	0.653465
>CHR3_433288805_C_16	725	8.40953	0.792079
>CHR3_433279982_C_16	725	8.54763	0.792079
>CHR3_434027695_C_13	122	-10.5197	0.544554
>CHR3_434035337_CS_14	142	-12.7373	0.49505
>CHR3_439838196_BC_17	697	6.73702	0.762376
>CHR3_439829433_BC_17	699	6.93188	0.752475
>CHR3_472031253_CD_12	114	-14.4212	0.564356
>CHR3_472039546_BC_13	149	-6.82752	0.386139
>CHR3_472142344_CD_12	156	-17.2265	0.673267
>CHR3_472151883_CD_12	158	-17.0059	0.613861
>CHR3_472232507_BC_18	1685	-3.43515	0.70297
>CHR3_483913843_C_15	138	-5.97161	0.633663
>CHR3_483921543_CS_14	140	-5.43825	0.613861
>CHR3_49592608_CS_16	354	6.91744	0.712871
>CHR3_49586977_CS_16	354	7.8454	0.70297
>CHR3_497150995_C_16	705	12.6831	0.811881
>CHR3_497159758_C_16	701	11.2843	0.782178
>CHR3_501229710_C_16	293	11.3452	0.594059
>CHR3_502445384_CD_16	409	-2.52007	0.653465
>CHR3_502438790_CD_15	410	-1.22737	0.623762
>CHR3_515245360_BC_16	345	1.63565	0.663366
>CHR3_515254793_CS_16	347	3.14017	0.653465
>CHR3_51709055_BC_15	429	-7.8815	0.514851
>CHR3_51720903_C_15	434	-6.52204	0.514851
>CHR3_519421678_BC_14	154	-5.01127	0.405941
>CHR3_519429975_BC_14	154	-5.39518	0.415842
>CHR3_519590517_CS_15	204	-5.55866	0.623762
>CHR3_519596484_CS_15	204	-5.55866	0.623762
>CHR3_55831746_C_13	93	-20.7266	0.311828
>CHR3_55837791_C_13	99	-18.2783	0.262626
>CHR3_547202_BC_16	431	-5.24911	0.752475
>CHR3_538384_BC_16	431	-5.50702	0.732673
>CHR3_99659763_S_15	195	1.6322	0.693069
>CHR3_99651513_CS_15	199	0.40605	0.693069
>CHR3_99812796_B_16	1351	-12.7342	0.514851
>CHR3_99802111_B_16	1358	-21.5459	0.50495
>CHR3_99786466_C_14	103	-18.7941	0.465347
>CHR3_99779002_CD_13	118	-11.8485	0.465347
>CHR4_111510738_BC_16	751	1.45347	0.752475
>CHR4_111519560_BC_16	751	1.46227	0.742574
>CHR4_121809701_CD_16	509	9.21633	0.673267
>CHR4_121803177_CD_16	509	9.21633	0.673267
>CHR4_202254247_BS_15	385	8.49115	0.782178
>CHR4_237129883_BC_15	235	-5.80751	0.594059
>CHR4_237138250_BC_15	229	-5.72715	0.623762
>CHR4_263347701_CS_14	144	-10.3486	0.594059
>CHR4_263354362_BS_14	146	-9.51843	0.564356
>CHR4_277241635_BS_15	514	-0.203606	0.673267
>CHR4_277232864_BS_15	505	-3.60657	0.673267
>CHR4_28987390_C_16	705	9.55103	0.792079
>CHR4_28978629_C_16	701	9.62041	0.792079
>CHR4_300777604_BC_16	587	4.1988	0.762376
>CHR4_300768838_C_17	622	5.08258	0.821782
>CHR4_318116335_B_17	446	-1.97459	0.742574
>CHR4_318125005_C_16	442	-0.882767	0.742574
>CHR4_33051590_BC_13	109	-6.06838	0.346535
>CHR4_33044265_BC_13	108	-7.08035	0.346535
>CHR4_330958921_C_12	98	-17.6136	0.479592
>CHR4_330947795_CS_13	107	-12.84	0.554455
>CHR4_331711078_D_13	188	-11.1677	0.693069
>CHR4_331702539_D_13	190	-11.1055	0.693069
>CHR4_331711078_D_14	188	-11.1677	0.693069
>CHR4_331702539_D_13	190	-11.1055	0.693069
>CHR4_335867089_C_16	557	-2.57241	0.782178
>CHR4_335875886_C_16	557	-2.49108	0.782178
>CHR4_3466253_CD_12	107	-15.0598	0.475248
>CHR4_3457350_B_13	132	-21.4446	0.50495
>CHR4_362801943_BC_12	105	-14.8444	0.455446
>CHR4_362791956_CD_13	115	-14.0707	0.485149
>CHR4_371323951_S_16	569	5.84994	0.782178
>CHR4_371333239_S_16	570	6.11274	0.782178
>CHR4_394746555_C_18	308	8.01618	0.653465
>CHR4_394754544_B_16	317	5.16264	0.683168
>CHR4_395588105_BC_16	506	7.69358	0.663366
>CHR4_395581239_BS_16	507	8.51902	0.653465
>CHR4_399257223_BC_16	349	-0.227426	0.772277
>CHR4_399266017_BC_16	357	1.5453	0.80198
>CHR4_400136173_C_15	306	-12.5066	0.663366
>CHR4_400130084_BC_15	308	-22.9116	0.613861
>CHR4_400638516_CS_17	353	7.74603	0.70297
>CHR4_403771301_CS_17	308	-8.30934	0.673267
>CHR4_403763300_BS_16	304	-6.46201	0.663366
>CHR4_409590619_BC_16	225	-6.14892	0.584158
>CHR4_409598097_BC_15	228	-4.90666	0.584158
>CHR4_410596426_BS_18	510	7.16206	0.673267
>CHR4_410602905_BS_18	510	7.26469	0.673267
>CHR4_411942998_C_16	716	1.93008	0.752475
>CHR4_411934099_C_16	716	1.16826	0.752475
>CHR4_66308701_B_15	488	-1.32809	0.712871
>CHR4_66299918_BC_15	468	-1.42003	0.70297
>CHR5_103131181_BC_16	716	5.04941	0.752475
>CHR5_103122395_BC_16	716	5.04941	0.752475
>CHR5_125729758_CS_16	750	2.03119	0.752475
>CHR5_125720938_CS_16	750	2.26094	0.752475
>CHR5_150307696_BC_17	469	7.38416	0.683168
>CHR5_150300190_BC_17	474	11.1549	0.683168
>CHR5_150307696_CD_16	184	-9.91577	0.544554
>CHR5_153241715_C_16	472	2.43615	0.782178
>CHR5_153232932_C_16	472	2.43304	0.782178
>CHR5_165000133_BS_15	332	12.1143	0.792079
>CHR5_165007575_B_16	332	11.7855	0.792079
>CHR5_165000133_BS_16	332	12.1143	0.792079
>CHR5_165007575_B_16	332	11.7855	0.792079
>CHR5_178891372_C_16	538	8.48495	0.80198
>CHR5_178901754_BC_16	532	5.30077	0.772277
>CHR5_213794487_CS_16	750	1.93239	0.752475
>CHR5_213802858_CS_16	750	1.93239	0.752475
>CHR5_241680152_C_16	353	8.27032	0.722772
>CHR5_286419509_C_15	350	8.86764	0.722772
>CHR5_294752269_B_15	994	0.0802196	0.683168
>CHR5_294762652_CS_14	1044	-2.20363	0.663366
>CHR5_297821675_CD_13	129	-13.3412	0.465347
>CHR5_297830098_CD_12	104	-21.111	0.524752
>CHR5_297909361_C_17	532	-1.33224	0.60396
>CHR5_297920070_C_17	532	-0.901982	0.594059
>CHR5_35905992_BC_14	191	-10.6922	0.643564
>CHR5_35914737_BC_15	187	-13.574	0.673267
>CHR5_35905961_BC_16	372	-1.3421	0.742574
>CHR5_35914706_BC_16	398	-3.07904	0.752475
>CHR5_38423284_C_16	717	2.81201	0.742574
>CHR5_38432068_C_17	717	2.81201	0.742574
>CHR5_70805612_C_12	104	-14.9491	0.633663
>CHR5_70797578_C_14	194	-1.11159	0.683168
>CHR5_71400715_BC_17	455	15.3169	0.663366
>CHR5_71393612_BC_17	454	13.3882	0.663366
>CHR5_71603744_BC_14	254	-15.3332	0.70297
>CHR5_93211981_BC_17	456	16.0452	0.683168
>CHR5_93205023_BC_16	456	14.3617	0.683168
>CHR5_93224931_BS_16	507	7.15419	0.673267
>CHR5_93231315_BS_16	507	7.15419	0.673267
>CHR5_93211981_BC_16	456	16.0452	0.683168
>CHR5_93205023_BC_16	456	14.3617	0.683168
>CHR6_151845832_BC_16	477	-14.511	0.465347
>CHR6_153586718_BC_16	249	-0.197835	0.673267
>CHR6_153594902_CS_16	239	-2.36533	0.683168
>CHR6_17972632_BC_16	431	-5.37557	0.752475
>CHR6_17981451_BC_16	431	-5.37557	0.752475
>CHR6_182011209_BS_15	209	-2.90635	0.673267
>CHR6_182019068_BS_15	208	-1.1664	0.663366
>CHR6_211020305_CS_14	132	-18.4683	0.623762
>CHR6_211029023_BC_14	155	-16.1279	0.465347
>CHR6_229115711_C_16	316	0.681203	0.653465
>CHR6_229108607_B_16	312	-1.00177	0.643564
>CHR6_27322366_CS_15	188	-2.15842	0.683168
>CHR6_27314115_CS_16	188	-2.04789	0.683168
>CHR6_34333658_BC_16	750	1.92159	0.752475
>CHR6_34342479_BC_16	750	1.9199	0.752475
>CHR6_79476244_C_17	750	1.93856	0.752475
>CHR6_79467425_C_17	750	1.93856	0.752475
>CHR6_80513855_BC_15	132	-9.22588	0.465347
>CHR6_80503468_B_14	213	0.395112	0.970297
>CHR6_91207021_BC_16	466	10.0988	0.70297
>CHR6_91199662_BC_16	466	11.1818	0.693069
>CHR7_47201_BC_14	375	3.06679	0.693069
>CHR7_57346_C_14	342	8.08048	0.712871
>CHR7_117449316_C_15	263	-6.20354	0.742574
>CHR7_117440138_C_16	263	-6.18332	0.742574
>CHR7_118912791_BC_16	718	11.2854	0.782178
>CHR7_118903995_BC_16	718	11.2857	0.782178
>CHR7_118912791_BC_17	718	11.2854	0.782178
>CHR7_118903995_BC_17	718	11.2857	0.782178
>CHR7_1790329_BS_13	101	-13.8579	0.554455
>CHR7_1779129_BC_13	347	0.111172	0.683168
>CHR7_262527729_BC_16	452	-18.5469	0.80198
>CHR7_43311479_BS_16	507	12.8393	0.673267
>CHR7_43304618_BS_16	507	10.5013	0.673267
>CHR7_43311479_BS_17	507	12.8393	0.673267
>CHR7_43304618_BS_17	507	10.5013	0.673267
>CHR7_6148298_BD_14	189	-17.6397	0.524752
>CHR7_6159260_BD_15	188	-17.4743	0.524752
>CHR7_66112464_CS_15	205	-5.34196	0.653465
>CHR7_66119502_C_15	205	-5.16066	0.653465
>CHR7_67663064_CD_16	327	-15.7015	0.623762
>CHR7_67656238_BC_15	328	-8.19104	0.623762
>CHR7_98457192_C_12	93	-17.7783	0.623656
>CHR7_98447409_C_14	111	-14.3489	0.554455
>CHR8_117091994_C_15	211	-12.7989	0.693069
>CHR8_117083504_C_15	211	-13.6841	0.693069
>CHR8_117139904_C_12	96	-14.3182	0.40625
>CHR8_117131131_C_13	96	-12.7058	0.364583
>CHR8_151031132_BC_17	718	5.77699	0.752475
>CHR8_151039912_C_17	716	2.24127	0.752475
>CHR8_193448849_C_13	143	-13.6828	0.712871
>CHR8_193440340_C_14	143	-13.6828	0.712871
>CHR8_211034529_C_13	131	-14.3231	0.49505
>CHR8_211042730_C_14	143	-11.1293	0.445545
>CHR8_22329233_BC_16	414	-4.64156	0.663366
>CHR8_22322035_BC_15	408	-3.55355	0.663366
>CHR8_26007429_BS_15	277	8.70957	0.623762
>CHR8_26000986_BC_16	277	7.90977	0.633663
>CHR8_26007429_BS_16	277	8.70957	0.623762
>CHR8_26000986_BC_16	277	7.90977	0.633663
>CHR8_27216789_BC_13	165	-9.61237	0.613861
>CHR8_27205440_BC_14	171	-12.0557	0.633663
>CHR8_27927583_CS_16	309	-2.02588	0.693069
>CHR8_27920289_CS_16	304	-7.8503	0.693069
>CHR8_31720272_C_15	183	-5.03587	0.60396
>CHR8_31711083_C_15	183	-8.69829	0.643564
>CHR8_31976724_C_15	1673	-19.4749	0.663366
>CHR8_31970259_C_15	1663	-19.6155	0.663366
>CHR8_75123596_BC_17	398	9.92876	0.712871
>CHR8_88606714_C_16	288	-7.79054	0.762376
>CHR8_88617038_C_15	294	-7.28939	0.762376
>CHR8_92601701_CS_16	354	2.77024	0.70297
>CHR8_92601701_CS_17	354	2.77024	0.70297
>CHRUn_101153498_BC_13	130	-9.28723	0.514851
>CHRUn_101162531_BC_13	130	-9.78697	0.514851
>CHRUn_112414008_C_15	193	-8.73618	0.70297
>CHRUn_112422064_C_16	191	-0.982355	0.722772
>CHRUn_113193449_B_15	740	-15.0362	0.514851
>CHRUn_120332601_BS_16	1919	-18.7616	0.772277
>CHRUn_127076847_CS_16	503	6.82367	0.643564
>CHRUn_127070024_BS_17	507	7.71199	0.673267
>CHRUn_134087141_B_16	1209	-17.7323	0.643564
>CHRUn_135481340_C_17	715	5.66109	0.742574
>CHRUn_135490096_C_17	715	5.04763	0.742574
>CHRUn_136317868_BC_16	345	-1.23681	0.80198
>CHRUn_136309058_C_15	344	-1.16749	0.821782
>CHRUn_143732856_C_18	2056	-9.40534	0.643564
>CHRUn_153397155_B_17	2865	-30.1068	0.49505
>CHRUn_153953298_BC_11	1154	-11.4547	0.584158
>CHRUn_153962704_CS_11	1164	-6.01512	0.653465
>CHRUn_155655535_B_16	1496	-11.1845	0.643564
>CHRUn_162688110_B_16	1394	-12.8098	0.643564
>CHRUn_166398317_B_16	2016	-18.1297	0.643564
>CHRUn_46912874_B_15	367	8.39323	0.693069
>CHRUn_46906804_B_15	367	8.21597	0.70297
>CHRUn_46912874_B_15	367	8.39323	0.693069
>CHRUn_46906804_B_16	367	8.21597	0.70297
>CHRUn_47803707_CD_14	220	-14.2448	0.554455
>CHRUn_47810297_CD_14	220	-6.83628	0.554455
>CHRUn_55973692_C_16	554	5.19672	0.821782
>CHRUn_55964482_B_16	555	10.1903	0.811881
>CHRUn_57438642_BS_17	506	9.82097	0.673267
>CHRUn_57445124_BS_17	506	9.50442	0.673267
>CHRUn_6146286_BC_16	513	8.91643	0.673267
>CHRUn_6153148_BS_16	507	9.30918	0.673267
>CHRUn_67644538_BC_17	351	1.44474	0.782178
>CHRUn_67653333_BC_17	351	1.44131	0.782178
>CHRUn_69117411_BC_16	247	-11.736	0.485149
>CHRUn_69129374_BC_14	247	-11.1746	0.465347
>CHRUn_69977550_BS_16	544	-9.77558	0.693069
>CHRUn_69966046_BS_16	542	-7.41574	0.712871
>CHRUn_79447583_BS_16	507	5.51616	0.673267
>CHRUn_79454056_BS_17	507	6.71022	0.663366
>CHRUn_8132598_CS_16	313	1.87949	0.643564
>CHRUn_8140059_CS_16	283	0.660428	0.653465
>CHRUn_86696508_BS_17	505	8.49458	0.673267
>CHRUn_86689645_BS_16	509	8.83899	0.673267
>CHRUn_86816046_BC_13	113	-25.8585	1
>CHRUn_86807628_C_12	171	-5.55226	0.841584
>CHRUn_87172324_B_15	367	-10.3483	0.613861
>CHRUn_87183307_C_14	597	-7.22534	0.693069
>CHRUn_87918964_C_16	563	-3.10924	0.792079
>CHRUn_87927770_C_16	563	-3.10924	0.792079
>CHRUn_89728793_C_17	1056	-1.94614	0.80198
>CHRUn_89716814_S_16	1061	-0.778789	0.811881
>CHRUn_92352578_CS_16	545	-9.9604	0.712871
>CHRUn_92341138_BC_16	542	-8.69767	0.70297
>CHRUn_94850408_C_16	715	3.72144	0.772277
>CHRUn_94841607_C_16	715	3.78228	0.772277
>CHRUn_95664988_BC_16	335	4.70642	0.683168
>CHRUn_96533405_BC_14	367	6.54856	0.673267
>CHRX_19040943_C_13	100	-31.432	0.6
>CHRX_19031642_C_13	109	-9.50547	0.366337
>CHRX_19542261_C_17	406	1.04288	0.70297
>CHRX_19548807_C_16	406	0.743711	0.70297
>CHRX_19647394_BS_16	507	9.08832	0.673267
>CHRX_19653827_BS_16	507	9.08832	0.673267
>CHRX_21789675_B_15	371	4.64479	0.683168
>CHRX_22852150_C_16	718	10.6949	0.782178
>CHRX_22860950_C_16	699	10.899	0.772277
>CHRX_23067036_BC_17	750	2.56049	0.742574
>CHRX_23058217_BC_17	750	2.60394	0.742574
>CHRX_3230636_BC_16	506	9.31471	0.663366
>CHRX_3237364_BS_17	507	10.0292	0.673267

## Sheet: Histogram_HID
0	0
0	13
100	13
100	0
100	103
200	103
200	0
200	54
300	54
300	0
300	103
400	103
400	0
400	50
500	50
500	0
500	60
600	60
600	0
600	10
700	10
700	0
700	64
800	64
800	0
800	0
900	0
900	0
900	2
1000	2
1000	0
1000	4
1100	4
1100	0
1100	2
1200	2
1200	0
1200	3
1300	3
1300	0
1300	3
1400	3
1400	0
1400	2
1500	2
1500	0
1500	0
1600	0
1600	0
1600	3
1700	3
1700	0
1700	0
1800	0
1800	0
1800	0
1900	0
1900	0
1900	1
2000	1
2000	0
2000	3
2100	3
2100	0
2100	0
2200	0
2200	0
2200	1
2300	1
2300	0
2300	0
2400	0
2400	0
2400	0
2500	0
2500	0
2500	0
2600	0
2600	0
2600	0
2700	0
2700	0
2700	0
2800	0
2800	0
2800	1
2900	1
2900	0

## Sheet: Length beta
	Length statistics for the beta LTRs detected by RetroTector
	XLSTAT 2008.2.01 - Histograms - on 02/12/2008 at 15:41:04
	Range = prob_mondomB!$B:$B / 482 rows and 1 column
	Data: Workbook = prob_mondomB.txt / Sheet = prob_mondomB /
	Intervals: Range = 100
	Summary statistics:
	Variable	Observations	Obs. with missing data	Obs. without missing data	Minimum	Maximum	Mean	Std. deviation
	Var1	482	0	482	91	2865	436.884	331.888
	Descriptive statistics for the intervals :
	Lower bound [	Upper bound [	Frequency	Relative frequency	Density
	0	100	13	0.026971	0.00026971
	100	200	103	0.213693	0.00213693
	200	300	54	0.112033	0.00112033
	300	400	103	0.213693	0.00213693
	400	500	50	0.103734	0.00103734
	500	600	60	0.124481	0.00124481
	600	700	10	0.0207469	0.000207469
	700	800	64	0.13278	0.0013278
	800	900	0	0	0
	900	1000	2	0.00414938	4.14938e-05
	1000	1100	4	0.00829876	8.29876e-05
	1100	1200	2	0.00414938	4.14938e-05
	1200	1300	3	0.00622407	6.22407e-05
	1300	1400	3	0.00622407	6.22407e-05
	1400	1500	2	0.00414938	4.14938e-05
	1500	1600	0	0	0
	1600	1700	3	0.00622407	6.22407e-05
	1700	1800	0	0	0
	1800	1900	0	0	0
	1900	2000	1	0.00207469	2.07469e-05
	2000	2100	3	0.00622407	6.22407e-05
	2100	2200	0	0	0
	2200	2300	1	0.00207469	2.07469e-05
	2300	2400	0	0	0
	2400	2500	0	0	0
	2500	2600	0	0	0
	2600	2700	0	0	0
	2700	2800	0	0	0
	2800	2900	1	0.00207469	2.07469e-05

## Sheet: Opossum beta, HMM
Opossum beta LTRs from Retrotector detected by the beta HMM with								Detection of different species of beta LTRs by the beta HMM relative to RetroTector
score over 2 and CT content less than 80%
								RetroTector		Detected	% detected	Beta HMM	Detected	% detected
Pol class	Chain_id	Name	Length	HMM score	CT content				hervF	1	0.21097		1	0.588235
HERV_Fc1_polputein_Heidmann 2466.0/2092.4	4173	>CHR2_384584030_CS_16	353	7.36	0.7				hervRb	2	0.421941		0	0
HML1_ch19_21849393_polputein 3519.0/2860.5144	8061	>CHR4_394746555_C_18	308	8.02	0.65				hml1	126	26.5823		49	28.8235
HML1_ch19_21849393_polputein 3519.0/2860.5144	8061	>CHR4_394754544_B_16	317	5.16	0.68				hml2	241	50.8439		72	42.3529
HML1_ch19_21849393_polputein 4215.0/3083.6858	1656	>CHR1_468653188_C_16	716	3.26	0.78				hml6	94	19.8312		45	26.4706
HML1_ch19_21849393_polputein 4215.0/3083.6858	1656	>CHR1_468661977_C_16	716	3.32	0.78				mer4	2	0.421941		0	0
HML1_ch19_21849393_polputein 4242.0/3260.743	7950	>CHR4_371323951_S_16	569	5.85	0.78				ZAM	8	1.68776		3	1.76471
HML1_ch19_21849393_polputein 4242.0/3260.743	7950	>CHR4_371333239_S_16	570	6.11	0.78					474			170
HML1_ch19_21849393_polputein 4850.0/3526.9714	6329	>CHR3_439838196_BC_17	697	6.74	0.76
HML1_ch19_21849393_polputein 4850.0/3526.9714	6329	>CHR3_439829433_BC_17	699	6.93	0.75
HML1_ch19_21849393_polputein 4850.0/3550.0	9458	>CHR5_38423284_C_16	717	2.81	0.74
HML1_ch19_21849393_polputein 4850.0/3550.0	9458	>CHR5_38432068_C_17	717	2.81	0.74
HML1_ch19_21849393_polputein 4862.0/3553.8	4310	>CHR2_423476697_C_17	748	2.09	0.76
HML1_ch19_21849393_polputein 4862.0/3553.8	4310	>CHR2_423467880_C_17	749	2.6	0.76
HML1_ch19_21849393_polputein 4874.0/3556.0571	8629	>CHR5_125729758_CS_16	750	2.03	0.75
HML1_ch19_21849393_polputein 4874.0/3556.0571	8629	>CHR5_125720938_CS_16	750	2.26	0.75
HML1_ch19_21849393_polputein 4879.0/3551.5144	13496	>CHRUn_94850408_C_16	715	3.72	0.77
HML1_ch19_21849393_polputein 4879.0/3551.5144	13496	>CHRUn_94841607_C_16	715	3.78	0.77
HML1_ch19_21849393_polputein 4883.0/3555.9429	5845	>CHR3_334016805_C_16	749	2.48	0.75
HML1_ch19_21849393_polputein 4883.0/3555.9429	5845	>CHR3_334025560_C_16	749	2.48	0.75
HML1_ch19_21849393_polputein 4949.0/3598.8572	6278	>CHR3_433288805_C_16	725	8.41	0.79
HML1_ch19_21849393_polputein 4949.0/3598.8572	6278	>CHR3_433279982_C_16	725	8.55	0.79
HML1_ch19_21849393_polputein 4956.0/3601.457	12733	>CHRUn_135481340_C_17	715	5.66	0.74
HML1_ch19_21849393_polputein 4956.0/3601.457	12733	>CHRUn_135490096_C_17	715	5.05	0.74
HML1_ch19_21849393_polputein 4956.0/3604.2	8742	>CHR5_153241715_C_16	472	2.44	0.78
HML1_ch19_21849393_polputein 4956.0/3604.2	8742	>CHR5_153232932_C_16	472	2.43	0.78
HML1_ch19_21849393_polputein 4958.0/3605.2856	32	>CHR1_110923933_BC_16	751	2.13	0.75
HML1_ch19_21849393_polputein 4958.0/3605.2856	32	>CHR1_110915112_BC_16	751	2.13	0.75
HML1_ch19_21849393_polputein 4960.0/3565.8572	13603	>CHRX_23067036_BC_17	750	2.56	0.74
HML1_ch19_21849393_polputein 4960.0/3565.8572	13603	>CHRX_23058217_BC_17	750	2.6	0.74
HML1_ch19_21849393_polputein 4961.0/3606.743	152	>CHR1_143720497_C_16	750	2.53	0.75
HML1_ch19_21849393_polputein 4961.0/3606.743	152	>CHR1_143729316_C_16	750	2.53	0.75
HML1_ch19_21849393_polputein 4961.0/3607.743	6544	>CHR3_497159758_C_16	701	11.28	0.78
HML1_ch19_21849393_polputein 4963.0/3604.4856	13601	>CHRX_22852150_C_16	718	10.69	0.78
HML1_ch19_21849393_polputein 4963.0/3604.4856	13601	>CHRX_22860950_C_16	699	10.9	0.77
HML1_ch19_21849393_polputein 4964.0/3551.6858	10632	>CHR7_118912791_BC_16	718	11.29	0.78
HML1_ch19_21849393_polputein 4964.0/3551.6858	10632	>CHR7_118903995_BC_16	718	11.29	0.78
HML1_ch19_21849393_polputein 4964.0/3551.6858	10633	>CHR7_118912791_BC_17	718	11.29	0.78
HML1_ch19_21849393_polputein 4964.0/3551.6858	10633	>CHR7_118903995_BC_17	718	11.29	0.78
HML1_ch19_21849393_polputein 4964.0/3601.257	7662	>CHR4_28987390_C_16	705	9.55	0.79
HML1_ch19_21849393_polputein 4964.0/3601.257	7662	>CHR4_28978629_C_16	701	9.62	0.79
HML1_ch19_21849393_polputein 4972.0/3600.257	728	>CHR1_281051213_BC_17	715	7.79	0.76
HML1_ch19_21849393_polputein 4972.0/3600.257	728	>CHR1_281060003_BC_17	715	8.58	0.76
HML1_ch19_21849393_polputein 4976.0/3609.8	4942	>CHR3_11979589_BC_16	749	3.19	0.75
HML1_ch19_21849393_polputein 4976.0/3609.8	4942	>CHR3_11970769_BC_16	753	4.72	0.75
HML1_ch19_21849393_polputein 4977.0/3608.3142	4449	>CHR2_472331793_CS_16	752	2.07	0.74
HML1_ch19_21849393_polputein 4977.0/3608.3142	4449	>CHR2_472322973_C_16	752	2.07	0.74
HML1_ch19_21849393_polputein 4987.0/3609.7715	8545	>CHR5_103131181_BC_16	716	5.05	0.75
HML1_ch19_21849393_polputein 4987.0/3609.7715	8545	>CHR5_103122395_BC_16	716	5.05	0.75
HML1_ch19_21849393_polputein 4989.0/3608.5144	11635	>CHR8_151031132_BC_17	718	5.78	0.75
HML1_ch19_21849393_polputein 4989.0/3608.5144	11635	>CHR8_151039912_C_17	716	2.24	0.75
HML2_chr11_101600013_polputein 2822.0/2360.05	9716	>CHR5_93224931_BS_16	507	7.15	0.67
HML2_chr11_101600013_polputein 2822.0/2360.05	9716	>CHR5_93231315_BS_16	507	7.15	0.67
HML2_chr11_101600013_polputein 2829.0/2490.14	2434	>CHR1_687872637_BS_16	510	7.35	0.67
HML2_chr11_101600013_polputein 2829.0/2490.14	2434	>CHR1_687866115_BS_16	510	7.14	0.67
HML2_chr11_101600013_polputein 3308.0/2821.22	3948	>CHR2_332295822_BC_16	499	12.63	0.7
HML2_chr11_101600013_polputein 3308.0/2821.22	3948	>CHR2_332303230_BC_16	499	12.56	0.69
HML2_chr11_101600013_polputein 3401.0/2966.0	8071	>CHR4_395588105_BC_16	506	7.69	0.66
HML2_chr11_101600013_polputein 3401.0/2966.0	8071	>CHR4_395581239_BS_16	507	8.52	0.65
HML2_chr11_101600013_polputein 3411.0/2857.08	13627	>CHRX_3230636_BC_16	506	9.31	0.66
HML2_chr11_101600013_polputein 3411.0/2857.08	13627	>CHRX_3237364_BS_17	507	10.03	0.67
HML2_chr11_101600013_polputein 3489.0/2834.45	4654	>CHR2_539617569_BC_16	471	14.02	0.67
HML2_chr11_101600013_polputein 3489.0/2834.45	4654	>CHR2_539624777_BC_16	471	11.64	0.67
HML2_chr11_101600013_polputein 3537.0/2880.4	11166	>CHR7_43311479_BS_16	507	12.84	0.67
HML2_chr11_101600013_polputein 3537.0/2880.4	11166	>CHR7_43304618_BS_16	507	10.5	0.67
HML2_chr11_101600013_polputein 3537.0/2880.4	11169	>CHR7_43311479_BS_17	507	12.84	0.67
HML2_chr11_101600013_polputein 3537.0/2880.4	11169	>CHR7_43304618_BS_17	507	10.5	0.67
HML2_chr11_101600013_polputein 3539.0/3063.4	13517	>CHRUn_96533405_BC_14	367	6.55	0.67
HML2_chr11_101600013_polputein 3559.0/2901.17	6586	>CHR3_501229710_C_16	293	11.35	0.59
HML2_chr11_101600013_polputein 3564.0/2935.31	13293	>CHRUn_6146286_BC_16	513	8.92	0.67
HML2_chr11_101600013_polputein 3564.0/2935.31	13293	>CHRUn_6153148_BS_16	507	9.31	0.67
HML2_chr11_101600013_polputein 3577.0/3009.22	13427	>CHRUn_86696508_BS_17	505	8.49	0.67
HML2_chr11_101600013_polputein 3577.0/3009.22	13427	>CHRUn_86689645_BS_16	509	8.84	0.67
HML2_chr11_101600013_polputein 3593.0/2871.6	869	>CHR1_296783693_B_16	366	4.12	0.68
HML2_chr11_101600013_polputein 3593.0/2871.6	869	>CHR1_296777494_BC_15	367	7.23	0.68
HML2_chr11_101600013_polputein 3617.0/2940.34	2800	>CHR2_105230752_BS_15	507	8.69	0.67
HML2_chr11_101600013_polputein 3617.0/2940.34	2800	>CHR2_105223873_S_16	507	8.71	0.67
HML2_chr11_101600013_polputein 3635.0/2957.11	269	>CHR1_181222353_S_17	438	10.54	0.67
HML2_chr11_101600013_polputein 3635.0/2957.11	269	>CHR1_181229391_S_17	436	10.6	0.66
HML2_chr11_101600013_polputein 3689.0/2973.08	4229	>CHR2_398646434_BC_16	344	3.42	0.62
HML2_chr11_101600013_polputein 3689.0/2973.08	4229	>CHR2_398653614_BC_16	344	3.34	0.62
HML2_chr11_101600013_polputein 3710.0/3024.97	9623	>CHR5_71400715_BC_17	455	15.32	0.66
HML2_chr11_101600013_polputein 3710.0/3024.97	9623	>CHR5_71393612_BC_17	454	13.39	0.66
HML2_chr11_101600013_polputein 3732.0/2991.0	9713	>CHR5_93211981_BC_17	456	16.05	0.68
HML2_chr11_101600013_polputein 3732.0/2991.0	9713	>CHR5_93205023_BC_16	456	14.36	0.68
HML2_chr11_101600013_polputein 3732.0/2991.0	9715	>CHR5_93211981_BC_16	456	16.05	0.68
HML2_chr11_101600013_polputein 3732.0/2991.0	9715	>CHR5_93205023_BC_16	456	14.36	0.68
HML2_chr11_101600013_polputein 3779.0/3031.0	3164	>CHR2_201898842_BC_16	286	3.07	0.69
HML2_chr11_101600013_polputein 3779.0/3031.0	3164	>CHR2_201892700_BC_16	287	5.86	0.69
HML2_chr11_101600013_polputein 3845.0/3450.28	4615	>CHR2_529570781_BS_16	294	4.39	0.61
HML2_chr11_101600013_polputein 3845.0/3450.28	4615	>CHR2_529563713_BC_15	292	11.86	0.62
HML2_chr11_101600013_polputein 3871.0/3008.68	2128	>CHR1_604522414_CS_16	229	2.14	0.74
HML2_chr11_101600013_polputein 3874.0/3031.6	12063	>CHR8_26007429_BS_15	277	8.71	0.62
HML2_chr11_101600013_polputein 3874.0/3031.6	12063	>CHR8_26000986_BC_16	277	7.91	0.63
HML2_chr11_101600013_polputein 3874.0/3031.6	12065	>CHR8_26007429_BS_16	277	8.71	0.62
HML2_chr11_101600013_polputein 3874.0/3031.6	12065	>CHR8_26000986_BC_16	277	7.91	0.63
HML2_chr11_101600013_polputein 3894.0/2925.85	712	>CHR1_27918271_C_17	385	2.86	0.78
HML2_chr11_101600013_polputein 3894.0/2925.85	712	>CHR1_27924774_CS_17	384	3.86	0.77
HML2_chr11_101600013_polputein 4051.0/3015.94	8865	>CHR5_178891372_C_16	538	8.48	0.8
HML2_chr11_101600013_polputein 4051.0/3015.94	8865	>CHR5_178901754_BC_16	532	5.3	0.77
HML2_chr11_101600013_polputein 4107.0/3012.2	7690	>CHR4_300777604_BC_16	587	4.2	0.76
HML2_chr11_101600013_polputein 4155.0/3096.34	3593	>CHR2_264864477_C_15	188	3.83	0.77
HML2_chr11_101600013_polputein 4155.0/3096.34	3593	>CHR2_264855914_C_15	187	5.72	0.79
HML2_chr11_101600013_polputein 4371.0/3260.28	6267	>CHR3_430654414_CS_15	347	2.41	0.65
HML2_chr11_101600013_polputein 4371.0/3260.28	6267	>CHR3_430662994_CS_15	347	2.41	0.65
HML2_chr11_101600013_polputein 4535.0/3434.42	10492	>CHR6_91207021_BC_16	466	10.1	0.7
HML2_chr11_101600013_polputein 4535.0/3434.42	10492	>CHR6_91199662_BC_16	466	11.18	0.69
HML2_chr11_101600013_polputein 4591.0/3482.57	3505	>CHR2_253096763_CS_16	312	5.93	0.65
HML2_chr11_101600013_polputein 4591.0/3482.57	3505	>CHR2_253104207_BS_15	313	2.69	0.65
HML2_chr11_101600013_polputein 4628.0/3450.71	4600	>CHR2_52429801_C_16	311	2.79	0.7
HML2_chr11_101600013_polputein 4655.0/3473.34	3092	>CHR2_186256774_BS_17	315	2.43	0.72
HML2_chr11_101600013_polputein 4658.0/3492.6	568	>CHR1_247488310_C_16	256	2.11	0.71
HML2_chr11_101600013_polputein 4725.0/3528.14	9254	>CHR5_286419509_C_15	350	8.87	0.72
HML2_chr11_101600013_polputein 4727.0/3519.31	499	>CHR1_230577908_BS_16	383	9.1	0.7
HML2_chr11_101600013_polputein 4799.0/3636.51	2950	>CHR2_150715476_C_14	187	5.92	0.79
HML2_chr11_101600013_polputein 4799.0/3636.51	2950	>CHR2_150706969_CS_14	187	5.79	0.79
HML2_chr11_101600013_polputein 4800.0/3634.02	1634	>CHR1_466583595_CS_17	366	8	0.77
HML2_chr11_101600013_polputein 4800.0/3634.02	1634	>CHR1_466573369_CS_17	366	10.09	0.78
HML2_chr11_101600013_polputein 4924.0/3519.88	1038	>CHR1_327583943_S_17	385	2.6	0.76
HML2_chr11_101600013_polputein 4924.0/3519.88	1038	>CHR1_327575361_S_17	385	2.61	0.76
HML2_chr11_101600013_polputein 4928.0/3528.91	5322	>CHR3_20153595_C_16	697	10.23	0.78
HML2_chr11_101600013_polputein 4928.0/3528.91	5322	>CHR3_20144812_C_16	697	10.23	0.78
HML2_chr11_101600013_polputein 4935.0/3593.74	1072	>CHR1_33268024_C_16	613	2.52	0.75
HML6_consensus_VB 2562.0/2193.3428	232	>CHR1_170448866_BS_18	510	7.09	0.67
HML6_consensus_VB 2562.0/2193.3428	232	>CHR1_170442397_BS_18	510	7.09	0.67
HML6_consensus_VB 2609.0/2429.8572	6539	>CHR3_49592608_CS_16	354	6.92	0.71
HML6_consensus_VB 2609.0/2429.8572	6539	>CHR3_49586977_CS_16	354	7.85	0.7
HML6_consensus_VB 2626.0/2419.4856	9125	>CHR5_241680152_C_16	353	8.27	0.72
HML6_consensus_VB 2626.0/2431.5144	3653	>CHR2_276193493_CS_15	1039	5.27	0.79
HML6_consensus_VB 2641.0/2438.9143	4919	>CHR3_113597063_CS_16	312	2.82	0.69
HML6_consensus_VB 2641.0/2438.9143	4919	>CHR3_113591446_CS_16	311	2.78	0.7
HML6_consensus_VB 2663.0/2446.5144	12437	>CHR8_92601701_CS_16	354	2.77	0.7
HML6_consensus_VB 2663.0/2446.5144	12439	>CHR8_92601701_CS_17	354	2.77	0.7
HML6_consensus_VB 2710.0/2331.6858	8203	>CHR4_410596426_BS_18	510	7.16	0.67
HML6_consensus_VB 2710.0/2331.6858	8203	>CHR4_410602905_BS_18	510	7.26	0.67
HML6_consensus_VB 2794.0/2383.1714	13269	>CHRUn_57438642_BS_17	506	9.82	0.67
HML6_consensus_VB 2794.0/2383.1714	13269	>CHRUn_57445124_BS_17	506	9.5	0.67
HML6_consensus_VB 2891.0/2592.6858	13390	>CHRUn_79447583_BS_16	507	5.52	0.67
HML6_consensus_VB 2891.0/2592.6858	13390	>CHRUn_79454056_BS_17	507	6.71	0.66
HML6_consensus_VB 2894.0/2319.6858	2472	>CHR1_698366880_C_17	725	8.39	0.79
HML6_consensus_VB 2894.0/2319.6858	2472	>CHR1_698358729_C_16	725	8.66	0.79
HML6_consensus_VB 2933.0/2533.6572	13576	>CHRX_19647394_BS_16	507	9.09	0.67
HML6_consensus_VB 2933.0/2533.6572	13576	>CHRX_19653827_BS_16	507	9.09	0.67
HML6_consensus_VB 3055.0/2657.3713	6995	>CHR4_121809701_CD_16	509	9.22	0.67
HML6_consensus_VB 3055.0/2657.3713	6995	>CHR4_121803177_CD_16	509	9.22	0.67
HML6_consensus_VB 3340.0/3005.2285	12364	>CHR8_75123596_BC_17	398	9.93	0.71
HML6_consensus_VB 3364.0/2727.5715	3429	>CHR2_244692610_B_16	368	2.03	0.67
HML6_consensus_VB 3364.0/2727.5715	3429	>CHR2_244680569_B_16	366	3.97	0.67
HML6_consensus_VB 3420.0/2807.8572	7310	>CHR4_202254247_BS_15	385	8.49	0.78
HML6_consensus_VB 3424.0/2848.1143	12664	>CHRUn_127076847_CS_16	503	6.82	0.64
HML6_consensus_VB 3424.0/2848.1143	12664	>CHRUn_127070024_BS_17	507	7.71	0.67
HML6_consensus_VB 3503.0/3160.3428	10522	>CHR7_47201_BC_14	375	3.07	0.69
HML6_consensus_VB 3503.0/3160.3428	10522	>CHR7_57346_C_14	342	8.08	0.71
HML6_consensus_VB 3507.0/3221.457	8722	>CHR5_150307696_BC_17	469	7.38	0.68
HML6_consensus_VB 3507.0/3221.457	8722	>CHR5_150300190_BC_17	474	11.15	0.68
HML6_consensus_VB 3553.0/2841.5144	2411	>CHR1_683908697_BC_16	367	8.73	0.64
HML6_consensus_VB 3553.0/2841.5144	2411	>CHR1_683902616_S_16	357	7.33	0.66
HML6_consensus_VB 3701.0/2985.543	13213	>CHRUn_46912874_B_15	367	8.39	0.69
HML6_consensus_VB 3701.0/2985.543	13213	>CHRUn_46906804_B_15	367	8.22	0.7
HML6_consensus_VB 3701.0/2985.543	13215	>CHRUn_46912874_B_15	367	8.39	0.69
HML6_consensus_VB 3701.0/2985.543	13215	>CHRUn_46906804_B_16	367	8.22	0.7
HML6_consensus_VB 3711.0/3325.2285	8792	>CHR5_165000133_BS_15	332	12.11	0.79
HML6_consensus_VB 3711.0/3325.2285	8792	>CHR5_165007575_B_16	332	11.79	0.79
HML6_consensus_VB 3711.0/3325.2285	8794	>CHR5_165000133_BS_16	332	12.11	0.79
HML6_consensus_VB 3711.0/3325.2285	8794	>CHR5_165007575_B_16	332	11.79	0.79
HML6_consensus_VB 3766.0/3036.9429	13594	>CHRX_21789675_B_15	371	4.64	0.68
HML6_consensus_VB 3779.0/3069.3428	13508	>CHRUn_95664988_BC_16	335	4.71	0.68
HML6_consensus_VB 4055.0/3515.5715	6647	>CHR3_515254793_CS_16	347	3.14	0.65
ZAM_gypsy_pol 3682.0/3335.4	3045	>CHR2_174394812_BC_15	302	10.13	0.63
ZAM_gypsy_pol 3682.0/3335.4	3045	>CHR2_174402373_C_16	301	11.02	0.62
ZAM_gypsy_pol 3807.0/3379.6858	4071	>CHR2_361326528_B_15	256	4.9	0.68
	1083	>CHR1_33409049_B_16	449	9.34	0.77
	8129	>CHR4_400638516_CS_17	353	7.75	0.7

## Sheet: Length beta, HMM
	Length statistics for the beta LTRs detected by the beta HMM											Detection of beta LTRs of different lengths by the beta HMM relative to RetroTector
	XLSTAT 2008.2.01 - Histograms - on 02/12/2008 at 15:48:59
	Range = prob_mondomb_ge_2_le_080_f!$D:$D / 172 rows and 1 column
	Data: Workbook = prob_mondomb_ge_2_le_080_f.xls / Sheet = prob_mondomb_ge_2_le_080_f /											LTR length	LTR length	RetroTector	HMM		LTR length
	Intervals: Range = 100											Lower bound [	Upper bound [	Frequency	Frequency		Midpoint	HMMfreq:RetroTectorfreq
												0	100	13	0		50	0
												100	200	103	4		150	0.038835
												200	300	54	12		250	0.222222
	Summary statistics:											300	400	103	51		350	0.495146
												400	500	50	19		450	0.38
	Variable	Observations	Obs. with missing data	Obs. without missing data	Minimum	Maximum	Mean	Std. deviation				500	600	60	37		550	0.616667
	Var1	172	0	172	187	1039	497.314	169.993				600	700	10	6		650	0.6
												700	800	64	42		750	0.65625
												800	900	0	0		850	0
												900	1000	2	0		950	0
												1000	1100	4	1		1050	0.25
	Descriptive statistics for the intervals :
	Lower bound [	Upper bound [	Frequency	Relative frequency	Density
	100	200	4	0.0232558	0.000232558
	200	300	12	0.0697674	0.000697674
	300	400	51	0.296512	0.00296512
	400	500	19	0.110465	0.00110465
	500	600	37	0.215116	0.00215116
	600	700	6	0.0348837	0.000348837
	700	800	42	0.244186	0.00244186
	800	900	0	0	0
	900	1000	0	0	0
	1000	1100	1	0.00581395	5.81395e-05

## Sheet: Opossum gamma, RetroTector
Opossum gamma LTRs detected by RetroTector
Name	Length	HMM score	CT content
>CHR1_104290610_CS_16	976	-9.91024	0.712871
>CHR1_104299150_CS_16	972	-13.0779	0.712871
>CHR1_107394714_C_16	283	-4.35783	0.633663
>CHR1_107405752_C_16	284	-0.0522218	0.653465
>CHR1_112100072_BC_15	414	-2.603	0.574257
>CHR1_112107530_C_15	416	-4.37037	0.574257
>CHR1_112100072_BC_15	414	-2.603	0.574257
>CHR1_112107530_C_15	416	-4.37037	0.574257
>CHR1_114105368_CD_14	128	-8.32299	0.554455
>CHR1_114115441_BC_13	95	-33.4954	0.578947
>CHR1_114950480_D_15	256	-15.5636	0.70297
>CHR1_115576250_CD_15	299	-15.0811	0.663366
>CHR1_115567466_C_15	286	-13.4799	0.643564
>CHR1_119235355_B_16	597	5.75278	0.80198
>CHR1_119226900_B_16	597	5.57285	0.792079
>CHR1_121235947_CD_13	179	-12.3336	0.722772
>CHR1_121243707_CD_15	182	-17.1915	0.70297
>CHR1_122110903_B_15	636	-11.316	0.544554
>CHR1_122121509_B_15	650	-12.9566	0.90099
>CHR1_125628041_BC_15	304	-4.66212	0.693069
>CHR1_125618220_CD_16	306	-5.92222	0.693069
>CHR1_136724166_CD_14	106	-49.0583	0.415842
>CHR1_13793215_CS_16	967	0.542445	0.722772
>CHR1_13801802_CS_16	966	-1.47242	0.722772
>CHR1_139972940_CS_16	350	-4.23358	0.574257
>CHR1_14030328_CD_15	726	0.35312	0.980198
>CHR1_14038753_BS_16	728	0.456494	0.980198
>CHR1_146552125_BC_14	114	-19.3368	0.564356
>CHR1_146540537_BC_13	113	-19.5221	0.584158
>CHR1_147066216_CS_16	965	-10.0361	0.712871
>CHR1_147057776_CS_16	961	-13.6564	0.712871
>CHR1_148950498_B_15	592	5.37064	0.712871
>CHR1_151550614_B_15	404	8.4082	0.564356
>CHR1_151559448_BC_15	398	9.6499	0.564356
>CHR1_165509206_CS_15	127	-11.8706	0.594059
>CHR1_165517333_BC_15	127	-6.48293	0.613861
>CHR1_166913080_C_15	515	-1.38512	0.990099
>CHR1_166905454_C_14	549	-6.48817	0.970297
>CHR1_166913080_CS_17	515	-1.38512	0.990099
>CHR1_166905454_CS_17	549	-6.48817	0.970297
>CHR1_167038285_C_15	391	-14.7548	0.683168
>CHR1_167047615_C_15	388	-12.2191	0.693069
>CHR1_167580192_CS_17	962	-5.20512	0.712871
>CHR1_167589516_BC_16	951	-8.11183	0.663366
>CHR1_168183180_C_12	125	-31.7462	0.544554
>CHR1_168191168_CS_13	125	-31.4548	0.534653
>CHR1_168635988_C_15	205	3.49306	0.60396
>CHR1_168626953_C_15	205	4.06917	0.60396
>CHR1_169436562_C_14	287	-8.88439	0.623762
>CHR1_169428463_C_13	321	-8.48041	0.623762
>CHR1_170477397_CS_15	489	-5.29635	0.623762
>CHR1_170487786_C_16	488	-6.01154	0.613861
>CHR1_176458744_C_15	1036	-22.525	0.564356
>CHR1_177003094_BC_15	606	8.68924	0.782178
>CHR1_177011885_BC_15	606	8.69227	0.782178
>CHR1_177003094_BC_15	606	8.68924	0.782178
>CHR1_177011885_BC_15	606	8.69227	0.782178
>CHR1_177326748_BC_14	187	-23.2417	0.663366
>CHR1_177335260_CS_13	191	-20.2907	0.673267
>CHR1_177698101_CS_15	412	-4.4352	0.712871
>CHR1_181929694_C_13	104	-45.0269	0.514851
>CHR1_181921449_BC_13	148	-18.8236	0.564356
>CHR1_182076704_CD_13	111	-27.4	0.613861
>CHR1_182068449_CD_13	111	-25.8965	0.613861
>CHR1_182600730_BC_13	97	-38.3297	0.618557
>CHR1_182611210_C_13	111	-33.6589	0.663366
>CHR1_185311612_C_17	2836	-6.84029	0.643564
>CHR1_189911748_B_16	818	-2.08359	1
>CHR1_189919575_CS_15	805	-1.30367	1
>CHR1_190311348_C_16	338	-19.1541	0.60396
>CHR1_190304541_BC_14	342	-21.5861	0.613861
>CHR1_190311348_C_16	338	-19.1541	0.60396
>CHR1_190304541_BC_14	342	-21.5861	0.613861
>CHR1_195977522_BC_16	1273	-11.5951	0.574257
>CHR1_195987772_BC_16	1286	-15.6996	0.534653
>CHR1_196646169_CS_16	583	1.60208	0.712871
>CHR1_196653163_C_16	584	-0.632209	0.712871
>CHR1_199006626_BC_15	323	-22.9368	0.534653
>CHR1_198995082_BC_15	323	-22.7848	0.534653
>CHR1_199055393_CD_16	536	3.93385	0.772277
>CHR1_199047676_CD_16	539	1.13496	0.762376
>CHR1_202716170_CD_13	182	-44.0407	0.336634
>CHR1_202706562_BC_12	181	-49.7869	0.178218
>CHR1_20360792_C_15	413	-9.93604	0.772277
>CHR1_20352317_C_15	413	-6.35165	0.772277
>CHR1_20424835_C_15	407	-5.13619	0.772277
>CHR1_20415328_C_15	410	-6.16044	0.772277
>CHR1_214037550_CD_15	309	-9.85075	0.732673
>CHR1_214029711_CD_15	308	-7.69149	0.732673
>CHR1_217697671_CS_12	104	-32.6063	0.455446
>CHR1_217686892_S_12	105	-34.722	0.465347
>CHR1_218140082_C_13	171	-22.1615	0.455446
>CHR1_218131436_CD_14	227	-23.3152	0.485149
>CHR1_219655928_C_15	405	2.56251	0.623762
>CHR1_219664735_C_15	405	1.50057	0.623762
>CHR1_220467812_C_14	154	-23.001	0.425743
>CHR1_220455074_CS_15	154	-28.05	0.405941
>CHR1_222913351_C_16	508	8.35582	0.70297
>CHR1_222907219_C_16	510	5.5731	0.712871
>CHR1_222913351_C_15	508	8.35582	0.70297
>CHR1_222907219_C_15	510	5.5731	0.712871
>CHR1_222930232_BC_13	94	-43.2568	0.468085
>CHR1_222941250_BC_12	96	-45.0998	0.46875
>CHR1_224241095_C_15	564	-8.18445	0.693069
>CHR1_224248749_CD_16	576	-8.74277	0.693069
>CHR1_224466538_D_14	100	-46.2308	0.36
>CHR1_224458926_C_15	101	-53.1952	0.336634
>CHR1_224529005_CS_18	2237	-11.5872	0.811881
>CHR1_224778707_CD_16	960	-4.65111	0.772277
>CHR1_224763920_CD_15	964	-0.936268	0.772277
>CHR1_225099256_C_16	887	-15.4016	0.643564
>CHR1_225415660_CD_16	195	-15.0726	0.871287
>CHR1_225423368_CD_15	179	-20.5158	0.782178
>CHR1_226084697_CS_14	205	-10.3984	0.623762
>CHR1_226094404_CS_13	229	-9.79303	0.633663
>CHR1_228527151_CD_14	229	-14.2883	0.693069
>CHR1_228542021_C_15	274	-4.8809	0.722772
>CHR1_228839238_CD_16	575	2.55595	0.80198
>CHR1_228847553_CD_16	575	2.53867	0.80198
>CHR1_229115593_B_15	456	-0.838493	0.732673
>CHR1_229126722_BS_15	453	-0.881582	0.712871
>CHR1_229160464_BC_13	127	-21.8581	0.564356
>CHR1_229169584_C_14	153	-13.2958	0.584158
>CHR1_229388460_BC_16	602	5.79207	0.80198
>CHR1_229397053_BC_16	599	3.27698	0.80198
>CHR1_229468661_C_14	326	-19.4124	0.514851
>CHR1_23187598_C_13	138	-37.2237	0.376238
>CHR1_23177239_BC_13	145	-34.6213	0.425743
>CHR1_234729642_CD_15	431	-13.4989	0.693069
>CHR1_234738367_CD_14	433	-10.8197	0.683168
>CHR1_238406738_C_13	95	-39.0873	0.515789
>CHR1_238413460_CD_12	116	-44.2625	0.584158
>CHR1_238406738_C_13	95	-39.0873	0.515789
>CHR1_239252587_C_12	105	-48.2487	0.306931
>CHR1_239260053_BC_14	151	-21.527	0.564356
>CHR1_241423843_CD_15	487	3.61325	0.970297
>CHR1_241416085_CD_16	471	4.66976	0.940594
>CHR1_24726491_B_18	2264	-9.43779	0.851485
>CHR1_251202882_CS_14	153	-24.841	0.415842
>CHR1_251193584_CS_13	153	-20.4031	0.415842
>CHR1_252088202_C_16	574	-8.75148	0.683168
>CHR1_252080027_C_16	574	-6.64474	0.683168
>CHR1_257913423_BC_13	125	-31.3489	0.514851
>CHR1_257922250_BC_13	125	-28.2748	0.524752
>CHR1_261594624_BC_16	352	-6.78741	0.574257
>CHR1_261603873_C_16	353	-8.61439	0.613861
>CHR1_26134525_BC_15	319	14.7942	0.584158
>CHR1_26126909_CS_15	319	14.072	0.594059
>CHR1_271024875_CS_13	113	-53.9956	0.524752
>CHR1_271015086_C_13	113	-45.4167	0.475248
>CHR1_272068634_D_13	168	-10.4396	0.70297
>CHR1_272079527_C_15	222	-11.1986	0.871287
>CHR1_272309693_C_18	507	-1.68576	0.673267
>CHR1_272309693_C_19	507	-1.68576	0.673267
>CHR1_274939972_C_18	1867	-7.58415	0.70297
>CHR1_275500036_B_14	88	-46.092	0.488636
>CHR1_275509531_C_13	86	-57.8835	0.360465
>CHR1_276319332_S_15	315	-21.5322	0.564356
>CHR1_276314585_C_15	307	-23.5323	0.574257
>CHR1_278094058_C_15	156	-20.1636	0.613861
>CHR1_278086678_CS_13	154	-21.0294	0.633663
>CHR1_278320476_CS_15	408	-7.42675	0.792079
>CHR1_278312074_C_15	403	-4.04365	0.80198
>CHR1_279494261_B_15	441	-1.49559	0.772277
>CHR1_279503269_CS_15	440	-1.28302	0.762376
>CHR1_279710529_CD_17	351	-0.80816	0.663366
>CHR1_279702102_CD_16	351	-1.53689	0.643564
>CHR1_280404198_C_13	102	-31.6716	0.633663
>CHR1_280397219_C_13	112	-33.2523	0.643564
>CHR1_280772663_BC_15	822	-12.1665	0.80198
>CHR1_280781003_BS_15	846	-3.16554	0.980198
>CHR1_280953444_CD_15	245	-11.0765	0.990099
>CHR1_280961662_CD_14	222	-12.3342	0.851485
>CHR1_281565285_CD_13	110	-32.8467	0.60396
>CHR1_281573391_CD_13	110	-34.1962	0.60396
>CHR1_281859270_C_16	574	0.729456	0.792079
>CHR1_281850432_C_16	567	-0.267141	0.772277
>CHR1_281940486_CS_17	1275	-16.403	0.524752
>CHR1_281924284_BC_16	1272	-18.5491	0.524752
>CHR1_282171190_CD_16	540	9.98376	0.792079
>CHR1_282162144_CD_16	540	9.98295	0.792079
>CHR1_282515560_CD_15	583	-3.43756	0.693069
>CHR1_282523338_CD_15	587	-8.28879	0.693069
>CHR1_282790407_C_15	270	-7.66315	0.663366
>CHR1_282783149_CS_15	273	-11.8285	0.693069
>CHR1_284182088_BC_16	350	17.6314	0.584158
>CHR1_284174181_BC_16	350	17.524	0.584158
>CHR1_284834660_CD_16	933	-1.26489	0.782178
>CHR1_284826543_CD_16	933	0.739066	0.782178
>CHR1_285522116_CD_14	197	-16.5456	0.752475
>CHR1_285514553_CD_16	200	-18.2919	0.762376
>CHR1_286703339_BC_14	473	-20.6241	0.485149
>CHR1_286712050_BC_15	468	-19.8292	0.49505
>CHR1_286703339_BC_14	473	-20.6241	0.485149
>CHR1_286884421_BC_16	734	-4.61216	0.70297
>CHR1_286892362_CD_15	732	-1.48344	0.693069
>CHR1_286865102_C_15	419	-5.78967	0.80198
>CHR1_286856693_C_15	420	-3.72813	0.80198
>CHR1_293244663_CS_16	924	-6.36705	0.722772
>CHR1_293236228_CD_16	928	-7.12219	0.772277
>CHR1_294069183_C_12	133	-36.3762	0.465347
>CHR1_294077477_C_13	170	-27.8293	0.455446
>CHR1_294605188_C_15	545	12.2916	0.792079
>CHR1_294613837_C_15	545	11.8007	0.792079
>CHR1_294605188_C_15	545	12.2916	0.792079
>CHR1_294613837_C_15	545	11.8007	0.792079
>CHR1_295319714_C_15	135	-25.2836	0.643564
>CHR1_295308882_CD_14	150	-33.1077	0.514851
>CHR1_296521377_CD_17	183	-17.2157	0.831683
>CHR1_296513361_CD_15	166	-19.7109	0.742574
>CHR1_297796868_CS_12	119	-24.9547	0.722772
>CHR1_297785748_CS_14	119	-31.0405	0.584158
>CHR1_299686350_BC_16	1168	-19.6753	0.514851
>CHR1_299675306_B_16	1172	-17.8735	0.514851
>CHR1_299876697_B_15	689	0.0517945	0.712871
>CHR1_302833390_S_16	524	-16.6973	0.673267
>CHR1_302825687_BC_15	518	-6.58657	0.683168
>CHR1_303414808_C_15	319	-2.09361	0.594059
>CHR1_303426084_C_16	313	-5.8918	0.584158
>CHR1_306453625_CD_16	277	-4.56314	0.732673
>CHR1_306444730_CD_15	246	-0.327163	0.70297
>CHR1_307668752_C_15	191	-16.835	0.633663
>CHR1_307676954_C_14	191	-16.5424	0.633663
>CHR1_307721694_BC_14	122	-29.1313	0.465347
>CHR1_307730948_C_13	124	-34.0862	0.455446
>CHR1_311373476_BC_16	959	-2.343	0.712871
>CHR1_311379870_CS_17	959	-2.16374	0.712871
>CHR1_311587911_S_15	142	-14.6074	0.574257
>CHR1_311598429_CD_13	169	-21.5313	0.524752
>CHR1_312205862_BS_16	981	3.98323	0.831683
>CHR1_312214680_BS_15	981	3.85844	0.831683
>CHR1_312895423_CS_13	143	-18.0546	0.49505
>CHR1_312886014_B_14	193	-28.9696	0.386139
>CHR1_315336630_CD_13	152	-19.4373	0.742574
>CHR1_315325595_C_13	142	-24.6188	0.633663
>CHR1_317311857_BC_16	610	4.41952	0.782178
>CHR1_317320679_BC_15	613	5.86091	0.782178
>CHR1_323883324_BC_16	419	1.06137	0.653465
>CHR1_323896172_BC_16	416	-3.12118	0.653465
>CHR1_326904077_CS_16	975	-8.61762	0.70297
>CHR1_326895574_CS_16	970	-6.10019	0.712871
>CHR1_328902672_C_15	614	-4.49385	0.772277
>CHR1_328909106_C_15	609	-3.83264	0.772277
>CHR1_328902672_C_15	614	-4.49385	0.772277
>CHR1_328909106_C_15	609	-3.83264	0.772277
>CHR1_330241508_S_12	98	-49.3822	0.489796
>CHR1_330249059_C_13	101	-41.7851	0.455446
>CHR1_330260625_CS_16	203	-22.3908	0.405941
>CHR1_330250800_CS_15	203	-21.2374	0.405941
>CHR1_332938326_C_16	543	9.4371	0.792079
>CHR1_337529520_CS_13	96	-45.9169	0.427083
>CHR1_337520046_BC_13	136	-32.1683	0.524752
>CHR1_338440189_BC_15	199	-13.1186	0.712871
>CHR1_338434587_BC_15	202	-10.9882	0.722772
>CHR1_339511103_CD_15	120	-36.479	0.613861
>CHR1_339519079_CD_15	120	-34.5284	0.60396
>CHR1_342165611_CD_13	208	-36.2062	0.544554
>CHR1_342177919_BC_13	246	-18.4008	0.445545
>CHR1_347613101_BC_16	999	-13.4402	0.712871
>CHR1_347605303_CD_13	111	-29.8272	0.613861
>CHR1_347613761_CD_13	111	-29.8272	0.613861
>CHR1_347604648_BC_17	994	-6.36175	0.722772
>CHR1_34800267_C_12	126	-21.6885	0.524752
>CHR1_34806634_BC_13	111	-36.1894	0.49505
>CHR1_34800267_C_13	126	-21.6885	0.524752
>CHR1_34806634_BC_13	111	-36.1894	0.49505
>CHR1_352046254_CS_13	92	-27.4981	0.782609
>CHR1_352057684_C_12	113	-30.8148	0.574257
>CHR1_352353351_S_15	389	-6.96121	0.712871
>CHR1_352361483_S_15	404	-11.3648	0.712871
>CHR1_352920141_BC_16	973	-6.77449	0.643564
>CHR1_352928470_BC_16	965	-9.34147	0.643564
>CHR1_353133218_C_13	294	-10.8754	0.60396
>CHR1_353125394_C_14	292	-10.1372	0.623762
>CHR1_357893914_C_13	155	-8.23115	0.613861
>CHR1_357907029_CS_14	155	-8.05186	0.613861
>CHR1_358020296_CS_15	400	-4.62512	0.722772
>CHR1_358011966_BS_16	399	-4.91555	0.722772
>CHR1_358236820_C_15	295	-18.0563	0.673267
>CHR1_358226929_C_15	294	-18.3616	0.693069
>CHR1_359397784_C_16	402	-7.12979	0.772277
>CHR1_359389331_C_16	401	-7.01022	0.772277
>CHR1_359466110_CS_16	559	5.77127	0.782178
>CHR1_359457445_CS_16	564	4.40265	0.792079
>CHR1_360804068_CD_15	352	-0.485381	0.792079
>CHR1_360790967_CD_15	352	-2.58347	0.792079
>CHR1_363598310_CD_12	93	-44.6052	0.55914
>CHR1_363590688_C_12	94	-43.0149	0.56383
>CHR1_365140284_C_16	410	-1.09101	0.772277
>CHR1_365131938_C_16	408	-0.975418	0.772277
>CHR1_373435981_C_13	140	-16.8807	0.673267
>CHR1_373427999_CS_13	140	-16.9558	0.673267
>CHR1_378426012_BC_15	505	-21.6137	0.594059
>CHR1_378417941_CS_16	503	-15.648	0.613861
>CHR1_378672996_C_16	351	20.6041	0.633663
>CHR1_378682143_C_16	387	20.5264	0.633663
>CHR1_380637421_CD_14	171	-18.756	0.742574
>CHR1_380623294_CD_14	170	-15.8671	0.752475
>CHR1_381222208_BS_15	310	-27.324	0.445545
>CHR1_381212355_CS_15	312	-32.3012	0.445545
>CHR1_381616430_CD_16	910	-4.89812	0.712871
>CHR1_381607337_CD_16	902	-9.83881	0.673267
>CHR1_384589893_BC_14	102	-35.3821	0.564356
>CHR1_384580364_BC_15	102	-35.3412	0.564356
>CHR1_385266668_CD_16	701	-1.09912	0.683168
>CHR1_385275896_CD_16	705	-1.8039	0.693069
>CHR1_385417656_BS_16	973	-5.50243	0.712871
>CHR1_385409185_BS_16	966	-5.22177	0.712871
>CHR1_388953094_CS_16	967	-2.80154	0.712871
>CHR1_388961567_CS_16	968	-2.72682	0.712871
>CHR1_389305122_C_15	530	4.40863	0.712871
>CHR1_389312647_C_15	532	6.32939	0.712871
>CHR1_389305122_C_16	530	4.40863	0.712871
>CHR1_389312647_C_15	532	6.32939	0.712871
>CHR1_393115500_BC_15	428	7.0152	1
>CHR1_393122924_C_15	352	8.6727	0.851485
>CHR1_404133324_CD_15	359	-17.1492	0.643564
>CHR1_404127117_S_11	103	-25.3149	0.683168
>CHR1_404118170_C_13	133	-23.7305	0.623762
>CHR1_406520368_CS_15	189	-12.4859	0.534653
>CHR1_406508715_CS_15	189	-12.7973	0.534653
>CHR1_406880699_CD_13	122	-30.1266	0.554455
>CHR1_406869861_BC_14	144	-20.1373	0.534653
>CHR1_407961702_CD_15	174	-10.317	0.712871
>CHR1_410269293_BC_15	296	-4.91097	0.633663
>CHR1_410277190_BC_16	292	-4.962	0.623762
>CHR1_410430201_C_14	224	-14.4244	0.594059
>CHR1_410421713_C_15	199	-8.99824	0.712871
>CHR1_410639866_CD_17	537	8.97503	0.792079
>CHR1_414310340_CS_16	963	-0.535153	0.712871
>CHR1_414318580_CS_16	959	-6.01623	0.712871
>CHR1_415712378_CD_15	119	-48.745	0.366337
>CHR1_415700601_C_14	120	-45.5568	0.336634
>CHR1_415712378_CD_15	119	-48.745	0.366337
>CHR1_415700601_C_14	120	-45.5568	0.336634
>CHR1_415876293_CD_15	158	-21.1016	0.881188
>CHR1_415867844_CD_14	138	-27.7936	0.762376
>CHR1_416141193_C_15	425	3.71037	0.643564
>CHR1_416149545_C_16	450	1.70338	0.653465
>CHR1_420146159_CD_16	679	-1.4407	0.762376
>CHR1_420138426_CD_16	679	-0.476979	0.762376
>CHR1_421394127_BS_14	133	-26.4929	0.50495
>CHR1_421383348_CD_13	143	-28.8494	0.544554
>CHR1_422301820_CD_14	216	-6.98386	0.683168
>CHR1_422310592_CD_15	216	-11.3091	0.693069
>CHR1_422538277_C_16	605	-8.53527	0.712871
>CHR1_422545286_C_16	606	-6.30004	0.712871
>CHR1_423445856_C_16	960	-5.6487	0.712871
>CHR1_424504247_C_14	170	-19.8732	0.49505
>CHR1_424513162_BC_15	167	-21.4951	0.49505
>CHR1_424504247_C_14	170	-19.8732	0.49505
>CHR1_424513162_BC_14	167	-21.4951	0.49505
>CHR1_425299725_CD_16	544	13.1155	0.782178
>CHR1_425291069_CD_16	548	12.9812	0.792079
>CHR1_425351153_CD_14	130	-22.3643	0.772277
>CHR1_425343078_CD_14	124	-21.3811	0.722772
>CHR1_42850388_C_15	653	-13.9265	0.663366
>CHR1_429298149_CD_16	258	-5.09332	0.673267
>CHR1_429288782_CD_15	266	-4.99886	0.712871
>CHR1_43029820_C_15	230	-8.37284	0.980198
>CHR1_43021435_CS_15	214	-14.2446	0.930693
>CHR1_433286545_C_14	142	-19.7137	0.564356
>CHR1_433295255_C_14	138	-19.0774	0.564356
>CHR1_437545520_CS_15	306	0.317963	0.712871
>CHR1_437537634_CS_15	306	0.317963	0.712871
>CHR1_442152586_B_15	680	-9.36506	0.693069
>CHR1_442162493_C_13	691	-5.89964	0.683168
>CHR1_449151748_BS_16	910	-4.83304	0.722772
>CHR1_449159933_CD_16	915	-2.28945	0.70297
>CHR1_449245761_CS_16	894	-1.39096	0.732673
>CHR1_449237675_CS_16	894	-1.38233	0.732673
>CHR1_449317176_C_16	256	14.2368	0.633663
>CHR1_449328383_C_16	256	14.2654	0.633663
>CHR1_451034098_CD_16	548	5.64267	0.80198
>CHR1_451042649_CD_16	548	7.98673	0.80198
>CHR1_454891754_CD_16	784	-8.62356	0.950495
>CHR1_454881215_CD_16	788	-6.25028	0.970297
>CHR1_455751724_CD_12	95	-36.5932	0.473684
>CHR1_455759078_CD_12	107	-35.4179	0.465347
>CHR1_460571896_CS_15	447	8.46054	0.712871
>CHR1_461869302_C_16	564	2.83849	0.70297
>CHR1_461877861_CS_15	559	-4.74451	0.663366
>CHR1_462105610_C_13	265	-16.3587	0.60396
>CHR1_462095801_C_14	322	-16.9563	0.594059
>CHR1_463056507_CS_16	976	-8.0159	0.712871
>CHR1_463047998_CS_16	976	-6.35647	0.712871
>CHR1_464027421_C_15	166	-11.3968	0.544554
>CHR1_464021039_C_15	166	-11.4942	0.544554
>CHR1_467930205_CD_16	547	7.20721	0.792079
>CHR1_467939013_CD_17	546	7.29179	0.792079
>CHR1_468671733_S_13	112	-26.5527	0.574257
>CHR1_468682259_C_12	112	-26.066	0.574257
>CHR1_468783423_BC_14	132	-18.6321	0.584158
>CHR1_468774781_C_14	129	-28.1404	0.514851
>CHR1_470852832_C_13	225	-23.2822	0.405941
>CHR1_470844431_C_14	225	-24.2726	0.405941
>CHR1_470816447_CS_13	138	-17.3844	0.564356
>CHR1_470824793_BC_14	190	-18.2299	0.554455
>CHR1_478046410_S_12	91	-27.7411	0.604396
>CHR1_478034156_C_12	105	-43.3534	0.485149
>CHR1_478176719_C_15	173	-0.410532	0.574257
>CHR1_478186686_BC_16	173	0.562623	0.574257
>CHR1_480167310_BC_14	265	-21.4053	0.39604
>CHR1_480780426_C_15	446	-2.25658	0.633663
>CHR1_480772004_C_15	470	-0.581434	0.643564
>CHR1_481918992_CD_16	581	5.3243	0.792079
>CHR1_481910895_CD_16	581	5.31825	0.792079
>CHR1_484429416_CD_16	122	-23.1003	0.653465
>CHR1_484417707_BC_15	126	-23.8187	0.594059
>CHR1_488407975_CS_13	138	-23.7375	0.49505
>CHR1_488415824_BC_14	193	-15.3341	0.633663
>CHR1_490290424_CD_14	149	-23.6218	0.524752
>CHR1_490298944_CD_13	163	-20.1128	0.673267
>CHR1_491399582_CS_16	952	0.126009	0.722772
>CHR1_491391595_CS_16	952	0.126009	0.722772
>CHR1_495257701_BS_16	798	-7.84504	0.722772
>CHR1_495265865_BS_16	786	-12.5309	0.722772
>CHR1_496552909_C_13	103	-35.9784	0.49505
>CHR1_496544169_CS_12	125	-41.5385	0.366337
>CHR1_497221192_BC_16	946	3.98574	0.871287
>CHR1_497231889_BC_16	958	1.75761	0.960396
>CHR1_501137732_C_14	149	-23.8935	0.564356
>CHR1_501128968_C_14	150	-23.74	0.574257
>CHR1_502074623_C_14	154	0.82306	0.594059
>CHR1_502065287_C_14	154	2.37723	0.584158
>CHR1_504161004_CD_15	1061	-12.2683	0.584158
>CHR1_504830959_CD_16	293	-8.65565	0.970297
>CHR1_504822164_CD_14	256	-8.81962	0.910891
>CHR1_514474079_CD_15	348	3.74295	0.910891
>CHR1_514482257_CD_15	364	4.24774	0.970297
>CHR1_515594670_CD_16	995	-2.93459	0.861386
>CHR1_515602752_CD_16	998	0.846651	0.871287
>CHR1_520498415_CD_13	147	-14.3311	0.623762
>CHR1_520488244_C_14	268	-8.27536	0.712871
>CHR1_520772785_C_14	113	-36.5388	0.594059
>CHR1_520780384_CD_14	108	-32.3412	0.594059
>CHR1_527473488_CD_13	118	-30.8454	0.633663
>CHR1_527465660_CD_14	132	-29.0707	0.623762
>CHR1_528937609_C_12	110	-35.2494	0.435644
>CHR1_528945162_CS_15	144	-23.592	0.594059
>CHR1_539566491_CS_13	103	-44.1246	0.564356
>CHR1_539558985_CD_13	95	-40.1063	0.484211
>CHR1_542517437_CD_15	674	-2.83001	0.930693
>CHR1_542509225_CD_15	676	-0.0735986	0.970297
>CHR1_542777104_CS_13	117	-27.8657	0.584158
>CHR1_542785990_C_12	164	-22.0396	0.554455
>CHR1_551984327_S_17	326	15.0538	0.653465
>CHR1_551975144_CS_16	326	12.0755	0.663366
>CHR1_552358998_CD_14	138	-20.4407	0.683168
>CHR1_552368311_CD_14	138	-20.7146	0.683168
>CHR1_555983166_CD_16	425	-1.18131	0.990099
>CHR1_555991605_CD_15	380	-0.402927	1
>CHR1_557721601_CD_13	141	-31.9807	0.683168
>CHR1_557711795_CS_14	141	-30.6367	0.722772
>CHR1_557939043_CD_16	205	-15.4074	0.861386
>CHR1_557946622_CD_14	188	-21.3333	0.742574
>CHR1_558979913_C_15	138	-29.8746	0.475248
>CHR1_558990150_C_13	136	-32.5834	0.485149
>CHR1_559010753_C_12	134	-25.4563	0.584158
>CHR1_559018340_C_13	134	-21.981	0.613861
>CHR1_567452377_C_15	583	4.85348	0.772277
>CHR1_567444004_C_15	583	4.85389	0.772277
>CHR1_567449590_CD_13	98	-37.2544	0.581633
>CHR1_567460479_C_12	93	-40.4861	0.537634
>CHR1_572175842_CD_16	950	-5.99933	0.722772
>CHR1_572166498_CD_16	949	-4.24978	0.722772
>CHR1_573120357_BC_15	706	-0.534116	0.693069
>CHR1_573112316_CS_15	705	-1.32679	0.693069
>CHR1_574258293_CD_15	276	-11.1339	0.722772
>CHR1_574249361_CD_15	278	-11.4217	0.732673
>CHR1_574657629_BC_16	1429	-14.8297	0.623762
>CHR1_574667287_CS_16	1406	-4.07999	0.683168
>CHR1_576748325_CD_16	948	2.81953	0.950495
>CHR1_576740138_CD_16	954	3.22183	0.960396
>CHR1_585710202_BC_15	154	-18.0333	0.485149
>CHR1_585701835_BC_16	154	-17.8919	0.485149
>CHR1_588641156_C_15	527	14.2364	0.70297
>CHR1_588634640_C_16	527	12.9095	0.70297
>CHR1_590297244_C_16	497	1.91821	0.722772
>CHR1_591941303_C_13	95	-42.1492	0.473684
>CHR1_591933014_BC_13	94	-43.3585	0.489362
>CHR1_595954077_S_13	100	-23.659	0.58
>CHR1_595945738_S_14	100	-23.1409	0.59
>CHR1_59857128_CD_15	455	-7.29728	0.732673
>CHR1_59850556_CD_15	445	-4.8381	0.732673
>CHR1_600910534_C_13	104	-40.5425	0.564356
>CHR1_600900372_CD_14	113	-41.7704	0.574257
>CHR1_604219113_CD_16	255	-6.26798	0.683168
>CHR1_604227752_CD_14	245	-8.41149	0.623762
>CHR1_612273893_CD_14	122	-27.2167	0.683168
>CHR1_612263216_S_14	121	-23.3485	0.732673
>CHR1_614960151_C_16	2314	-15.6867	0.574257
>CHR1_619142775_CD_15	490	5.60437	0.80198
>CHR1_619151453_CD_15	490	4.12188	0.80198
>CHR1_626727720_C_16	582	-7.55704	0.712871
>CHR1_626734716_C_16	582	-7.55704	0.712871
>CHR1_631893061_CD_13	111	-25.1237	0.60396
>CHR1_631902481_CD_13	111	-25.1237	0.60396
>CHR1_636661186_BC_15	619	0.131891	0.782178
>CHR1_636652407_BC_16	623	-0.863583	0.782178
>CHR1_637126647_CS_17	960	-0.643719	0.712871
>CHR1_637118272_CS_17	969	-1.05241	0.712871
>CHR1_637278370_CD_15	469	-4.8795	0.960396
>CHR1_637272949_CD_15	471	-5.42991	0.970297
>CHR1_637792952_BC_16	518	7.82808	0.712871
>CHR1_637799463_CS_16	516	12.6843	0.712871
>CHR1_637848487_B_13	167	-11.6161	0.613861
>CHR1_637838161_C_14	159	-17.2141	0.564356
>CHR1_640918687_C_16	602	4.90517	0.792079
>CHR1_640926915_C_16	605	5.6302	0.792079
>CHR1_64125830_B_14	297	-12.0312	0.574257
>CHR1_64134050_B_15	298	-11.9372	0.594059
>CHR1_643761003_CD_15	511	-3.93725	0.762376
>CHR1_643752548_CD_15	517	-3.87863	0.762376
>CHR1_64520169_CS_12	98	-54.3657	0.5
>CHR1_64512459_BC_12	122	-46.955	0.425743
>CHR1_648823650_S_12	116	-35.6189	0.564356
>CHR1_648834690_CS_13	116	-30.9267	0.534653
>CHR1_648944498_BC_15	222	-3.44315	0.831683
>CHR1_651874212_C_13	174	-13.711	0.663366
>CHR1_651882609_C_14	192	-10.6349	0.752475
>CHR1_652532621_CD_14	227	-6.8132	0.762376
>CHR1_652524918_CD_15	242	-4.70001	0.841584
>CHR1_652912846_BC_15	345	-10.1904	0.683168
>CHR1_652920586_C_15	357	-7.34995	0.70297
>CHR1_655810950_C_14	136	-9.059	0.594059
>CHR1_655819147_C_15	136	-13.6001	0.613861
>CHR1_656269329_C_15	707	-3.34392	0.722772
>CHR1_656261258_C_14	709	-2.96155	0.732673
>CHR1_657943913_CS_16	970	-2.38243	0.732673
>CHR1_657951785_CS_17	970	-2.38277	0.732673
>CHR1_658084128_CD_15	199	-20.8113	0.782178
>CHR1_658075446_CD_14	187	-23.9021	0.683168
>CHR1_658183495_C_15	506	-0.333002	0.683168
>CHR1_658191373_C_15	504	-3.35521	0.683168
>CHR1_658264887_C_14	125	-39.3827	0.50495
>CHR1_658253215_C_13	155	-26.1529	0.544554
>CHR1_660641178_CS_14	121	-25.0396	0.574257
>CHR1_660651111_BC_14	119	-24.0696	0.50495
>CHR1_665605631_CS_16	989	-7.12566	0.722772
>CHR1_665613938_CS_16	986	-5.94329	0.712871
>CHR1_665605631_CS_16	989	-7.12566	0.722772
>CHR1_665613938_CS_16	986	-5.94329	0.712871
>CHR1_668055654_BC_17	914	-6.44401	0.70297
>CHR1_668063835_BC_16	914	-6.61247	0.70297
>CHR1_668998647_CS_15	288	-10.2536	0.544554
>CHR1_669010438_CS_15	288	-10.5701	0.554455
>CHR1_676691229_C_16	604	3.83613	0.782178
>CHR1_676682517_C_16	604	3.83354	0.782178
>CHR1_686136539_CD_13	119	-29.8862	0.653465
>CHR1_686125752_BC_13	150	-19.1114	0.673267
>CHR1_686393843_C_15	584	8.25622	0.772277
>CHR1_686402168_C_15	585	8.22823	0.772277
>CHR1_688911086_CD_16	585	7.22549	0.772277
>CHR1_688919460_CD_16	585	7.22515	0.772277
>CHR1_689735762_CD_16	1188	-5.58015	0.772277
>CHR1_689750506_CD_16	1192	-5.47287	0.772277
>CHR1_689812008_CD_16	595	-0.665887	0.80198
>CHR1_689803923_CD_16	593	0.366889	0.80198
>CHR1_689812008_CD_16	595	-0.665887	0.80198
>CHR1_691952601_C_16	375	-24.6453	0.613861
>CHR1_691945841_C_17	363	-19.9503	0.623762
>CHR1_695922140_CD_15	352	-5.6694	0.643564
>CHR1_696816653_C_15	600	-2.15755	0.772277
>CHR1_696825037_C_15	599	2.25105	0.772277
>CHR1_698299745_CS_16	1014	-9.25213	0.712871
>CHR1_698291294_CS_16	1007	-13.6763	0.712871
>CHR1_698648318_CS_16	960	-0.546194	0.712871
>CHR1_698639825_CS_16	960	-1.76772	0.712871
>CHR1_699618349_CD_15	390	4.21458	0.762376
>CHR1_699626520_CDS_15	390	4.25603	0.762376
>CHR1_700809287_CS_16	730	1.72579	0.732673
>CHR1_700800819_CS_16	731	1.69641	0.732673
>CHR1_700809287_CS_16	730	1.72579	0.732673
>CHR1_701268038_CD_15	224	-6.96265	0.960396
>CHR1_703900824_BC_16	980	-10.1494	0.70297
>CHR1_70444413_S_14	838	-9.79627	0.722772
>CHR1_70435790_C_14	916	-7.63254	0.722772
>CHR1_709273585_C_15	579	10.5106	0.752475
>CHR1_709265250_C_15	579	10.5106	0.752475
>CHR1_710286297_BC_15	542	-2.61117	0.722772
>CHR1_710295292_C_15	534	-6.81444	0.70297
>CHR1_710828450_C_14	547	1.41404	0.792079
>CHR1_710823342_C_15	549	0.999815	0.792079
>CHR1_712784399_CS_16	963	-0.445982	0.712871
>CHR1_712776007_CS_16	963	-0.85815	0.712871
>CHR1_713982155_CD_16	589	2.566	0.80198
>CHR1_713990210_CD_16	592	6.4873	0.80198
>CHR1_713969382_CS_14	201	-17.3035	0.683168
>CHR1_713960953_CS_15	201	-14.7954	0.683168
>CHR1_714261851_C_14	239	-5.06496	0.70297
>CHR1_714268512_BC_14	238	-3.43486	0.70297
>CHR1_714546527_CD_16	548	9.51519	0.80198
>CHR1_714555140_CD_15	547	9.63273	0.80198
>CHR1_715056763_CS_14	1062	-7.85719	0.693069
>CHR1_715068624_BC_13	992	-9.53742	0.712871
>CHR1_717489289_CS_18	341	-12.226	0.643564
>CHR1_717478977_C_15	346	-13.7601	0.663366
>CHR1_720848734_CD_15	530	-12.3094	0.673267
>CHR1_720856690_CD_15	535	-13.0565	0.673267
>CHR1_721000266_BC_16	605	7.12365	0.762376
>CHR1_720991547_BC_16	605	7.27178	0.782178
>CHR1_722183574_C_16	206	6.57447	0.584158
>CHR1_722191541_BC_16	206	3.22811	0.60396
>CHR1_722926937_BC_16	965	-7.73936	0.673267
>CHR1_722935457_CS_16	961	-6.54687	0.70297
>CHR1_725217518_CS_16	964	-5.54513	0.712871
>CHR1_725225906_CS_16	963	-5.54558	0.712871
>CHR1_726772270_BC_16	998	-7.44101	0.70297
>CHR1_726763743_BC_16	995	-10.6297	0.712871
>CHR1_728894475_CS_12	111	-29.6021	0.633663
>CHR1_728882275_CS_13	153	-16.9334	0.712871
>CHR1_72861635_CS_17	1000	-12.2781	0.712871
>CHR1_72870078_BS_16	1017	-13.456	0.712871
>CHR1_730053903_CS_16	960	-7.18998	0.712871
>CHR1_730045538_CS_16	960	-7.30207	0.712871
>CHR1_735100326_CS_16	955	-1.7543	0.712871
>CHR1_735091806_CS_16	958	-0.400313	0.712871
>CHR1_739546332_CD_16	753	-1.00785	0.960396
>CHR1_739538299_CD_15	743	-5.27414	0.960396
>CHR1_739917573_CD_16	167	-27.8674	0.49505
>CHR1_739906527_CD_11	962	-1.21173	0.514851
>CHR1_740268271_CDS_11	109	-37.9174	0.534653
>CHR1_740256500_S_13	105	-31.844	0.554455
>CHR1_740647973_CD_12	98	-32.9125	0.653061
>CHR1_740659795_CD_13	138	-22.6799	0.60396
>CHR1_741584730_CD_13	101	-40.5331	0.643564
>CHR1_741574952_BCD_12	113	-36.598	0.584158
>CHR1_743293747_C_13	105	-38.0003	0.534653
>CHR1_743304632_CD_12	101	-38.6887	0.544554
>CHR1_743798536_C_15	543	1.61762	0.792079
>CHR1_743806797_C_14	544	4.89757	0.80198
>CHR1_74575021_CD_14	168	-25.4523	0.653465
>CHR1_74585184_CD_14	166	-25.881	0.643564
>CHR1_746238317_CS_14	656	-11.7386	0.712871
>CHR1_746226207_C_15	665	-5.45931	0.712871
>CHR1_746482065_C_13	229	0.0639897	0.683168
>CHR1_746473725_C_14	242	-12.9503	0.60396
>CHR1_74758159_CD_15	187	-24.2873	0.712871
>CHR1_74749721_CD_16	184	-24.8269	0.712871
>CHR1_79634900_C_16	357	-26.0959	0.455446
>CHR1_81066869_C_15	581	6.67185	0.80198
>CHR1_81074948_C_15	582	6.6498	0.80198
>CHR1_81056175_CD_13	100	-51.6574	0.33
>CHR1_81044271_CS_13	115	-32.4561	0.50495
>CHR1_81631225_CD_16	435	-11.1227	0.693069
>CHR1_81623459_CD_15	441	-11.9149	0.722772
>CHR1_82235360_C_14	312	-24.2014	0.49505
>CHR1_82592686_CS_16	958	0.613461	0.722772
>CHR1_82601207_CS_17	958	-0.437463	0.712871
>CHR1_83666280_C_15	547	-6.14466	0.752475
>CHR1_83658508_C_14	547	1.17823	0.752475
>CHR1_83698037_BS_13	131	-24.1913	0.574257
>CHR1_83706034_BC_15	165	-25.5112	0.415842
>CHR1_86300159_S_14	126	-26.9572	0.524752
>CHR1_86292387_B_13	119	-30.493	0.50495
>CHR1_88802451_C_13	182	-6.07308	0.782178
>CHR1_88809723_S_12	198	-18.0727	0.613861
>CHR1_88802451_C_14	182	-6.07308	0.782178
>CHR1_88809723_S_13	198	-18.0727	0.613861
>CHR1_89141186_CS_16	855	-11.5595	0.712871
>CHR1_89149675_CS_16	855	-11.5551	0.712871
>CHR1_89513629_CS_15	180	-20.4613	0.663366
>CHR1_89527605_BC_14	180	-17.6408	0.683168
>CHR1_91114816_C_12	126	-32.2117	0.524752
>CHR1_91106357_C_14	114	-30.5257	0.663366
>CHR1_91114816_C_12	126	-32.2117	0.524752
>CHR1_91106357_C_13	114	-30.5257	0.663366
>CHR2_103091552_B_16	983	-13.7058	0.663366
>CHR2_103099845_B_17	969	-14.4289	0.663366
>CHR2_103884879_C_16	368	-11.849	0.633663
>CHR2_103877546_CS_16	375	-7.7648	0.653465
>CHR2_10395702_CD_16	242	-2.51505	0.970297
>CHR2_10402589_CD_15	216	-3.013	0.960396
>CHR2_104327938_BC_15	554	-5.51277	0.722772
>CHR2_104320063_C_15	558	-2.89073	0.732673
>CHR2_108459946_CS_16	941	-0.256008	0.712871
>CHR2_108468466_CS_17	952	-1.25665	0.712871
>CHR2_11208291_CS_14	210	-10.3912	0.673267
>CHR2_112091505_C_15	525	0.48266	0.772277
>CHR2_112083963_C_14	527	-7.04061	0.772277
>CHR2_11214661_C_15	221	-12.0509	0.663366
>CHR2_118824023_CD_15	375	6.32677	0.772277
>CHR2_118832651_CD_15	376	6.31145	0.772277
>CHR2_121169144_C_16	576	-0.66196	0.782178
>CHR2_121177893_BC_16	569	-2.69865	0.80198
>CHR2_12174888_CD_16	770	-10.3637	0.772277
>CHR2_12183239_CD_16	772	-8.86076	0.752475
>CHR2_123401310_CS_13	125	-9.49942	0.613861
>CHR2_123393426_CD_13	124	-8.37827	0.633663
>CHR2_124657563_BC_15	355	-6.54911	0.554455
>CHR2_135363698_BC_15	320	-8.17494	0.564356
>CHR2_135356938_BC_15	320	-8.13016	0.564356
>CHR2_136299246_C_15	171	-2.16912	0.70297
>CHR2_136306609_C_16	173	-3.03728	0.693069
>CHR2_137952081_CS_16	574	2.38832	0.792079
>CHR2_137943449_BC_15	574	-1.86511	0.772277
>CHR2_143136820_CD_15	169	-20.7862	0.653465
>CHR2_144055376_BC_12	108	-26.5934	0.534653
>CHR2_144046978_CS_12	108	-24.7035	0.534653
>CHR2_147766977_CD_14	194	-9.38773	0.663366
>CHR2_147757045_CD_14	205	-4.1269	0.693069
>CHR2_149337846_BC_13	94	-50.6139	0.404255
>CHR2_149325796_D_12	112	-32.3462	0.49505
>CHR2_150196970_C_16	584	5.15743	0.792079
>CHR2_150205657_C_16	584	8.06215	0.792079
>CHR2_150380761_C_16	585	3.41413	0.772277
>CHR2_150372420_C_16	585	3.41413	0.772277
>CHR2_150933160_C_17	975	-7.50822	0.712871
>CHR2_150924624_CS_15	972	-8.59159	0.70297
>CHR2_151365487_C_15	585	1.65982	0.712871
>CHR2_151358491_C_16	584	2.6743	0.712871
>CHR2_151621933_CD_15	142	-21.5883	0.623762
>CHR2_153614282_BC_12	89	-62.1465	0.191011
>CHR2_153625080_B_12	92	-59.7368	0.25
>CHR2_154504786_BC_16	278	-6.6121	0.742574
>CHR2_155150681_C_11	96	-40.786	0.59375
>CHR2_155142012_C_13	120	-28.0321	0.643564
>CHR2_156983100_CD_14	131	-23.9222	0.60396
>CHR2_156994800_D_14	131	-21.4174	0.60396
>CHR2_157688245_CD_16	586	5.62762	0.80198
>CHR2_157696356_CD_16	586	7.94874	0.80198
>CHR2_163904621_BC_13	103	-46.51	0.326733
>CHR2_163913505_C_14	114	-47.5572	0.336634
>CHR2_163904621_BC_12	103	-46.51	0.326733
>CHR2_163913505_C_13	114	-47.5572	0.336634
>CHR2_164105498_CD_14	163	-16.8697	0.722772
>CHR2_164117278_C_17	506	-5.17792	0.584158
>CHR2_164108322_C_15	507	-8.70554	0.574257
>CHR2_164604660_CD_16	420	-6.57865	0.683168
>CHR2_164579012_CS_14	426	-15.6945	0.534653
>CHR2_164570254_CS_15	424	-18.9975	0.564356
>CHR2_164816178_CD_15	601	4.68236	0.792079
>CHR2_164824303_CD_15	598	2.94416	0.792079
>CHR2_168009277_CD_16	733	2.85762	0.990099
>CHR2_168217823_CD_16	176	-19.6003	0.60396
>CHR2_168224820_CD_16	174	-17.1959	0.60396
>CHR2_169663071_CS_18	1087	-12.0834	0.70297
>CHR2_169917015_C_15	395	2.19273	0.712871
>CHR2_169929696_CS_15	406	-10.5046	0.722772
>CHR2_171723721_BS_14	236	-11.4207	0.693069
>CHR2_171716108_S_13	244	-9.60435	0.712871
>CHR2_173126803_CDS_17	701	-0.80358	0.762376
>CHR2_180118250_CS_14	237	-17.0588	0.594059
>CHR2_180107509_C_14	234	-22.3202	0.613861
>CHR2_181535053_CS_15	246	-2.72299	0.782178
>CHR2_183807256_C_14	349	-19.0892	0.544554
>CHR2_183807256_C_14	349	-19.0892	0.544554
>CHR2_184929264_BC_14	300	-0.984563	0.722772
>CHR2_184937715_BC_15	302	-1.04297	0.722772
>CHR2_186184822_C_15	515	1.13644	0.80198
>CHR2_186193504_C_15	521	4.4903	0.80198
>CHR2_186813353_CS_17	554	-13.2689	0.693069
>CHR2_186805681_S_16	547	-12.0558	0.663366
>CHR2_186813353_CS_16	554	-13.2689	0.693069
>CHR2_186805681_S_16	547	-12.0558	0.663366
>CHR2_187291942_C_17	605	-11.5493	0.712871
>CHR2_187298891_C_16	598	-8.30977	0.712871
>CHR2_191657161_C_15	582	2.65564	0.792079
>CHR2_191649072_C_15	571	3.13224	0.752475
>CHR2_193933827_C_13	106	-52.7561	0.475248
>CHR2_193925294_C_14	103	-51.2201	0.445545
>CHR2_194631433_CD_16	295	-2.45969	1
>CHR2_194639675_CD_15	265	-2.82216	0.980198
>CHR2_194793024_CS_16	965	-9.86545	0.712871
>CHR2_194784464_CS_17	965	-8.08845	0.742574
>CHR2_197038820_C_15	407	-3.39562	0.772277
>CHR2_197045914_C_15	404	-1.04357	0.772277
>CHR2_201771935_C_16	610	-5.06019	0.70297
>CHR2_201764924_C_17	613	-5.57115	0.70297
>CHR2_201794566_C_15	490	1.63243	0.70297
>CHR2_201801201_C_15	485	3.53763	0.70297
>CHR2_201861679_C_15	421	-21.4282	0.386139
>CHR2_201847589_C_15	432	-25.7048	0.435644
>CHR2_202065597_BS_15	192	9.63068	0.594059
>CHR2_202073926_BS_16	193	11.126	0.594059
>CHR2_203878159_C_16	416	-8.8472	0.633663
>CHR2_203869460_C_14	397	-3.12779	0.673267
>CHR2_205678104_S_15	381	-9.79163	0.782178
>CHR2_205669883_BC_13	375	-6.34408	0.782178
>CHR2_207075466_BC_16	157	5.87945	0.564356
>CHR2_207084454_BC_15	158	4.83909	0.564356
>CHR2_211701186_BS_13	130	-43.8154	0.366337
>CHR2_211711541_CS_13	130	-45.6782	0.376238
>CHR2_211711541_CS_13	130	-45.6782	0.376238
>CHR2_213944182_CD_16	563	-4.01621	0.80198
>CHR2_213953873_CD_16	564	-2.1316	0.80198
>CHR2_214099315_CD_16	268	-3.73205	0.732673
>CHR2_214086478_CD_15	265	-5.49917	0.742574
>CHR2_217975824_BC_15	410	-14.0699	0.762376
>CHR2_217969473_C_15	410	-13.7276	0.752475
>CHR2_218306613_C_13	138	-19.303	0.594059
>CHR2_218296632_CD_13	131	-31.2411	0.534653
>CHR2_220038543_CS_16	207	-6.12873	0.613861
>CHR2_220030617_C_16	220	-4.20569	0.70297
>CHR2_222549718_CS_16	959	-0.694703	0.712871
>CHR2_222541230_CS_16	957	-0.842778	0.712871
>CHR2_222878524_CS_12	112	-46.5184	0.415842
>CHR2_222888630_C_15	149	-20.9534	0.465347
>CHR2_226594158_C_17	474	-10.4697	1
>CHR2_226601668_BC_16	462	-10.2277	1
>CHR2_228813945_BC_16	154	-22.3621	0.50495
>CHR2_228807525_BC_15	154	-21.4777	0.49505
>CHR2_228813945_BC_15	154	-22.3621	0.50495
>CHR2_228807525_BC_14	154	-21.4777	0.49505
>CHR2_229639415_CD_16	443	-5.25736	0.782178
>CHR2_229648018_CD_16	451	-5.77583	0.792079
>CHR2_229654424_C_16	326	-4.4031	0.633663
>CHR2_229663600_C_15	531	-0.553109	0.653465
>CHR2_231138913_C_15	244	-20.5284	0.613861
>CHR2_231731667_C_16	440	-2.56787	0.663366
>CHR2_231723239_C_16	514	-2.65803	0.653465
>CHR2_232709857_CD_13	124	-37.536	0.405941
>CHR2_232722138_CS_14	127	-43.8849	0.405941
>CHR2_234733626_C_15	178	-21.1229	0.574257
>CHR2_234744043_CS_14	188	-24.1407	0.60396
>CHR2_235359333_BC_13	121	-43.9082	0.49505
>CHR2_235369534_C_14	137	-21.5847	0.60396
>CHR2_235547530_CD_16	1062	-10.2115	0.712871
>CHR2_235539163_CD_17	1059	-9.88794	0.712871
>CHR2_235583077_C_16	528	11.4657	0.712871
>CHR2_235590763_C_16	533	13.4275	0.712871
>CHR2_236657771_BC_14	1073	-6.13852	0.613861
>CHR2_236645692_CS_14	1098	-4.35261	0.673267
>CHR2_239820901_C_18	1328	-16.1667	0.712871
>CHR2_239833067_CS_16	1320	-14.0282	0.70297
>CHR2_240293345_C_16	550	9.1308	0.792079
>CHR2_240303036_C_16	550	4.82889	0.792079
>CHR2_240536550_C_16	569	6.26607	0.792079
>CHR2_240545737_C_16	566	3.66413	0.782178
>CHR2_240887085_BC_16	292	12.0611	0.574257
>CHR2_240895714_BC_16	293	13.57	0.584158
>CHR2_240910831_CD_15	157	-18.4441	0.772277
>CHR2_240920020_BC_15	169	-15.7046	0.752475
>CHR2_241103673_C_17	613	5.98434	0.613861
>CHR2_241093734_BC_16	640	6.11768	0.60396
>CHR2_241337611_CD_15	984	-2.46776	0.752475
>CHR2_241329278_CD_15	982	-3.89767	0.752475
>CHR2_242144141_C_16	350	16.4004	0.643564
>CHR2_242153627_C_16	320	16.448	0.623762
>CHR2_242486147_BC_13	96	-45.4169	0.541667
>CHR2_242472354_CS_13	117	-46.7451	0.524752
>CHR2_242800740_D_14	169	-25.7354	0.623762
>CHR2_242807369_CS_14	162	-22.1859	0.633663
>CHR2_242837498_CD_15	197	-15.373	0.841584
>CHR2_242827466_CD_15	177	-20.3283	0.732673
>CHR2_243011714_C_15	184	0.720137	0.584158
>CHR2_243553028_C_15	417	-3.60053	0.772277
>CHR2_243561412_C_15	410	-4.87052	0.772277
>CHR2_244006846_C_14	146	-16.3734	0.574257
>CHR2_244016453_CS_13	155	-20.3983	0.643564
>CHR2_244899755_CS_16	691	-8.8633	1
>CHR2_245055566_C_15	200	-36.8875	0.415842
>CHR2_245615173_C_12	96	-52.5474	0.395833
>CHR2_245622194_C_13	120	-47.1741	0.386139
>CHR2_245777574_CS_15	137	-19.3343	0.514851
>CHR2_245768488_BS_15	155	-16.8621	0.524752
>CHR2_246241865_C_14	99	-49.5653	0.353535
>CHR2_246231259_CS_12	141	-27.1917	0.405941
>CHR2_250116624_CS_15	185	-17.554	0.613861
>CHR2_251254934_C_13	125	-36.6473	0.49505
>CHR2_251267382_CD_12	129	-39.027	0.49505
>CHR2_251894285_BS_16	984	-5.81599	0.712871
>CHR2_251885781_CS_16	983	-6.81553	0.712871
>CHR2_252203409_C_15	264	-9.96578	0.792079
>CHR2_252194878_C_16	263	-9.40031	0.792079
>CHR2_252903437_C_14	122	-18.545	0.584158
>CHR2_252916360_C_14	122	-19.7798	0.584158
>CHR2_253427804_CS_13	178	-13.5239	0.683168
>CHR2_253419998_CD_14	179	-18.3862	0.663366
>CHR2_254099321_CD_17	1120	-2.84024	0.70297
>CHR2_254091179_CD_17	1120	-2.82009	0.70297
>CHR2_254114170_CS_14	323	-6.29019	0.792079
>CHR2_254124039_CS_14	323	-4.056	0.782178
>CHR2_254760913_CD_16	479	-1.99812	0.70297
>CHR2_254752897_BC_16	480	-10.4545	0.70297
>CHR2_254914076_CD_16	692	-2.67907	0.752475
>CHR2_254922232_CD_16	693	-3.00965	0.742574
>CHR2_255096134_C_15	548	3.77576	0.782178
>CHR2_255102298_C_15	550	10.4176	0.80198
>CHR2_255451811_C_16	605	7.64567	0.782178
>CHR2_255443046_C_16	605	7.6596	0.782178
>CHR2_256016473_C_16	274	-14.4642	0.653465
>CHR2_256008069_C_15	273	-8.591	0.663366
>CHR2_256797863_CD_15	264	-6.73618	0.693069
>CHR2_256804846_CD_15	267	-9.44386	0.693069
>CHR2_259379028_C_15	618	6.06039	0.772277
>CHR2_259370945_C_15	614	0.397247	0.772277
>CHR2_260413745_CD_14	351	-1.44807	0.742574
>CHR2_260406093_CD_15	349	1.19193	0.742574
>CHR2_260413745_CD_15	351	-1.44807	0.742574
>CHR2_260406093_CD_15	349	1.19193	0.742574
>CHR2_261057589_CD_13	122	-32.7884	0.673267
>CHR2_261047945_D_13	119	-37.45	0.633663
>CHR2_26201374_CD_15	101	-31.9227	0.574257
>CHR2_26207435_CD_13	99	-34.9625	0.606061
>CHR2_26201374_CD_14	101	-31.9227	0.574257
>CHR2_26207435_CD_13	99	-34.9625	0.606061
>CHR2_263666399_CS_14	195	-7.29131	0.643564
>CHR2_263657121_C_14	197	-7.7699	0.663366
>CHR2_264787131_C_15	610	-2.64229	0.772277
>CHR2_264778773_C_15	611	-3.11755	0.772277
>CHR2_275478288_BC_16	500	1.16446	0.811881
>CHR2_275466873_BC_16	502	-1.63125	0.80198
>CHR2_276210050_C_15	394	0.625604	0.811881
>CHR2_276403831_CS_16	549	11.2056	0.80198
>CHR2_276410492_B_13	116	-35.9384	0.425743
>CHR2_276401981_BC_14	215	-13.5402	0.574257
>CHR2_276412409_C_15	550	11.0367	0.792079
>CHR2_276951645_CD_16	997	-6.04233	0.772277
>CHR2_276960151_CD_16	996	-11.6015	0.772277
>CHR2_277118634_B_15	707	-7.4892	0.693069
>CHR2_277126440_BS_16	709	-9.13434	0.722772
>CHR2_277164034_C_15	477	-28.1205	0.455446
>CHR2_277248780_CD_18	733	-4.56438	0.663366
>CHR2_277239894_CD_17	732	0.0521407	0.673267
>CHR2_279336491_CD_16	957	-0.987754	0.772277
>CHR2_279328977_CD_16	957	-6.23737	0.772277
>CHR2_280737511_CD_16	992	-2.77169	0.970297
>CHR2_280745755_CD_16	967	-7.58656	0.910891
>CHR2_280732067_CD_15	273	-18.2207	0.841584
>CHR2_280725203_CD_15	267	-11.7811	0.722772
>CHR2_282388839_BC_18	2464	-6.3259	0.772277
>CHR2_283061767_D_13	168	-12.2464	0.712871
>CHR2_283072724_C_14	164	-16.3401	0.683168
>CHR2_284380681_C_13	170	-17.4605	0.514851
>CHR2_284351224_C_16	612	0.154469	0.693069
>CHR2_284601645_BC_18	1572	-16.5554	0.633663
>CHR2_284625060_CS_16	319	17.6593	0.633663
>CHR2_284615726_CS_16	289	16.5635	0.633663
>CHR2_285612838_C_14	120	-22.8981	0.564356
>CHR2_285604195_BC_14	120	-29.3012	0.574257
>CHR2_285580545_BC_15	604	-13.5969	0.514851
>CHR2_285589232_BC_16	634	-16.1356	0.524752
>CHR2_285613254_C_15	308	-12.6152	0.514851
>CHR2_285604625_C_15	308	-12.6152	0.514851
>CHR2_28891232_CS_15	716	-7.63533	0.712871
>CHR2_28899471_CS_16	716	-10.1088	0.712871
>CHR2_294742956_CD_15	329	-0.892358	0.792079
>CHR2_294851950_CD_15	261	-9.81354	0.970297
>CHR2_294859182_CD_17	261	-13.3085	0.930693
>CHR2_295721629_BC_16	584	-2.00217	0.792079
>CHR2_295729860_BC_16	584	-1.99515	0.792079
>CHR2_296579572_S_15	556	-3.1609	0.693069
>CHR2_296588018_CS_15	569	-6.48052	0.722772
>CHR2_296811853_CD_16	1094	-7.61099	0.663366
>CHR2_296797998_CD_16	1090	-7.87661	0.663366
>CHR2_297232875_CD_13	119	-19.253	0.683168
>CHR2_297240768_CD_14	117	-22.3143	0.623762
>CHR2_301198594_BC_16	480	-15.7564	0.584158
>CHR2_301207058_BC_15	479	-15.4059	0.584158
>CHR2_302129866_BC_14	198	-16.1671	0.455446
>CHR2_302122495_C_15	197	-15.8193	0.465347
>CHR2_311999864_CS_14	114	-26.9096	0.643564
>CHR2_311991614_C_13	114	-25.5897	0.653465
>CHR2_312232711_BC_12	100	-53.1244	0.37
>CHR2_312220959_C_12	109	-50.9717	0.356436
>CHR2_312330661_CD_15	125	-16.1118	0.841584
>CHR2_312322904_CD_14	128	-25.326	0.80198
>CHR2_314563879_CS_16	960	-0.616989	0.70297
>CHR2_314572370_BC_16	960	0.028606	0.712871
>CHR2_314655817_BC_16	563	-3.36422	0.693069
>CHR2_314662389_BC_16	553	-0.261496	0.693069
>CHR2_316254137_BC_18	914	-12.5565	0.782178
>CHR2_316295818_CS_12	131	-51.4157	0.227723
>CHR2_316287496_C_14	140	-29.0054	0.346535
>CHR2_317046598_CS_13	96	-28.0851	0.520833
>CHR2_317037784_D_13	121	-42.7253	0.405941
>CHR2_317263426_CS_17	773	-6.89318	0.594059
>CHR2_318203042_C_15	144	-6.06638	0.594059
>CHR2_318195289_C_16	141	-7.17603	0.613861
>CHR2_320460471_BS_17	510	-1.52028	0.970297
>CHR2_320468719_CD_15	483	-0.232151	0.940594
>CHR2_321214708_CS_16	960	-2.11	0.712871
>CHR2_321223483_CS_16	959	-1.80145	0.712871
>CHR2_323529686_C_15	587	9.39482	0.772277
>CHR2_323520984_C_16	587	10.0876	0.782178
>CHR2_324442469_CS_16	220	-0.664972	0.673267
>CHR2_324435861_C_15	218	0.600292	0.683168
>CHR2_326354247_BC_16	828	-3.91387	0.712871
>CHR2_326362836_BC_16	821	-4.74845	0.712871
>CHR2_329473396_C_14	228	-26.947	0.39604
>CHR2_329481943_B_14	231	-28.1138	0.415842
>CHR2_333513302_C_16	627	4.08932	0.782178
>CHR2_333505544_BC_15	631	-0.244851	0.782178
>CHR2_333513302_C_16	627	4.08932	0.782178
>CHR2_333505544_BC_15	631	-0.244851	0.782178
>CHR2_334702510_CD_13	112	-29.1613	0.613861
>CHR2_334710783_CD_13	111	-29.9295	0.613861
>CHR2_334702510_CD_13	112	-29.1613	0.613861
>CHR2_334710783_CD_13	111	-29.9295	0.613861
>CHR2_339030212_S_15	375	-10.8785	0.712871
>CHR2_339038577_S_15	365	-8.39302	0.712871
>CHR2_340167200_CD_12	109	-55.8111	0.207921
>CHR2_340175079_B_13	109	-54.6768	0.217822
>CHR2_341009260_C_15	524	-2.96329	0.693069
>CHR2_341001408_CS_16	530	-2.41998	0.693069
>CHR2_341009260_C_15	524	-2.96329	0.693069
>CHR2_341001408_CS_16	530	-2.41998	0.693069
>CHR2_343110606_C_12	96	-47.4501	0.385417
>CHR2_343099274_C_13	124	-29.0688	0.524752
>CHR2_344447719_BC_16	630	5.54404	0.80198
>CHR2_346302841_BC_13	120	-32.0375	0.574257
>CHR2_346312368_C_13	450	-7.91759	0.643564
>CHR2_346302841_BC_13	120	-32.0375	0.574257
>CHR2_346312368_C_13	450	-7.91759	0.643564
>CHR2_348694929_B_13	118	-39.7397	0.475248
>CHR2_348704292_CS_12	107	-41.9311	0.49505
>CHR2_351581063_C_16	593	-3.61036	0.772277
>CHR2_351589454_C_15	593	-4.28992	0.772277
>CHR2_352574990_CD_18	1529	-19.7375	0.80198
>CHR2_352660383_CD_14	205	-24.0905	0.712871
>CHR2_352670487_D_15	211	-15.2732	0.722772
>CHR2_353471463_BC_16	831	-24.2818	0.534653
>CHR2_353463495_B_15	823	-16.1714	0.524752
>CHR2_353740879_CD_16	559	-3.08976	0.772277
>CHR2_353749414_CD_15	565	-0.18039	0.782178
>CHR2_356211087_B_16	285	-3.8887	0.70297
>CHR2_356217638_BC_15	274	2.3239	0.722772
>CHR2_361458334_C_12	140	-18.7279	0.623762
>CHR2_361468313_C_13	133	-17.537	0.623762
>CHR2_363303593_CS_16	969	-2.55109	0.70297
>CHR2_363295159_CS_16	968	-0.509897	0.732673
>CHR2_36383833_BS_16	985	-5.20754	0.722772
>CHR2_36392226_BS_16	987	-6.54292	0.722772
>CHR2_365225705_C_12	104	-45.0579	0.465347
>CHR2_365237553_C_13	125	-36.1028	0.435644
>CHR2_365855848_C_15	205	3.37335	0.792079
>CHR2_365847866_C_15	202	4.20758	0.772277
>CHR2_366719133_C_16	598	3.63427	0.782178
>CHR2_366727436_CS_15	605	8.64571	0.782178
>CHR2_367847811_C_17	590	-0.00957746	0.70297
>CHR2_367853620_C_17	585	-0.691523	0.70297
>CHR2_376862651_CD_16	257	-2.12522	0.940594
>CHR2_376853984_CD_16	223	-11.4318	0.970297
>CHR2_38289667_CD_16	969	-1.53708	0.732673
>CHR2_38281560_CD_16	970	-3.50767	0.722772
>CHR2_38560156_BC_15	549	-3.41725	0.712871
>CHR2_38568296_B_15	557	-8.29505	0.712871
>CHR2_386015868_S_14	131	-35.0482	0.336634
>CHR2_386003506_BS_12	131	-46.092	0.346535
>CHR2_387078843_CD_16	695	1.20954	0.792079
>CHR2_387068655_CD_15	692	-3.47518	0.772277
>CHR2_388669520_BC_15	527	-18.0915	0.534653
>CHR2_388681998_BC_15	528	-22.2145	0.485149
>CHR2_389242676_B_16	825	-24.4998	0.475248
>CHR2_390149453_CD_12	102	-38.8363	0.514851
>CHR2_390161346_BC_14	116	-27.1599	0.524752
>CHR2_390438922_CD_15	246	-5.65476	0.910891
>CHR2_390446728_CD_15	247	-5.59448	0.910891
>CHR2_396351536_CS_16	973	-12.5485	0.712871
>CHR2_396359966_BS_16	975	-12.2503	0.712871
>CHR2_396624573_C_15	574	-1.07018	0.762376
>CHR2_396616618_C_14	569	-8.35716	0.762376
>CHR2_397518817_C_12	105	-29.6935	0.574257
>CHR2_397509645_C_13	96	-45.2983	0.520833
>CHR2_401732541_CD_16	727	0.078174	0.970297
>CHR2_401738519_CD_17	708	0.575479	0.970297
>CHR2_41247861_CD_16	969	-1.80107	0.732673
>CHR2_41255970_CD_17	969	-2.02618	0.732673
>CHR2_41322474_CD_15	407	-6.00775	0.980198
>CHR2_41314194_CD_15	400	-0.608149	0.960396
>CHR2_418793129_CS_12	101	-39.0305	0.524752
>CHR2_418805228_S_12	97	-34.9915	0.556701
>CHR2_419226905_CD_15	180	-19.3456	0.70297
>CHR2_419219149_CD_16	174	-16.4431	0.673267
>CHR2_420474211_C_14	283	-7.96934	0.673267
>CHR2_420466973_BC_13	269	-19.972	0.574257
>CHR2_424553691_B_15	422	-17.7405	0.564356
>CHR2_424562373_BC_14	425	-18.5327	0.544554
>CHR2_425410808_S_12	105	-29.7988	0.564356
>CHR2_425402983_CD_12	121	-22.7644	0.524752
>CHR2_425410808_S_12	105	-29.7988	0.564356
>CHR2_425914983_CD_14	129	-24.9216	0.673267
>CHR2_425907228_C_13	124	-24.0387	0.673267
>CHR2_425902730_C_14	173	-12.6948	0.613861
>CHR2_426361129_CD_18	680	-8.16762	0.752475
>CHR2_429218390_CD_15	293	-12.5377	0.653465
>CHR2_429226612_CD_15	296	-5.01875	0.653465
>CHR2_433551199_CD_13	131	-33.7903	0.445545
>CHR2_433559400_C_13	156	-7.07311	0.584158
>CHR2_434776742_CD_16	411	-7.65622	0.742574
>CHR2_434784933_CD_15	410	-9.06724	0.732673
>CHR2_435681807_CD_12	182	-18.5374	0.772277
>CHR2_435688765_CS_14	1574	-12.3028	0.60396
>CHR2_439648631_CD_12	95	-36.2697	0.547368
>CHR2_439655276_C_12	111	-30.6734	0.584158
>CHR2_440142292_C_16	345	0.163405	0.683168
>CHR2_440131770_C_16	342	-0.931138	0.683168
>CHR2_442096042_CD_16	705	2.58828	0.970297
>CHR2_442088252_CD_16	693	-5.81911	0.970297
>CHR2_443936379_C_14	412	-1.13625	0.663366
>CHR2_443945339_BC_16	451	-6.39944	0.940594
>CHR2_451077708_C_17	677	-7.93011	0.643564
>CHR2_451067912_C_17	677	-12.9285	0.633663
>CHR2_451084413_C_11	95	-33.999	0.578947
>CHR2_451090925_C_13	99	-35.2519	0.666667
>CHR2_451575846_C_15	550	-3.35344	0.792079
>CHR2_451567632_C_15	550	-0.9098	0.792079
>CHR2_454739355_CD_15	589	2.80762	0.80198
>CHR2_454731029_CD_15	589	-2.90858	0.80198
>CHR2_459300697_CD_16	509	2.55974	0.792079
>CHR2_459309123_CD_16	509	0.3391	0.792079
>CHR2_459300697_CD_17	509	2.55974	0.792079
>CHR2_459309123_CD_17	509	0.3391	0.792079
>CHR2_460242628_B_14	721	-0.749121	0.643564
>CHR2_460254429_B_15	739	-6.84855	0.722772
>CHR2_461302060_CD_16	965	0.941695	0.970297
>CHR2_461293830_CD_15	960	3.66087	0.950495
>CHR2_465613925_C_15	576	0.397355	0.782178
>CHR2_465622696_C_15	572	4.55945	0.782178
>CHR2_465636965_CS_14	311	-17.1931	0.574257
>CHR2_465643211_BC_14	310	-18.1409	0.574257
>CHR2_472926327_CD_16	904	-9.24423	0.722772
>CHR2_472938063_CS_16	909	-10.8734	0.712871
>CHR2_475174205_C_16	379	-4.79175	0.683168
>CHR2_475184899_CS_15	378	-1.37197	0.70297
>CHR2_477454962_CD_15	164	-15.0105	0.613861
>CHR2_477446293_C_17	160	-19.5173	0.594059
>CHR2_480915101_B_13	102	-38.6741	0.465347
>CHR2_480923324_D_13	102	-36.7107	0.465347
>CHR2_488002363_CD_14	262	-8.17545	0.693069
>CHR2_488010278_CD_14	263	-6.19881	0.732673
>CHR2_488010278_CD_14	263	-6.19881	0.732673
>CHR2_492773415_CD_14	168	-26.5174	0.663366
>CHR2_492765862_C_15	162	-28.0241	0.673267
>CHR2_493732617_BC_16	591	-18.6075	0.584158
>CHR2_493741074_BC_16	592	-17.8214	0.584158
>CHR2_496065344_CD_14	283	-6.63339	0.732673
>CHR2_496054145_CD_14	251	-6.53965	0.762376
>CHR2_497637486_BC_16	489	-2.53779	0.722772
>CHR2_497647202_BC_15	490	-2.01737	0.712871
>CHR2_499230783_CD_14	104	-35.96	0.683168
>CHR2_520139686_BS_16	976	-4.3697	0.712871
>CHR2_520131260_BS_16	974	-4.95005	0.722772
>CHR2_522008714_BC_13	123	-35.2819	0.514851
>CHR2_521999842_BC_13	176	-20.89	0.50495
>CHR2_523775854_BC_14	187	-26.8681	0.564356
>CHR2_523787970_B_16	183	-21.8496	0.574257
>CHR2_52717768_BC_14	160	-27.2828	0.663366
>CHR2_52709962_BC_14	160	-30.0559	0.643564
>CHR2_533123014_CS_16	996	-9.75188	0.712871
>CHR2_533131517_CS_16	992	-13.765	0.712871
>CHR2_536805626_C_13	123	-23.5343	0.613861
>CHR2_536797612_B_14	122	-25.3296	0.594059
>CHR2_538653339_CD_16	526	-13.6427	0.712871
>CHR2_538660648_CD_15	520	-15.1153	0.712871
>CHR2_538713688_CD_13	144	-24.693	0.574257
>CHR2_538727456_CS_12	166	-23.0668	0.544554
>CHR2_54036383_BC_13	140	-20.7922	0.60396
>CHR2_54045454_C_13	133	-16.4966	0.643564
>CHR2_54484411_CS_15	351	-0.403649	0.722772
>CHR2_54476098_CS_15	355	-7.3354	0.712871
>CHR2_54874445_BC_16	982	-2.24217	0.732673
>CHR2_5424327_CD_15	164	-17.7594	0.722772
>CHR2_5415117_CD_14	159	-21.1432	0.712871
>CHR2_59071705_CS_15	151	-21.9762	0.455446
>CHR2_59081632_BC_15	151	-17.3344	0.514851
>CHR2_66058134_C_16	963	-0.481083	0.712871
>CHR2_66049636_C_16	963	-0.481291	0.712871
>CHR2_66597138_BS_16	971	0.824076	0.722772
>CHR2_66588654_BS_16	960	-0.11779	0.712871
>CHR2_69586288_CS_15	507	1.23434	0.594059
>CHR2_69577663_C_15	500	2.81373	0.623762
>CHR2_77215862_CS_16	955	-0.576305	0.712871
>CHR2_77207433_CS_16	955	0.712282	0.722772
>CHR2_77888990_C_13	112	-38.9529	0.465347
>CHR2_77880611_C_13	112	-41.3193	0.455446
>CHR2_78847657_CS_16	958	-0.894311	0.712871
>CHR2_78839208_CS_16	958	-0.894139	0.712871
>CHR2_8312062_CD_15	186	-24.5491	0.762376
>CHR2_8301323_CD_14	177	-18.445	0.673267
>CHR2_83153970_CD_14	114	-21.1618	0.653465
>CHR2_83165121_CD_13	103	-37.7874	0.544554
>CHR2_8400700_C_13	165	-16.3752	0.712871
>CHR2_8390081_CD_14	160	-13.0609	0.732673
>CHR2_8312062_CD_15	186	-24.5491	0.762376
>CHR2_85402908_CD_13	101	-32.2357	0.594059
>CHR2_85391883_BC_14	144	-18.2242	0.663366
>CHR2_85615728_CD_17	583	6.42994	0.80198
>CHR2_86493020_C_15	546	5.65928	0.792079
>CHR2_86484543_BC_15	543	7.44957	0.782178
>CHR2_92101779_CD_14	101	-51.5331	0.405941
>CHR2_92113674_C_13	93	-50.0729	0.483871
>CHR2_93218165_CD_15	226	-13.6246	0.90099
>CHR2_93226406_CD_15	242	-12.2436	0.980198
>CHR2_9337774_B_15	173	-35.1255	0.405941
>CHR2_9329381_BC_14	177	-34.8644	0.386139
>CHR2_94220578_BC_16	319	0.00866056	0.663366
>CHR2_94214575_C_16	318	5.36577	0.683168
>CHR2_94235620_C_13	104	-32.277	0.613861
>CHR2_94229061_C_13	118	-27.6049	0.514851
>CHR2_95094953_C_15	596	7.79337	0.772277
>CHR2_95086668_C_15	600	1.67095	0.772277
>CHR2_97165434_C_15	372	-3.56215	0.792079
>CHR2_97157440_C_15	369	-2.21908	0.772277
>CHR2_98447084_CD_16	573	7.09626	0.772277
>CHR2_98455568_CD_16	569	7.35972	0.772277
>CHR2_99737805_S_13	124	-32.6531	0.633663
>CHR2_99728717_CS_14	130	-40.1255	0.465347
>CHR3_957067_C_18	1903	-7.9249	0.831683
>CHR3_103931429_BC_15	416	-8.94414	0.722772
>CHR3_103923737_BC_15	413	-9.5323	0.712871
>CHR3_110672726_CD_16	504	-10.8552	0.712871
>CHR3_11108072_C_14	136	-14.3261	0.584158
>CHR3_11116906_CD_13	187	-16.54	0.564356
>CHR3_112736292_C_16	586	5.42987	0.792079
>CHR3_112728138_C_16	578	7.78958	0.752475
>CHR3_122961847_BC_15	298	-12.0619	0.623762
>CHR3_122969337_BC_15	298	-11.9861	0.623762
>CHR3_124497715_CS_15	282	0.626514	0.70297
>CHR3_124506583_S_15	293	-8.55487	0.693069
>CHR3_124837086_BC_14	306	-10.7023	0.722772
>CHR3_124850168_CS_14	306	-13.0745	0.70297
>CHR3_125208020_C_13	486	-5.91729	0.633663
>CHR3_125200511_BC_15	480	-8.18233	0.673267
>CHR3_125535454_C_13	327	-12.6423	0.673267
>CHR3_125528261_C_16	335	-9.97702	0.742574
>CHR3_125706216_C_15	585	9.92724	0.772277
>CHR3_125714605_C_15	585	9.92723	0.772277
>CHR3_125715022_C_14	99	-32.3351	0.555556
>CHR3_125722631_BC_14	99	-36.0705	0.484848
>CHR3_128555152_C_15	593	4.19534	0.80198
>CHR3_128563321_CS_15	587	2.7525	0.80198
>CHR3_129432290_CD_15	764	-11.1863	0.722772
>CHR3_129422764_CD_16	769	-6.46467	0.722772
>CHR3_129775751_CS_12	99	-36.1848	0.565657
>CHR3_129767718_C_13	129	-36.6977	0.485149
>CHR3_130028425_C_15	230	-6.60938	0.60396
>CHR3_130021927_BC_15	234	-9.90009	0.594059
>CHR3_130301911_C_12	101	-40.0101	0.485149
>CHR3_130312217_C_12	117	-46.0059	0.405941
>CHR3_132417678_CD_15	434	0.466221	0.722772
>CHR3_132425840_CD_16	433	-6.1115	0.722772
>CHR3_133101391_CD_16	260	-11.1696	0.683168
>CHR3_133093387_CD_15	258	-11.3514	0.673267
>CHR3_134401035_C_15	604	8.78038	0.782178
>CHR3_134409824_C_15	604	8.78038	0.782178
>CHR3_134401035_C_15	604	8.78038	0.782178
>CHR3_134409824_C_16	604	8.78038	0.782178
>CHR3_134850908_C_12	91	-41.8158	0.604396
>CHR3_134861864_CS_12	111	-34.9046	0.584158
>CHR3_135754380_C_14	138	-23.3327	0.594059
>CHR3_137268092_BC_15	318	-6.63636	0.742574
>CHR3_137258597_CS_15	322	-1.34613	0.772277
>CHR3_144760223_CS_16	261	-10.4216	0.70297
>CHR3_144767357_CS_16	242	-12.436	0.653465
>CHR3_147690102_C_12	109	-26.5127	0.564356
>CHR3_147681717_CS_13	140	-36.2221	0.50495
>CHR3_149096378_CS_16	283	6.98663	0.564356
>CHR3_149104693_BC_16	283	8.71706	0.584158
>CHR3_149116433_C_13	281	-29.0635	0.336634
>CHR3_149128452_C_14	280	-29.029	0.376238
>CHR3_149394162_B_15	622	-14.5983	0.485149
>CHR3_149407321_B_15	620	-15.812	0.49505
>CHR3_149965590_C_16	543	5.66405	0.782178
>CHR3_149957229_C_14	544	5.40106	0.80198
>CHR3_149925669_C_12	107	-45.1364	0.514851
>CHR3_149913479_C_12	106	-59.3596	0.425743
>CHR3_151728494_S_15	138	-7.98016	0.643564
>CHR3_151720271_S_15	138	-7.03285	0.633663
>CHR3_152757440_C_16	725	-15.7099	0.722772
>CHR3_152766023_CD_16	725	-13.4951	0.70297
>CHR3_156794037_C_14	209	-19.4781	0.60396
>CHR3_156785046_C_14	212	-20.8295	0.584158
>CHR3_157471827_B_13	186	-19.2526	0.475248
>CHR3_157480024_BC_13	186	-21.7798	0.49505
>CHR3_158503876_C_16	793	5.79302	0.990099
>CHR3_158511747_C_16	796	4.52312	1
>CHR3_158503876_C_16	793	5.79302	0.990099
>CHR3_158511747_C_16	796	4.52312	1
>CHR3_170152517_C_15	363	-4.76085	0.782178
>CHR3_171931022_CD_15	538	-4.61924	0.693069
>CHR3_171938840_CDS_16	541	-4.64442	0.693069
>CHR3_174079699_S_15	578	4.23961	0.762376
>CHR3_174072167_S_15	583	-0.656562	0.742574
>CHR3_174452089_C_14	149	-18.5846	0.732673
>CHR3_174459775_C_15	150	-10.19	0.712871
>CHR3_174842328_CD_16	579	5.88678	0.80198
>CHR3_174834223_CD_16	579	5.88445	0.80198
>CHR3_175335950_CS_16	956	-0.684846	0.712871
>CHR3_175327423_CS_16	956	-0.684356	0.712871
>CHR3_192432636_C_15	543	5.13517	0.792079
>CHR3_192441304_C_16	544	4.54949	0.792079
>CHR3_193888413_CD_11	99	-38.562	0.555556
>CHR3_193900726_BC_12	106	-25.9769	0.643564
>CHR3_201231432_C_16	732	-4.86853	0.732673
>CHR3_201239941_C_16	745	-10.9245	0.732673
>CHR3_202880313_C_14	183	-9.57963	0.60396
>CHR3_202888505_C_15	178	-15.7259	0.623762
>CHR3_203635671_C_16	232	-3.95284	0.663366
>CHR3_203628165_CD_15	254	-14.2645	0.50495
>CHR3_206265492_C_14	127	-21.9031	0.594059
>CHR3_206275687_CD_13	128	-32.0281	0.584158
>CHR3_207373913_CS_16	972	-3.39131	0.712871
>CHR3_207365423_CS_16	970	-4.84136	0.712871
>CHR3_208225300_C_15	139	-34.2418	0.475248
>CHR3_208235877_C_14	136	-41.3929	0.465347
>CHR3_209729360_C_15	556	-13.0482	0.534653
>CHR3_209737787_C_15	560	-10.492	0.544554
>CHR3_210406177_CS_14	283	-7.73559	0.693069
>CHR3_210397253_CS_15	292	-3.71508	0.722772
>CHR3_210488878_C_15	512	5.06539	0.712871
>CHR3_210482275_C_15	508	1.62919	0.712871
>CHR3_210472936_BC_15	172	-14.8412	0.524752
>CHR3_210463922_BC_14	174	-20.2084	0.534653
>CHR3_212397910_C_14	112	-34.1777	0.50495
>CHR3_214544403_CS_15	399	-5.72927	0.712871
>CHR3_214556458_CS_15	395	-4.63132	0.712871
>CHR3_218529270_CS_16	985	-9.13901	0.712871
>CHR3_218537759_CS_16	971	-10.5209	0.712871
>CHR3_218645474_BS_15	1005	-13.7966	0.712871
>CHR3_218637504_BS_15	996	-9.74651	0.712871
>CHR3_221412882_CS_14	134	-11.5452	0.633663
>CHR3_221420598_S_14	135	-8.91169	0.613861
>CHR3_221675934_CD_14	234	-10.7187	0.80198
>CHR3_221668437_CD_14	223	-12.2674	0.712871
>CHR3_222240769_BC_16	573	-21.314	0.564356
>CHR3_222251950_BC_15	567	-19.994	0.50495
>CHR3_233730934_CS_16	968	-8.09908	0.712871
>CHR3_233739429_CS_16	963	-5.17894	0.712871
>CHR3_234480461_CS_15	444	7.2083	0.693069
>CHR3_234471941_CS_15	437	10.5241	0.693069
>CHR3_237054332_C_16	264	0.0823105	0.673267
>CHR3_237046286_C_16	261	-1.73978	0.653465
>CHR3_239277295_B_15	967	-2.2818	0.722772
>CHR3_239285677_B_15	965	-3.81522	0.722772
>CHR3_246267474_C_18	2011	-8.53895	0.732673
>CHR3_251353724_CD_12	94	-56.2481	0.468085
>CHR3_251345146_C_13	112	-35.6562	0.465347
>CHR3_252628376_C_15	540	5.26584	0.80198
>CHR3_252619782_C_15	540	4.41449	0.782178
>CHR3_254010398_CD_13	97	-33.1885	0.57732
>CHR3_253998672_CD_13	100	-33.6765	0.61
>CHR3_260483607_CD_14	173	-14.2069	0.653465
>CHR3_260492191_CD_14	168	-21.2206	0.70297
>CHR3_262589727_CS_15	342	-3.33408	0.722772
>CHR3_263146310_CD_15	260	-3.94294	0.722772
>CHR3_265552269_CS_14	177	-19.386	0.673267
>CHR3_265543644_BC_15	177	-21.7122	0.683168
>CHR3_270563429_CS_15	354	-12.6145	0.524752
>CHR3_275934787_CS_16	1443	-8.16065	0.712871
>CHR3_275926342_C_16	1434	-5.23908	0.732673
>CHR3_281029634_BC_13	139	-36.0159	0.50495
>CHR3_281040342_C_13	164	-18.1605	0.584158
>CHR3_282476640_CD_17	854	-5.61774	0.70297
>CHR3_282486060_CD_17	858	-9.46103	0.732673
>CHR3_283882782_BS_15	927	-5.88587	0.742574
>CHR3_283891072_CS_16	925	-11.2029	0.742574
>CHR3_285834513_BS_13	122	-27.2089	0.524752
>CHR3_285826961_BS_13	122	-26.3662	0.524752
>CHR3_290147727_C_15	622	-8.04695	0.752475
>CHR3_290155168_C_15	627	-8.529	0.772277
>CHR3_291333496_C_16	585	8.22268	0.772277
>CHR3_291325120_C_16	585	8.22821	0.772277
>CHR3_292502844_BC_15	314	-6.14822	0.792079
>CHR3_293270128_C_15	173	-24.4967	0.544554
>CHR3_293261598_S_14	155	-25.4956	0.50495
>CHR3_295950752_BC_16	401	2.84042	0.80198
>CHR3_295959107_BC_16	395	2.81492	0.80198
>CHR3_296321036_C_15	700	0.630861	0.683168
>CHR3_296313085_BC_16	694	-0.581	0.693069
>CHR3_296359369_C_13	118	-37.7522	0.485149
>CHR3_296348202_BC_13	110	-37.6133	0.475248
>CHR3_296749384_CD_16	152	-17.2156	0.90099
>CHR3_296758006_CD_15	130	-17.2459	0.752475
>CHR3_29643317_CS_15	232	-18.2375	0.633663
>CHR3_29654274_C_15	243	-19.2101	0.623762
>CHR3_29694491_BC_13	187	-16.9005	0.643564
>CHR3_29708126_BC_14	210	-15.6731	0.584158
>CHR3_297104017_C_16	409	-25.8245	0.445545
>CHR3_298537587_CD_16	606	8.85603	0.792079
>CHR3_298546428_CD_16	606	9.61693	0.792079
>CHR3_298609313_S_16	954	0.506378	0.70297
>CHR3_298617642_S_16	957	0.457426	0.70297
>CHR3_299563021_C_15	332	-1.48074	0.792079
>CHR3_299554360_BC_14	332	-2.60725	0.792079
>CHR3_299653300_C_16	589	8.65164	0.811881
>CHR3_299645229_CD_16	580	1.85755	0.792079
>CHR3_300700459_C_15	580	4.59059	0.772277
>CHR3_300692387_C_15	580	4.50963	0.772277
>CHR3_302078067_C_14	286	-9.86381	0.70297
>CHR3_302064116_CS_14	281	-5.17121	0.693069
>CHR3_302420018_S_14	254	-10.3631	0.712871
>CHR3_302411174_S_16	302	-7.93982	0.663366
>CHR3_302597760_CD_12	110	-38.9385	0.445545
>CHR3_302589335_CD_14	136	-17.3329	0.742574
>CHR3_306785762_C_13	140	-30.9295	0.574257
>CHR3_306796507_C_14	157	-17.8237	0.574257
>CHR3_309846862_BC_13	114	-37.2221	0.524752
>CHR3_309835701_BS_13	155	-26.7019	0.39604
>CHR3_310065175_C_15	591	-9.02545	0.712871
>CHR3_310057117_C_16	584	-1.88929	0.732673
>CHR3_310944866_CD_14	176	-17.4044	0.772277
>CHR3_310952650_CD_13	174	-22.1082	0.683168
>CHR3_312231631_CD_15	132	-19.0995	0.722772
>CHR3_312239844_CD_15	132	-15.9044	0.742574
>CHR3_318691859_CS_13	448	-19.2506	0.633663
>CHR3_318685025_BC_13	466	-9.39168	0.683168
>CHR3_324880750_C_16	414	-9.1315	0.524752
>CHR3_324870889_C_15	414	-12.0201	0.524752
>CHR3_329302622_S_13	95	-41.7735	0.589474
>CHR3_329309133_CD_14	113	-21.6801	0.623762
>CHR3_329302622_S_13	95	-41.7735	0.589474
>CHR3_329309133_CD_13	113	-21.6801	0.623762
>CHR3_329886870_CS_16	967	-10.2497	0.712871
>CHR3_329895363_CS_16	961	-11.9885	0.712871
>CHR3_333306529_CD_16	439	-6.59522	0.752475
>CHR3_333314354_CD_15	440	-5.96723	0.792079
>CHR3_333306726_CD_14	222	-8.48944	0.752475
>CHR3_333314553_CD_14	221	-6.35244	0.792079
>CHR3_333413723_CD_15	230	-12.8221	0.980198
>CHR3_333420651_CD_14	211	-15.4148	0.851485
>CHR3_333780980_CD_16	585	10.7919	0.792079
>CHR3_334052635_C_13	120	-49.1636	0.29703
>CHR3_334062255_C_14	141	-34.5508	0.475248
>CHR3_337316054_BS_16	962	-1.39946	0.732673
>CHR3_337307540_CS_16	969	1.31476	0.732673
>CHR3_344318153_CD_12	119	-22.1495	0.653465
>CHR3_344329936_BS_14	151	-21.6735	0.574257
>CHR3_348122160_CS_16	994	-5.06963	0.70297
>CHR3_348113701_CS_16	993	-9.81821	0.70297
>CHR3_349098594_CD_15	422	-0.0286437	0.960396
>CHR3_349090342_CD_16	411	4.06555	0.891089
>CHR3_349993908_CS_12	91	-51.3001	0.505495
>CHR3_350003612_C_13	135	-24.0695	0.712871
>CHR3_349928882_BC_13	106	-39.3275	0.554455
>CHR3_349919375_C_13	125	-26.7435	0.564356
>CHR3_351989986_CD_16	205	-9.30978	0.782178
>CHR3_351997066_CD_15	201	-8.08372	0.792079
>CHR3_353397049_C_16	807	-13.8307	0.663366
>CHR3_353405724_CS_15	808	-17.058	0.673267
>CHR3_354051638_CS_14	283	0.944031	0.722772
>CHR3_354060554_BC_16	289	3.70806	0.70297
>CHR3_363524498_CD_16	258	-1.15107	0.861386
>CHR3_363532335_CD_16	250	-1.89582	0.811881
>CHR3_36712043_BS_15	610	4.46554	0.782178
>CHR3_36703189_BS_15	602	0.329318	0.782178
>CHR3_36712043_BS_15	610	4.46554	0.782178
>CHR3_36703189_BS_15	602	0.329318	0.782178
>CHR3_368761121_C_14	201	-14.4889	0.722772
>CHR3_368770635_BC_14	203	-16.7583	0.712871
>CHR3_378286283_CD_15	154	-24.7799	0.70297
>CHR3_378514994_BC_16	1543	-22.4923	0.564356
>CHR3_378505029_B_16	1538	-17.6829	0.534653
>CHR3_379940330_C_16	522	12.4565	0.70297
>CHR3_379946948_BC_16	514	11.7579	0.683168
>CHR3_380416937_CD_16	996	-4.99023	0.762376
>CHR3_380425299_CD_17	1002	-4.56224	0.762376
>CHR3_380624093_C_14	97	-39.7836	0.536082
>CHR3_380617662_CD_12	104	-34.5688	0.574257
>CHR3_380910610_BC_15	744	-16.9393	0.524752
>CHR3_380896295_BC_15	807	-13.6756	0.524752
>CHR3_38018363_CD_15	705	-2.01237	0.693069
>CHR3_38026220_CDS_15	708	-4.18298	0.683168
>CHR3_380900268_C_14	237	-22.081	0.376238
>CHR3_381066682_CD_14	151	-24.156	0.683168
>CHR3_381058935_CD_15	164	-15.4815	0.712871
>CHR3_381210975_CD_14	184	-21.0714	0.653465
>CHR3_381210975_CD_14	184	-21.0714	0.653465
>CHR3_381579189_S_15	397	-0.842229	0.712871
>CHR3_381570697_S_15	402	-9.39321	0.722772
>CHR3_381743217_CS_14	222	-23.5463	0.653465
>CHR3_381857876_C_15	399	-0.692348	0.772277
>CHR3_381866278_C_15	402	-5.75303	0.772277
>CHR3_38372623_C_15	125	-18.7534	0.613861
>CHR3_38363601_BC_14	129	-13.2358	0.633663
>CHR3_384842317_C_15	582	1.6263	0.772277
>CHR3_384833933_C_15	580	2.70233	0.772277
>CHR3_386364913_CS_13	123	-46.4609	0.316832
>CHR3_386350261_BC_13	117	-39.9689	0.346535
>CHR3_387088255_BC_13	101	-39.0555	0.534653
>CHR3_387075933_C_12	110	-36.1681	0.534653
>CHR3_387108320_CD_13	106	-37.5983	0.485149
>CHR3_387095921_BC_14	139	-20.9821	0.514851
>CHR3_391716345_CD_15	535	-13.2934	0.742574
>CHR3_391724797_CD_15	538	-11.5482	0.742574
>CHR3_392094015_C_16	246	-1.67018	0.623762
>CHR3_392100494_C_16	245	2.16797	0.643564
>CHR3_392084616_C_13	124	-40.8098	0.475248
>CHR3_392093923_B_12	117	-34.3879	0.514851
>CHR3_392533698_C_15	588	3.35506	0.772277
>CHR3_392525390_C_15	582	-1.42307	0.772277
>CHR3_393264171_C_15	378	-0.282723	0.653465
>CHR3_395055709_CS_16	957	-0.146372	0.712871
>CHR3_395064241_CS_16	957	-1.68546	0.712871
>CHR3_400660824_B_14	259	-4.55928	0.683168
>CHR3_400652883_CS_14	303	-7.58048	0.663366
>CHR3_406070710_CD_12	140	-38.0736	0.475248
>CHR3_406081092_BC_15	179	-25.3735	0.435644
>CHR3_40682445_C_16	586	9.03246	0.772277
>CHR3_40690502_C_16	586	9.02997	0.772277
>CHR3_40771722_C_15	530	0.294268	0.574257
>CHR3_40780576_C_15	530	-2.35027	0.574257
>CHR3_412656037_BC_16	176	6.45459	0.584158
>CHR3_412647395_BC_16	174	5.31035	0.584158
>CHR3_41273605_CD_15	336	2.69161	0.742574
>CHR3_41281428_CD_14	340	2.10246	0.742574
>CHR3_417759461_C_16	606	0.770391	0.772277
>CHR3_417767836_C_16	612	-0.739775	0.772277
>CHR3_420910458_CS_16	990	0.34686	0.722772
>CHR3_420918956_CS_16	983	0.332733	0.722772
>CHR3_421583007_CD_17	923	-10.3565	0.712871
>CHR3_421574796_CD_17	913	-14.2985	0.693069
>CHR3_42241340_C_14	215	-23.9219	0.485149
>CHR3_423193886_B_15	636	6.67383	0.722772
>CHR3_423185390_B_16	634	4.57707	0.722772
>CHR3_426520289_CS_15	632	-7.58966	0.70297
>CHR3_426528080_CS_15	634	-4.90312	0.683168
>CHR3_42643265_CS_14	402	-7.11676	0.722772
>CHR3_42654944_C_16	393	-7.40114	0.722772
>CHR3_4234196_C_11	102	-46.174	0.50495
>CHR3_4225553_C_12	103	-44.4626	0.366337
>CHR3_431202148_BC_16	963	-2.8885	0.722772
>CHR3_431210436_BC_16	963	-2.88899	0.722772
>CHR3_431202148_BC_16	963	-2.8885	0.722772
>CHR3_431210436_BC_16	963	-2.88899	0.722772
>CHR3_432778390_C_15	584	3.59427	0.772277
>CHR3_432786768_BC_15	584	3.59427	0.772277
>CHR3_433631670_C_13	115	-28.971	0.70297
>CHR3_433638745_CD_14	113	-33.0797	0.613861
>CHR3_434210441_C_18	1600	-10.8337	0.70297
>CHR3_43460754_CD_15	542	5.26419	0.792079
>CHR3_43448020_CD_14	541	1.76394	0.792079
>CHR3_435279355_BS_15	177	3.76825	0.574257
>CHR3_435288034_C_15	176	7.63812	0.584158
>CHR3_435553811_C_16	370	5.23375	0.792079
>CHR3_435544145_C_16	365	-1.76379	0.782178
>CHR3_436494226_CD_15	775	-21.5278	0.534653
>CHR3_436502130_C_15	784	-16.5644	0.514851
>CHR3_436636487_C_16	1147	-8.74989	0.643564
>CHR3_436740445_BC_15	308	-12.7016	0.584158
>CHR3_436751218_BS_15	327	-19.0223	0.594059
>CHR3_437942343_C_14	166	-18.3248	0.544554
>CHR3_437951606_C_15	201	-13.2893	0.554455
>CHR3_441084917_C_16	352	-5.123	0.633663
>CHR3_441076809_BC_16	350	-6.95433	0.643564
>CHR3_443343000_CD_14	141	-33.9188	0.663366
>CHR3_444079834_C_15	392	2.81797	0.712871
>CHR3_444071358_C_15	378	-3.25995	0.693069
>CHR3_444161633_S_13	203	1.74389	0.742574
>CHR3_444170751_S_12	237	-3.06442	0.70297
>CHR3_45419493_CS_13	116	-39.3363	0.445545
>CHR3_45425948_S_13	142	-29.6735	0.386139
>CHR3_455799628_CD_12	105	-36.2639	0.554455
>CHR3_455791525_CD_12	96	-39.6944	0.5625
>CHR3_456200217_C_17	1905	-19.3413	0.752475
>CHR3_456192980_S_16	1917	-15.7383	0.742574
>CHR3_456472032_CD_16	876	2.70811	0.821782
>CHR3_456480215_CD_16	871	-0.718403	0.80198
>CHR3_457167694_BC_15	379	10.741	0.594059
>CHR3_457176345_BC_16	374	11.3301	0.594059
>CHR3_457294740_C_17	592	-5.46198	0.742574
>CHR3_457301829_C_16	582	2.80453	0.722772
>CHR3_459367490_C_12	93	-41.2071	0.451613
>CHR3_459378936_BC_12	94	-29.7497	0.446809
>CHR3_462971183_CS_15	368	-1.77078	0.722772
>CHR3_462979689_S_15	369	-1.4323	0.722772
>CHR3_468874116_CD_15	890	-9.63403	0.782178
>CHR3_468865756_CD_16	890	-13.2	0.782178
>CHR3_469554585_CD_16	233	-10.948	0.980198
>CHR3_469545847_CD_15	204	-11.9851	0.881188
>CHR3_472508709_CD_13	94	-43.1246	0.404255
>CHR3_472500352_CD_13	94	-42.4512	0.404255
>CHR3_472508709_CD_13	94	-43.1246	0.404255
>CHR3_472500352_CD_13	94	-42.4512	0.404255
>CHR3_474188258_CD_15	136	-18.5542	0.811881
>CHR3_474180626_CD_15	128	-31.5985	0.693069
>CHR3_474111473_C_13	96	-45.2907	0.479167
>CHR3_474120962_BC_13	93	-43.8398	0.397849
>CHR3_475093765_CD_15	395	-0.928238	0.910891
>CHR3_475088113_CD_15	409	3.22499	0.930693
>CHR3_476544536_C_18	885	-5.9924	0.693069
>CHR3_476536058_C_17	880	-8.19795	0.683168
>CHR3_477159196_CS_15	266	0.161834	0.643564
>CHR3_477150716_C_15	258	5.182	0.683168
>CHR3_477416095_CD_15	542	-12.7875	0.653465
>CHR3_478462339_BC_17	980	-6.39109	0.712871
>CHR3_478793820_CS_16	544	8.48567	0.792079
>CHR3_478802481_C_16	544	8.4941	0.792079
>CHR3_478758552_BC_14	1003	-3.24531	0.653465
>CHR3_478743380_S_15	1043	-11.1108	0.712871
>CHR3_479175012_CD_13	98	-48.2334	0.336735
>CHR3_479163098_CD_13	98	-48.3582	0.346939
>CHR3_480955520_C_12	92	-27.0516	0.543478
>CHR3_480966940_C_12	131	-19.6478	0.643564
>CHR3_484813148_CD_15	412	-4.45957	0.831683
>CHR3_484824354_CD_15	406	-1.89037	0.792079
>CHR3_487998968_C_15	579	2.54527	0.772277
>CHR3_488007368_C_15	579	2.54527	0.772277
>CHR3_493991009_BC_14	371	-15.0446	0.544554
>CHR3_493999243_BC_14	369	-15.8806	0.544554
>CHR3_497237660_CS_16	956	-0.65813	0.712871
>CHR3_497246149_CS_15	957	-6.9591	0.712871
>CHR3_500476939_BC_16	163	-15.0031	0.683168
>CHR3_500468527_B_14	162	-25.168	0.673267
>CHR3_501062153_BS_15	957	-14.0995	0.712871
>CHR3_501053752_CS_16	958	-12.7479	0.722772
>CHR3_501750446_CD_14	97	-34.009	0.742268
>CHR3_501739202_CD_13	95	-37.0612	0.652632
>CHR3_502257143_S_12	105	-35.919	0.60396
>CHR3_502268096_BC_12	108	-33.1393	0.564356
>CHR3_502653711_B_12	122	-37.7858	0.435644
>CHR3_502643401_BC_14	564	-9.26945	0.613861
>CHR3_50905207_C_19	1871	-6.09282	0.772277
>CHR3_512194088_C_14	485	-17.1416	0.554455
>CHR3_512185967_C_14	484	-17.1093	0.554455
>CHR3_513363625_C_16	589	10.1702	0.792079
>CHR3_513389256_CD_14	111	-28.3582	0.613861
>CHR3_513381052_CD_14	111	-28.3582	0.613861
>CHR3_513620949_S_15	208	-5.86234	0.70297
>CHR3_514136947_CS_15	172	-14.9128	0.752475
>CHR3_514146270_C_15	172	-14.8703	0.742574
>CHR3_515417026_BC_15	789	-15.1478	0.50495
>CHR3_515429296_C_16	785	-14.1693	0.514851
>CHR3_515545966_C_13	102	-36.948	0.554455
>CHR3_515552872_CD_13	99	-35.4168	0.585859
>CHR3_515831244_BC_16	789	-8.32559	0.633663
>CHR3_515821632_C_15	800	-7.21112	0.613861
>CHR3_515930050_C_16	601	-1.22526	0.772277
>CHR3_515940790_C_16	612	-0.541226	0.772277
>CHR3_515975468_C_16	584	9.78902	0.772277
>CHR3_515983825_C_16	584	9.87259	0.772277
>CHR3_516984770_B_15	363	-16.0509	0.643564
>CHR3_516993245_B_15	362	-16.3319	0.643564
>CHR3_517050180_B_14	206	-6.91884	0.643564
>CHR3_517058662_BC_13	205	-13.0131	0.643564
>CHR3_518200844_CS_16	963	-4.25939	0.732673
>CHR3_518209267_CS_15	960	-5.99099	0.732673
>CHR3_518187226_C_14	152	-8.94339	0.584158
>CHR3_518198034_CS_13	163	-7.04105	0.554455
>CHR3_518200844_CS_17	963	-4.25939	0.732673
>CHR3_518209267_CS_16	960	-5.99099	0.732673
>CHR3_518281884_BC_16	928	-4.95026	0.653465
>CHR3_518273613_BC_16	928	-4.52837	0.663366
>CHR3_518822014_CD_15	310	-4.4229	0.633663
>CHR3_518830213_CS_16	304	-6.70698	0.623762
>CHR3_519523523_CD_15	245	-12.015	0.633663
>CHR3_519533962_CDS_16	246	-14.1478	0.683168
>CHR3_51918924_CD_15	1012	0.559636	0.80198
>CHR3_51927361_CD_15	1008	0.944993	0.80198
>CHR3_525280026_CD_16	570	7.3748	0.762376
>CHR3_525289399_CD_15	575	7.12379	0.772277
>CHR3_525322497_CS_16	975	-9.47688	0.712871
>CHR3_525330944_CS_17	976	-13.1443	0.712871
>CHR3_53890218_C_15	563	-3.45216	0.792079
>CHR3_54966131_CS_13	100	-39.0086	0.63
>CHR3_54957174_CD_12	108	-32.851	0.445545
>CHR3_55377535_CS_16	174	2.68718	0.584158
>CHR3_55370419_BS_16	174	3.94282	0.584158
>CHR3_55748716_C_12	94	-35.3368	0.606383
>CHR3_55742051_C_13	95	-40.9982	0.589474
>CHR3_60735368_CS_13	100	-40.7129	0.43
>CHR3_60749471_C_13	103	-49.3797	0.267327
>CHR3_61071022_C_15	1377	-9.63125	0.653465
>CHR3_62195525_C_16	189	-7.70718	0.70297
>CHR3_62203464_C_16	185	-8.82159	0.693069
>CHR3_72555905_CS_16	984	-2.4616	0.722772
>CHR3_72564287_CS_16	982	-7.61965	0.722772
>CHR3_76184683_BC_15	180	-15.7315	0.49505
>CHR3_76193715_BC_14	182	-13.4218	0.50495
>CHR3_77682920_CS_14	302	-4.1816	0.722772
>CHR3_77674405_CS_14	310	-5.62732	0.722772
>CHR3_77792180_C_18	717	-8.70271	0.792079
>CHR3_78687869_C_14	95	-41.1344	0.547368
>CHR3_78678891_CD_13	122	-22.8636	0.544554
>CHR3_79455533_CS_16	966	-7.3364	0.712871
>CHR3_79447207_CS_16	967	-7.34656	0.712871
>CHR3_9007782_CD_16	292	-5.41161	0.683168
>CHR3_9017030_C_17	291	-2.13386	0.663366
>CHR3_9158742_BC_16	603	7.05505	0.782178
>CHR3_9167490_C_16	603	7.04885	0.782178
>CHR3_94618233_C_14	255	-7.66052	0.653465
>CHR3_94626088_D_14	257	-7.34378	0.653465
>CHR3_96939712_CD_16	595	4.65705	0.80198
>CHR3_96931743_CD_16	595	2.5584	0.80198
>CHR3_99686408_S_16	235	-19.1352	0.60396
>CHR3_99694352_CS_15	251	-9.27925	0.673267
>CHR4_104442436_CS_16	972	-9.86056	0.712871
>CHR4_104450851_CS_16	972	-14.2316	0.712871
>CHR4_106845291_CD_16	585	10.3482	0.792079
>CHR4_106837084_CD_16	585	10.3787	0.792079
>CHR4_110849146_CD_12	104	-34.8714	0.544554
>CHR4_110840703_CD_12	113	-30.5838	0.60396
>CHR4_11253942_CD_13	96	-35.9295	0.583333
>CHR4_11243012_C_12	109	-26.5039	0.683168
>CHR4_113163781_CS_16	991	-10.0019	0.722772
>CHR4_113167447_CS_16	989	-5.81366	0.712871
>CHR4_114636700_CS_16	330	0.380868	0.653465
>CHR4_114646785_C_16	329	-4.89032	0.653465
>CHR4_116170501_S_15	613	-13.9068	0.722772
>CHR4_116179342_BS_15	606	-5.07942	0.722772
>CHR4_116613078_CD_14	206	-8.01217	0.693069
>CHR4_116829194_CS_16	979	-2.09629	0.712871
>CHR4_116820713_CS_16	974	-7.01988	0.712871
>CHR4_121383289_C_15	498	-9.56525	0.613861
>CHR4_121391903_BC_15	499	-2.71076	0.613861
>CHR4_121473906_C_14	476	-18.1652	0.564356
>CHR4_121482212_C_14	518	-12.0695	0.683168
>CHR4_126344126_CD_16	591	4.56198	0.782178
>CHR4_126352218_CD_16	592	4.72408	0.782178
>CHR4_132007312_BC_15	159	-14.6048	0.524752
>CHR4_131996804_BS_15	155	-16.4556	0.544554
>CHR4_132527972_C_17	402	2.94121	0.613861
>CHR4_132523152_C_17	404	7.24644	0.633663
>CHR4_134758967_CD_16	958	0.565603	0.920792
>CHR4_134750741_CD_16	968	1.60668	0.970297
>CHR4_135804588_CD_15	179	-7.19635	0.60396
>CHR4_135797599_CD_15	176	-12.0704	0.60396
>CHR4_138166079_BC_13	161	-9.57178	0.544554
>CHR4_138177812_C_15	170	-20.7229	0.544554
>CHR4_138786132_C_14	230	-21.8067	0.386139
>CHR4_138800064_C_14	229	-25.8497	0.405941
>CHR4_139554426_CD_16	404	-2.50793	0.772277
>CHR4_139562847_CD_16	404	0.601704	0.782178
>CHR4_139750186_BC_16	622	1.78926	0.792079
>CHR4_139758969_BC_16	621	3.37432	0.792079
>CHR4_149791937_C_12	94	-41.7821	0.510638
>CHR4_149783710_BC_12	100	-48.2497	0.45
>CHR4_155978774_CS_17	994	-14.2914	0.712871
>CHR4_155971827_CS_17	999	-7.04151	0.712871
>CHR4_157039287_CD_15	138	-24.3721	0.683168
>CHR4_157031597_B_14	142	-29.389	0.712871
>CHR4_158189605_BC_13	92	-42.9847	0.521739
>CHR4_158179290_C_12	111	-36.6639	0.534653
>CHR4_159323117_BC_13	100	-44.7897	0.35
>CHR4_159314770_BS_12	101	-47.8527	0.316832
>CHR4_159747678_CD_16	583	5.26628	0.792079
>CHR4_159739504_CD_16	583	5.26646	0.792079
>CHR4_168432704_C_15	339	-11.8896	0.742574
>CHR4_168424568_C_16	342	-9.46601	0.752475
>CHR4_170245516_C_16	593	2.54614	0.772277
>CHR4_170237107_C_16	593	1.789	0.772277
>CHR4_172272190_CS_16	259	-13.9824	0.594059
>CHR4_172280926_CS_16	263	-15.0871	0.613861
>CHR4_172614627_C_15	426	-9.92986	0.722772
>CHR4_172601976_CS_15	432	-10.5647	0.722772
>CHR4_172614503_CD_14	266	-5.02389	0.722772
>CHR4_172601849_CD_15	268	-2.40684	0.722772
>CHR4_172844245_B_15	110	-36.9328	0.405941
>CHR4_172852673_B_14	110	-37.2773	0.405941
>CHR4_177256547_CS_14	212	-18.1034	0.475248
>CHR4_177244528_C_15	286	-11.4893	0.574257
>CHR4_177541048_BS_18	1434	-4.43633	0.643564
>CHR4_183024534_CD_15	239	-12.3057	0.534653
>CHR4_183013942_CD_15	236	-5.51938	0.643564
>CHR4_186994422_CD_14	198	-17.1755	0.732673
>CHR4_188887123_C_18	851	-15.9329	0.574257
>CHR4_191828449_S_13	109	-33.2812	0.514851
>CHR4_191819509_BC_14	126	-35.107	0.445545
>CHR4_196747189_CS_16	970	-7.3762	0.712871
>CHR4_196755609_CS_16	970	-11.3541	0.712871
>CHR4_197705196_C_15	214	-7.58339	0.70297
>CHR4_197696673_C_15	205	-9.6283	0.643564
>CHR4_200004423_BC_14	149	-36.9672	0.524752
>CHR4_199992477_BC_14	162	-31.9236	0.564356
>CHR4_201041723_BC_13	956	-8.03676	0.663366
>CHR4_201028516_C_14	1012	-9.13351	0.712871
>CHR4_201341676_BS_16	993	-6.69553	0.712871
>CHR4_201350173_BS_16	997	-11.4064	0.712871
>CHR4_202572037_BS_15	218	-16.2204	0.50495
>CHR4_202562715_C_16	216	-19.8854	0.50495
>CHR4_205356091_CD_16	580	5.77322	0.80198
>CHR4_205348031_CD_16	580	6.37118	0.80198
>CHR4_206609076_C_16	623	-4.09404	0.722772
>CHR4_206616771_C_17	621	-6.15064	0.722772
>CHR4_206927590_B_12	96	-42.905	0.520833
>CHR4_206918541_CD_14	116	-29.1282	0.485149
>CHR4_207293767_CD_15	125	-21.725	0.762376
>CHR4_207305071_CD_14	118	-31.6145	0.693069
>CHR4_210699453_B_15	662	-12.8247	0.722772
>CHR4_210707947_BC_15	672	-12.9155	0.722772
>CHR4_212461570_BC_16	174	-2.09295	0.564356
>CHR4_212451856_BC_16	174	0.719861	0.574257
>CHR4_213007033_CD_16	364	-8.90809	0.752475
>CHR4_213064041_CD_17	567	4.66483	0.772277
>CHR4_213072746_CD_17	566	0.114837	0.772277
>CHR4_213204792_C_14	139	-29.9944	0.60396
>CHR4_213195337_BC_14	143	-28.0647	0.594059
>CHR4_213777550_CD_16	188	-11.5341	0.732673
>CHR4_213784948_C_14	192	-10.2596	0.772277
>CHR4_215023934_CS_16	559	4.40145	0.712871
>CHR4_215017301_S_16	558	8.5743	0.712871
>CHR4_215425285_C_14	161	-33.4151	0.227723
>CHR4_215437223_CD_14	163	-38.9328	0.306931
>CHR4_215820804_BC_12	105	-34.3397	0.514851
>CHR4_215813550_CD_12	108	-33.2685	0.455446
>CHR4_21575499_C_15	462	-3.86963	0.742574
>CHR4_21584567_C_16	473	-5.03582	0.712871
>CHR4_21854637_B_16	379	-19.7144	0.554455
>CHR4_21846847_C_16	380	-27.6624	0.524752
>CHR4_2147508_C_14	152	-36.1998	0.376238
>CHR4_2135370_C_14	152	-34.7691	0.386139
>CHR4_219965601_CS_16	992	-10.1808	0.712871
>CHR4_219974117_CS_16	982	-14.0275	0.712871
>CHR4_220030701_C_13	134	-26.453	0.455446
>CHR4_220040311_BC_13	134	-23.6438	0.455446
>CHR4_222912900_BC_13	97	-50.1852	0.494845
>CHR4_222925304_BC_14	117	-26.4458	0.405941
>CHR4_223561820_CD_13	96	-34.2481	0.541667
>CHR4_223571559_CD_13	96	-32.2027	0.5625
>CHR4_224206774_C_14	191	-14.6335	0.60396
>CHR4_224214642_C_14	190	-13.8239	0.60396
>CHR4_227464256_C_14	138	-22.2928	0.475248
>CHR4_227473714_BC_13	138	-21.3025	0.485149
>CHR4_228618647_CD_15	153	-20.6241	0.633663
>CHR4_228627259_CD_15	145	-13.4782	0.633663
>CHR4_231793016_BC_12	113	-28.5637	0.485149
>CHR4_231783024_C_14	174	-17.479	0.544554
>CHR4_235694787_BC_12	100	-61.8755	0.47
>CHR4_235686749_CD_11	100	-61.5118	0.29
>CHR4_237909485_C_13	104	-33.7506	0.930693
>CHR4_237897752_CD_13	108	-35.2007	0.653465
>CHR4_23792585_S_14	283	-2.24499	0.712871
>CHR4_23801010_S_14	283	-0.986126	0.722772
>CHR4_246345000_CD_15	251	-13.4122	0.673267
>CHR4_246334854_CD_15	249	-21.545	0.673267
>CHR4_246989180_CD_13	178	-21.0181	0.70297
>CHR4_248197016_C_13	94	-48.5918	0.638298
>CHR4_248186000_CS_12	93	-41.1668	0.666667
>CHR4_253000208_CD_15	963	-5.6808	0.742574
>CHR4_253008356_CD_15	974	-3.70333	0.742574
>CHR4_253000208_CD_15	963	-5.6808	0.742574
>CHR4_253008356_CD_16	974	-3.70333	0.742574
>CHR4_255038486_BS_13	118	-33.7595	0.524752
>CHR4_255047245_BC_13	126	-23.3558	0.594059
>CHR4_258747383_C_15	299	-13.2845	0.524752
>CHR4_258735460_BC_14	300	-15.6651	0.524752
>CHR4_259971778_C_14	260	17.2069	0.594059
>CHR4_259980111_BC_15	258	9.37637	0.594059
>CHR4_263067680_CD_14	254	-21.7804	0.554455
>CHR4_263054514_CD_14	326	-20.3122	0.584158
>CHR4_263307610_CD_15	202	-6.90914	0.693069
>CHR4_263316757_CD_15	216	-5.80992	0.772277
>CHR4_269828819_C_15	536	10.7057	0.712871
>CHR4_269978233_CD_15	360	-5.7227	0.673267
>CHR4_273749593_CD_15	591	-8.37258	0.742574
>CHR4_273758074_CD_14	597	-8.60083	0.742574
>CHR4_27812979_CD_15	305	-7.81918	1
>CHR4_27806638_CD_15	263	-11.3788	0.980198
>CHR4_278151303_C_16	560	1.24052	0.792079
>CHR4_278160096_C_17	565	2.97313	0.792079
>CHR4_278724822_CS_14	211	-26.8083	0.514851
>CHR4_284559628_CD_15	135	-23.6752	0.574257
>CHR4_284569151_CD_14	136	-22.7059	0.564356
>CHR4_284693735_CS_12	104	-27.8705	0.584158
>CHR4_284685367_CS_14	109	-25.8099	0.594059
>CHR4_292889312_CD_16	533	-0.588939	0.772277
>CHR4_292898056_CD_17	524	0.299331	0.772277
>CHR4_29701838_BC_13	113	-44.6388	0.544554
>CHR4_29691283_CD_12	122	-33.0396	0.623762
>CHR4_29897690_CD_12	106	-52.2076	0.405941
>CHR4_29909176_CD_13	118	-36.5086	0.425743
>CHR4_299171404_CD_14	198	-2.27366	0.792079
>CHR4_299179615_CD_15	198	-4.07148	0.782178
>CHR4_299341147_S_15	327	-17.5999	0.613861
>CHR4_299349392_C_14	325	-15.1808	0.613861
>CHR4_301812998_CD_15	160	-15.0163	0.683168
>CHR4_301821103_CS_13	154	-13.1777	0.732673
>CHR4_30185229_C_15	584	3.73045	0.792079
>CHR4_30193534_C_16	583	5.37022	0.792079
>CHR4_305045497_C_14	129	-44.5923	0.475248
>CHR4_305054025_CD_12	151	-29.8531	0.554455
>CHR4_312775952_CD_16	637	-4.04857	0.623762
>CHR4_312784436_CS_16	634	-4.6834	0.623762
>CHR4_313067606_C_16	562	0.370135	0.792079
>CHR4_313058872_C_16	563	-2.60527	0.792079
>CHR4_315426371_CS_14	148	-19.1562	0.633663
>CHR4_315628647_CD_15	298	6.2168	0.792079
>CHR4_315636818_CD_15	298	6.21648	0.792079
>CHR4_316358418_CD_12	103	-46.6148	0.366337
>CHR4_316346059_BC_12	112	-47.0623	0.405941
>CHR4_317486860_C_18	2405	-5.7091	0.722772
>CHR4_318019409_CD_14	100	-34.8232	0.48
>CHR4_318027572_B_12	115	-19.5838	0.50495
>CHR4_318835816_CS_17	953	-5.29444	0.712871
>CHR4_318827321_CS_16	954	-5.52517	0.712871
>CHR4_323325174_C_17	601	-9.66815	0.70297
>CHR4_328442806_CS_16	958	-0.922883	0.712871
>CHR4_328451353_CS_17	958	-0.922883	0.712871
>CHR4_330903569_CS_16	984	-5.94242	0.712871
>CHR4_330895046_CS_17	981	-10.5372	0.712871
>CHR4_335640095_C_16	573	2.83319	0.792079
>CHR4_335648877_CS_17	571	2.62111	0.792079
>CHR4_336841668_CS_12	117	-35.9061	0.643564
>CHR4_336834051_CS_14	186	-16.2959	0.623762
>CHR4_337847361_BS_16	967	0.863637	0.722772
>CHR4_337855873_BS_15	966	0.866882	0.722772
>CHR4_338863118_CD_12	95	-51.2375	0.505263
>CHR4_338872417_BS_13	109	-28.5448	0.425743
>CHR4_341212745_BS_15	673	3.26703	0.712871
>CHR4_341204015_C_15	675	-0.578289	0.722772
>CHR4_341212745_BS_16	673	3.26703	0.712871
>CHR4_341204015_C_15	675	-0.578289	0.722772
>CHR4_34550318_C_17	382	-16.9048	0.623762
>CHR4_34538741_BC_16	375	-9.90991	0.623762
>CHR4_346077867_D_12	101	-35.7333	0.534653
>CHR4_346088515_S_13	110	-31.2538	0.554455
>CHR4_346212438_CDS_12	100	-39.5812	0.58
>CHR4_346221963_CS_13	106	-25.1455	0.613861
>CHR4_346799388_B_16	327	-7.69744	0.722772
>CHR4_346807629_B_15	331	-6.08179	0.712871
>CHR4_34979912_S_15	358	-11.3894	0.574257
>CHR4_34972178_CS_15	355	-14.3046	0.554455
>CHR4_351200141_BC_13	232	-39.6505	0.514851
>CHR4_351208676_C_13	283	-13.4983	0.732673
>CHR4_355014175_CS_12	95	-38.1108	0.505263
>CHR4_355023462_C_13	97	-40.843	0.546392
>CHR4_355422999_CD_14	604	-17.3081	0.643564
>CHR4_355411823_BC_14	611	-14.8925	0.455446
>CHR4_35587304_C_14	256	-10.5822	0.554455
>CHR4_35595930_CS_14	315	-11.1917	0.574257
>CHR4_356198426_C_15	466	-2.04775	0.653465
>CHR4_356211454_C_15	459	-3.74918	0.653465
>CHR4_356198384_C_15	508	0.413598	0.653465
>CHR4_356211405_C_15	508	0.249004	0.653465
>CHR4_357868955_C_14	1248	1.16854	0.643564
>CHR4_357878965_S_15	1313	0.53107	0.722772
>CHR4_361034550_BC_13	109	-33.3266	0.49505
>CHR4_361020693_BC_14	141	-37.5	0.574257
>CHR4_362111901_C_15	339	-0.769959	0.663366
>CHR4_362104286_CD_15	326	0.118648	0.683168
>CHR4_362111901_C_15	339	-0.769959	0.663366
>CHR4_362104286_CD_16	326	0.118648	0.683168
>CHR4_362315860_C_15	531	-0.699922	0.792079
>CHR4_362323927_C_15	528	0.452106	0.80198
>CHR4_362662505_C_16	409	-4.84139	0.772277
>CHR4_363311021_CD_16	741	-7.00768	0.70297
>CHR4_363302716_CD_16	731	-5.29798	0.70297
>CHR4_363311021_CD_16	741	-7.00768	0.70297
>CHR4_365115718_CD_15	984	-11.1263	0.683168
>CHR4_365123882_CD_16	987	-10.6811	0.683168
>CHR4_369226564_CD_15	680	0.0945143	0.782178
>CHR4_369234716_CD_15	677	1.51253	0.782178
>CHR4_371352862_CD_12	94	-34.2109	0.595745
>CHR4_371365971_C_12	95	-40.0036	0.568421
>CHR4_371464117_BS_15	330	-26.6243	0.49505
>CHR4_371455895_BS_15	344	-23.7373	0.475248
>CHR4_372101933_CD_15	161	-19.6431	0.534653
>CHR4_372089353_CD_14	141	-14.5521	0.564356
>CHR4_372123807_BC_15	316	12.8454	0.594059
>CHR4_37665897_CD_16	966	4.37424	0.960396
>CHR4_37674137_CD_16	959	2.53446	0.930693
>CHR4_378576857_S_15	420	-26.5269	0.475248
>CHR4_378568348_S_15	439	-24.3633	0.475248
>CHR4_379055848_CD_14	145	-20.5149	0.70297
>CHR4_379048000_CD_14	149	-20.6022	0.683168
>CHR4_38024476_C_16	605	-0.166929	0.772277
>CHR4_38016079_BC_16	606	-2.38886	0.772277
>CHR4_38121294_C_15	639	0.113909	0.762376
>CHR4_38108913_C_15	637	-7.35402	0.772277
>CHR4_38201067_S_15	169	11.659	0.673267
>CHR4_38210033_S_16	167	12.3592	0.633663
>CHR4_38201067_S_15	169	11.659	0.673267
>CHR4_38210033_S_15	167	12.3592	0.633663
>CHR4_389206230_CD_16	1037	1.10899	0.960396
>CHR4_389213257_CD_17	1014	3.10956	0.871287
>CHR4_389206230_CD_16	1037	1.10899	0.960396
>CHR4_389213257_CD_17	1014	3.10956	0.871287
>CHR4_389794532_S_16	736	-14.7433	0.653465
>CHR4_389786047_CS_16	747	-7.92434	0.663366
>CHR4_390417183_CS_15	529	3.77562	0.722772
>CHR4_390405164_C_15	547	4.92017	0.742574
>CHR4_390751623_BD_16	1100	-10.7511	0.712871
>CHR4_390761146_BC_16	1099	-13.7966	0.722772
>CHR4_39123394_BC_15	172	-21.7016	0.514851
>CHR4_39133103_B_14	183	-20.1569	0.50495
>CHR4_392585364_C_15	906	-2.48066	0.732673
>CHR4_392593818_C_15	905	-3.20444	0.722772
>CHR4_392889950_BC_15	799	-3.82219	0.851485
>CHR4_392897917_BC_15	817	2.31214	0.90099
>CHR4_393083400_C_13	130	-36.7805	0.554455
>CHR4_393069133_CD_15	132	-36.0486	0.564356
>CHR4_393031067_CD_13	144	-23.4385	0.673267
>CHR4_393040581_CD_14	141	-17.9848	0.712871
>CHR4_394043740_C_16	285	-5.3301	0.683168
>CHR4_394035655_CS_16	275	-0.267202	0.732673
>CHR4_394273067_CD_16	671	-5.04252	0.693069
>CHR4_394282525_CD_16	672	-5.16718	0.673267
>CHR4_394905888_BC_16	487	10.133	0.742574
>CHR4_394914150_S_15	554	10.3947	0.70297
>CHR4_394905888_BC_16	487	10.133	0.742574
>CHR4_394914150_S_16	554	10.3947	0.70297
>CHR4_395572187_C_16	599	-7.64195	0.712871
>CHR4_395565065_C_16	597	-9.17877	0.712871
>CHR4_396048556_BC_15	700	-9.12425	0.613861
>CHR4_396059720_C_16	703	-12.3652	0.613861
>CHR4_398412797_S_11	98	-30.9701	0.561224
>CHR4_398402781_BC_13	157	-21.305	0.534653
>CHR4_398453905_CD_15	379	-5.04546	0.782178
>CHR4_398462184_CD_16	384	-5.18096	0.772277
>CHR4_398412797_S_11	98	-30.9701	0.561224
>CHR4_398402781_BC_13	157	-21.305	0.534653
>CHR4_39822222_B_13	144	-38.6616	0.435644
>CHR4_39814337_B_13	156	-32.9278	0.445545
>CHR4_3962596_BC_13	98	-44.1785	0.367347
>CHR4_3954776_C_12	98	-47.616	0.336735
>CHR4_400116721_CD_16	978	-3.32029	0.722772
[truncated: 1,248 more rows]

## Sheet: Length gamma
	Length statistics for the gamma LTRs detected by RetroTector
	XLSTAT 2008.2.01 - Histograms - on 02/12/2008 at 14:50:01
	Data: Workbook = prob_mondomC.txt / Sheet = prob_mondomC /
	Range = prob_mondomC!$B:$B / 3244 rows and 1 column
	Intervals: Range = 100
	Summary statistics:
	Variable	Observations	Obs. with missing data	Obs. without missing data	Minimum	Maximum	Mean	Std. deviation
	Var1	3244	0	3244	86	2921	440.912	340.99
	Descriptive statistics for the intervals :
	Lower bound [	Upper bound [	Frequency	Relative frequency	Density
	0	100	138	0.0425401	0.000425401
	100	200	970	0.299014	0.00299014
	200	300	376	0.115906	0.00115906
	300	400	255	0.0786067	0.000786067
	400	500	205	0.0631936	0.000631936
	500	600	482	0.148582	0.00148582
	600	700	221	0.0681258	0.000681258
	700	800	92	0.02836	0.0002836
	800	900	46	0.01418	0.0001418
	900	1000	336	0.103576	0.00103576
	1000	1100	43	0.0132552	0.000132552
	1100	1200	16	0.00493218	4.93218e-05
	1200	1300	11	0.00339088	3.39088e-05
	1300	1400	10	0.00308261	3.08261e-05
	1400	1500	12	0.00369914	3.69914e-05
	1500	1600	6	0.00184957	1.84957e-05
	1600	1700	3	0.000924784	9.24784e-06
	1700	1800	1	0.000308261	3.08261e-06
	1800	1900	3	0.000924784	9.24784e-06
	1900	2000	4	0.00123305	1.23305e-05
	2000	2100	4	0.00123305	1.23305e-05
	2100	2200	0	0	0
	2200	2300	2	0.000616523	6.16523e-06
	2300	2400	2	0.000616523	6.16523e-06
	2400	2500	4	0.00123305	1.23305e-05
	2500	2600	0	0	0
	2600	2700	0	0	0
	2700	2800	0	0	0
	2800	2900	1	0.000308261	3.08261e-06
	2900	3000	1	0.000308261	3.08261e-06

## Sheet: Opossum gamma, HMM
Opossum gamma LTRs from Retrotector detected by the gamma HMM with								Detection of different species of gamma LTRs by the gamma HMM relative to RetroTector
score over -1 and CT content less than 80%
								RetroTector		Detected	% detected	Gamma HMM	Detected	% detected
Pol class	Chain_id	Name	Length	HMM score	CT content				erv3	2	0.0618238		0	0
HERV_E_4_1_POL_M10976 3404.0/2958.9143	13346	>CHRUn_72337948_B_16	348	5.44	0.57				hervA	4	0.123648		0	0
HERV_E_4_1_POL_M10976 3404.0/2958.9143	13346	>CHRUn_72332584_BC_16	348	2.92	0.57				hervE	15	0.463679		2	0.282885
HERV_Fc1_polputein_Heidmann 2642.0/2212.8857	10443	>CHR6_81673810_BC_15	586	4.02	0.78				hervF	40	1.23648		3	0.424328
HERV_Fc1_polputein_Heidmann 2642.0/2212.8857	10443	>CHR6_81666488_BC_15	586	4.03	0.78				hervH	87	2.68934		48	6.78925
HERV_Fc1_polputein_Heidmann 4089.0/3354.457	8047	>CHR4_394035655_CS_16	275	-0.27	0.73				hervI	4	0.123648		0	0
HERV_H48I_repbase_polputein 2737.0/2617.0286	6764	>CHR3_55377535_CS_16	174	2.69	0.58				hervRb	182	5.62597		11	1.55587
HERV_H48I_repbase_polputein 2737.0/2617.0286	6764	>CHR3_55370419_BS_16	174	3.94	0.58				hervW	10	0.309119		0	0
HERV_H48I_repbase_polputein 2931.0/2556.4	11846	>CHR8_19999152_BC_15	406	2.78	0.7				herv19-MER66	2	0.0618238		0	0
HERV_H48I_repbase_polputein 3022.0/2786.5715	11899	>CHR8_207880759_C_16	577	0.06	0.69				hervT	2487	76.8779		613	86.7044
HERV_H48I_repbase_polputein 3595.0/2948.2	11535	>CHR8_128857941_C_16	210	1.01	0.7				hml6	2	0.0618238		2	0.282885
HERV_H48I_repbase_polputein 4518.0/3658.1143	13629	>CHRX_34574893_CS_16	613	-0.57	0.7				huersp3	20	0.618238		1	0.141443
HERV_H48I_repbase_polputein 4518.0/3658.1143	13629	>CHRX_34585123_CS_15	644	0.53	0.67				mer4	27	0.834621		2	0.282885
HERV_H48I_repbase_polputein 4746.0/3704.5144	1611	>CHR1_460571896_CS_15	447	8.46	0.71				WDSV	285	8.80989		12	1.69731
HERV_H48I_repbase_polputein 4889.0/3771.0571	8252	>CHR4_421722940_C_15	511	3.75	0.7				ZAM	68	2.10201		13	1.83876
HERV_H48I_repbase_polputein 4889.0/3771.0571	8252	>CHR4_421715870_C_15	509	0.14	0.7					3235			707
HERV_H48I_repbase_polputein 4895.0/3744.0571	434	>CHR1_222913351_C_16	508	8.36	0.7
HERV_H48I_repbase_polputein 4895.0/3744.0571	434	>CHR1_222907219_C_16	510	5.57	0.71
HERV_H48I_repbase_polputein 4895.0/3744.0571	435	>CHR1_222913351_C_15	508	8.36	0.7
HERV_H48I_repbase_polputein 4895.0/3744.0571	435	>CHR1_222907219_C_15	510	5.57	0.71
HERV_H48I_repbase_polputein 5058.0/3819.4	11318	>CHR7_73281329_C_15	548	7.54	0.71
HERV_H48I_repbase_polputein 5058.0/3819.4	11318	>CHR7_73286943_C_15	543	4.08	0.71
HERV_H48I_repbase_polputein 5126.0/3930.0286	12715	>CHRUn_133523462_C_15	225	4.01	0.62
HERV_H48I_repbase_polputein 5226.0/4022.8572	3343	>CHR2_235583077_C_16	528	11.47	0.71
HERV_H48I_repbase_polputein 5226.0/4022.8572	3343	>CHR2_235590763_C_16	533	13.43	0.71
HERV_H48I_repbase_polputein 5260.0/3973.9429	5374	>CHR3_210488878_C_15	512	5.07	0.71
HERV_H48I_repbase_polputein 5260.0/3973.9429	5374	>CHR3_210482275_C_15	508	1.63	0.71
HERV_H48I_repbase_polputein 5331.0/4036.7715	11845	>CHR8_19966523_C_14	439	15.96	0.71
HERV_H48I_repbase_polputein 5331.0/4036.7715	11845	>CHR8_19974492_BC_16	428	13.25	0.71
HERV_H48I_repbase_polputein 5343.0/4057.2285	3912	>CHR2_324442469_CS_16	220	-0.66	0.67
HERV_H48I_repbase_polputein 5343.0/4057.2285	3912	>CHR2_324435861_C_15	218	0.6	0.68
HERV_H48I_repbase_polputein 5370.0/4037.6858	7378	>CHR4_215023934_CS_16	559	4.4	0.71
HERV_H48I_repbase_polputein 5370.0/4037.6858	7378	>CHR4_215017301_S_16	558	8.57	0.71
HERV_H48I_repbase_polputein 5394.0/4041.0857	12374	>CHR8_75694479_C_15	539	3.78	0.71
HERV_H48I_repbase_polputein 5402.0/4071.1714	2236	>CHR1_637792952_BC_16	518	7.83	0.71
HERV_H48I_repbase_polputein 5402.0/4071.1714	2236	>CHR1_637799463_CS_16	516	12.68	0.71
HERV_H48I_repbase_polputein 5454.0/4086.257	11718	>CHR8_171030484_BC_15	213	0.07	0.69
HERV_H48I_repbase_polputein 5530.0/4141.657	1328	>CHR1_389305122_C_16	530	4.41	0.71
HERV_H48I_repbase_polputein 5530.0/4141.657	1328	>CHR1_389312647_C_15	532	6.33	0.71
HERV_H48I_repbase_polputein 5533.0/4144.7715	1327	>CHR1_389305122_C_15	530	4.41	0.71
HERV_H48I_repbase_polputein 5533.0/4144.7715	1327	>CHR1_389312647_C_15	532	6.33	0.71
HERV_H48I_repbase_polputein 5534.0/4142.543	13589	>CHRX_21435288_C_15	314	8.19	0.7
HERV_H48I_repbase_polputein 5534.0/4142.543	13589	>CHRX_21443127_C_15	316	4.07	0.71
HERV_H48I_repbase_polputein 5561.0/4177.514	10640	>CHR7_119425690_C_16	517	7.64	0.72
HERV_H48I_repbase_polputein 5561.0/4177.514	10640	>CHR7_119419086_C_15	519	8.68	0.71
HERV_H48I_repbase_polputein 5562.0/4156.6855	3839	>CHR2_314662389_BC_16	553	-0.26	0.69
HERV_H48I_repbase_polputein 5639.0/4201.086	12284	>CHR8_51986650_C_16	515	3.77	0.7
HERV_H48I_repbase_polputein 5639.0/4201.086	12284	>CHR8_51993272_C_17	512	3.02	0.71
HERV_H48I_repbase_polputein 5655.0/4203.8857	8697	>CHR5_146737218_BC_15	490	5.23	0.7
HERV_H48I_repbase_polputein 5655.0/4203.8857	8697	>CHR5_146730633_C_15	484	0.54	0.72
HERV_H48I_repbase_polputein 5682.0/4170.8286	3161	>CHR2_201794566_C_15	490	1.63	0.7
HERV_H48I_repbase_polputein 5682.0/4170.8286	3161	>CHR2_201801201_C_15	485	3.54	0.7
HERV_H48I_repbase_polputein 5684.0/4206.343	6013	>CHR3_379940330_C_16	522	12.46	0.7
HERV_H48I_repbase_polputein 5684.0/4206.343	6013	>CHR3_379946948_BC_16	514	11.76	0.68
HERV_Rb_chr4_109047593_polputein 4215.0/3390.543	1203	>CHR1_360804068_CD_15	352	-0.49	0.79
HERV_Rb_chr4_109047593_polputein 4378.0/3561.6572	1614	>CHR1_461869302_C_16	564	2.84	0.7
HERV_Rb_chr4_109047593_polputein 4646.0/3716.5715	10367	>CHR6_53988053_CD_15	671	7.72	0.74
HERV_Rb_chr4_109047593_polputein 4646.0/3716.5715	10367	>CHR6_53996518_BD_16	671	8.01	0.74
HERV_Rb_chr4_109047593_polputein 4648.0/3640.9714	3029	>CHR2_169917015_C_15	395	2.19	0.71
HERV_Rb_chr4_109047593_polputein 4838.0/3783.457	5841	>CHR3_333780980_CD_16	585	10.79	0.79
HERV_Rb_chr4_109047593_polputein 4883.0/3750.2	8414	>CHR4_68396501_CD_16	545	4.31	0.79
HERV_Rb_chr4_109047593_polputein 4883.0/3750.2	8414	>CHR4_68387441_CD_17	545	4.18	0.79
HERV_Rb_chr4_109047593_polputein 4987.0/3877.0571	11214	>CHR7_53429655_C_16	588	7.95	0.79
HERV_Rb_chr4_109047593_polputein 4987.0/3877.0571	11214	>CHR7_53439110_C_16	589	7.2	0.77
HERV_Rb_chr4_109047593_polputein 5235.0/3893.4	7599	>CHR4_269828819_C_15	536	10.71	0.71
HERVT_chr14_104635791 1381.0/1074.1143	7042	>CHR4_132527972_C_17	402	2.94	0.61
HERVT_chr14_104635791 1381.0/1074.1143	7042	>CHR4_132523152_C_17	404	7.25	0.63
HERVT_chr14_104635791 3655.0/2925.3142	3747	>CHR2_294742956_CD_15	329	-0.89	0.79
HERVT_chr14_104635791 3845.0/2939.9143	10757	>CHR7_151877980_C_17	964	-0.45	0.71
HERVT_chr14_104635791 3845.0/2939.9143	10757	>CHR7_151869387_BC_16	963	0.81	0.72
HERVT_chr14_104635791 3894.0/2857.3428	12377	>CHR8_76075791_BC_15	387	14.31	0.56
HERVT_chr14_104635791 3894.0/2857.3428	12377	>CHR8_76067228_C_15	423	3.07	0.57
HERVT_chr14_104635791 3930.0/3142.7144	9217	>CHR5_274704995_C_15	575	2.04	0.78
HERVT_chr14_104635791 3964.0/3306.9143	13397	>CHRUn_80676960_CD_16	496	8.67	0.8
HERVT_chr14_104635791 3964.0/3306.9143	13397	>CHRUn_80668876_CD_16	482	6.74	0.76
HERVT_chr14_104635791 3984.0/3187.9143	6065	>CHR3_384842317_C_15	582	1.63	0.77
HERVT_chr14_104635791 3984.0/3187.9143	6065	>CHR3_384833933_C_15	580	2.7	0.77
HERVT_chr14_104635791 4028.0/2981.1428	4349	>CHR2_440142292_C_16	345	0.16	0.68
HERVT_chr14_104635791 4028.0/2981.1428	4349	>CHR2_440131770_C_16	342	-0.93	0.68
HERVT_chr14_104635791 4033.0/3250.0857	4912	>CHR3_112736292_C_16	586	5.43	0.79
HERVT_chr14_104635791 4033.0/3250.0857	4912	>CHR3_112728138_C_16	578	7.79	0.75
HERVT_chr14_104635791 4054.0/3294.8	10262	>CHR6_37170461_BC_16	727	-0.38	0.71
HERVT_chr14_104635791 4079.0/3351.6287	4056	>CHR2_356217638_BC_15	274	2.32	0.72
HERVT_chr14_104635791 4094.0/3286.743	2520	>CHR1_709273585_C_15	579	10.51	0.75
HERVT_chr14_104635791 4094.0/3286.743	2520	>CHR1_709265250_C_15	579	10.51	0.75
HERVT_chr14_104635791 4115.0/3294.2	7899	>CHR4_356198384_C_15	508	0.41	0.65
HERVT_chr14_104635791 4115.0/3294.2	7899	>CHR4_356211405_C_15	508	0.25	0.65
HERVT_chr14_104635791 4277.0/3369.8572	7990	>CHR4_38201067_S_15	169	11.66	0.67
HERVT_chr14_104635791 4277.0/3369.8572	7990	>CHR4_38210033_S_16	167	12.36	0.63
HERVT_chr14_104635791 4277.0/3369.8572	7995	>CHR4_38201067_S_15	169	11.66	0.67
HERVT_chr14_104635791 4277.0/3369.8572	7995	>CHR4_38210033_S_15	167	12.36	0.63
HERVT_chr14_104635791 4317.0/3494.3428	3414	>CHR2_243011714_C_15	184	0.72	0.58
HERVT_chr14_104635791 4389.0/3539.3142	4959	>CHR3_124497715_CS_15	282	0.63	0.7
HERVT_chr14_104635791 4403.0/3519.8	4104	>CHR2_366719133_C_16	598	3.63	0.78
HERVT_chr14_104635791 4403.0/3519.8	4104	>CHR2_366727436_CS_15	605	8.65	0.78
HERVT_chr14_104635791 4422.0/3484.4285	3042	>CHR2_173126803_CDS_17	701	-0.8	0.76
HERVT_chr14_104635791 4481.0/3607.3142	5470	>CHR3_237054332_C_16	264	0.08	0.67
HERVT_chr14_104635791 4493.0/3562.0	7918	>CHR4_362111901_C_15	339	-0.77	0.66
HERVT_chr14_104635791 4493.0/3562.0	7918	>CHR4_362104286_CD_15	326	0.12	0.68
HERVT_chr14_104635791 4493.0/3562.0	7920	>CHR4_362111901_C_15	339	-0.77	0.66
HERVT_chr14_104635791 4493.0/3562.0	7920	>CHR4_362104286_CD_16	326	0.12	0.68
HERVT_chr14_104635791 4496.0/3635.3428	2069	>CHR1_588641156_C_15	527	14.24	0.7
HERVT_chr14_104635791 4496.0/3635.3428	2069	>CHR1_588634640_C_16	527	12.91	0.7
HERVT_chr14_104635791 4541.0/3623.543	9880	>CHR6_138502612_CD_15	265	2.01	0.68
HERVT_chr14_104635791 4558.0/3619.0571	10602	>CHR7_115445064_CS_16	704	2.21	0.7
HERVT_chr14_104635791 4597.0/3700.8286	11017	>CHR7_227890434_BC_16	602	7.09	0.78
HERVT_chr14_104635791 4597.0/3700.8286	11017	>CHR7_227881783_BC_16	602	7.1	0.78
HERVT_chr14_104635791 4614.0/3654.4	9244	>CHR5_285481551_CD_16	580	3.66	0.8
HERVT_chr14_104635791 4614.0/3654.4	9244	>CHR5_285473514_CD_16	578	0.74	0.8
HERVT_chr14_104635791 4618.0/3621.4856	939	>CHR1_306444730_CD_15	246	-0.33	0.7
HERVT_chr14_104635791 4664.0/3646.1428	6346	>CHR3_444079834_C_15	392	2.82	0.71
HERVT_chr14_104635791 4761.0/3758.8572	900	>CHR1_299876697_B_15	689	0.05	0.71
HERVT_chr14_104635791 4763.0/3754.543	10335	>CHR6_47895275_CD_16	688	8.43	0.74
HERVT_chr14_104635791 4763.0/3754.543	10335	>CHR6_47903223_CD_15	686	5.64	0.74
HERVT_chr14_104635791 4775.0/3758.9714	22	>CHR1_107405752_C_16	284	-0.05	0.65
HERVT_chr14_104635791 4777.0/3806.0	6460	>CHR3_477159196_CS_15	266	0.16	0.64
HERVT_chr14_104635791 4777.0/3806.0	6460	>CHR3_477150716_C_15	258	5.18	0.68
HERVT_chr14_104635791 4788.0/3731.3142	6179	>CHR3_41273605_CD_15	336	2.69	0.74
HERVT_chr14_104635791 4788.0/3731.3142	6179	>CHR3_41281428_CD_14	340	2.1	0.74
HERVT_chr14_104635791 4792.0/3808.2	12204	>CHR8_31808024_BC_16	556	2.72	0.8
HERVT_chr14_104635791 4792.0/3808.2	12204	>CHR8_31818007_BC_16	549	1.77	0.8
HERVT_chr14_104635791 4802.0/3771.5144	11935	>CHR8_217241164_C_16	326	1.71	0.66
HERVT_chr14_104635791 4807.0/3778.0286	5465	>CHR3_234480461_CS_15	444	7.21	0.69
HERVT_chr14_104635791 4807.0/3778.0286	5465	>CHR3_234471941_CS_15	437	10.52	0.69
HERVT_chr14_104635791 4833.0/3743.3142	7188	>CHR4_170245516_C_16	593	2.55	0.77
HERVT_chr14_104635791 4833.0/3743.3142	7188	>CHR4_170237107_C_16	593	1.79	0.77
HERVT_chr14_104635791 4843.0/3763.2856	168	>CHR1_148950498_B_15	592	5.37	0.71
HERVT_chr14_104635791 4845.0/3850.1714	7840	>CHR4_341212745_BS_15	673	3.27	0.71
HERVT_chr14_104635791 4845.0/3850.1714	7840	>CHR4_341204015_C_15	675	-0.58	0.72
HERVT_chr14_104635791 4845.0/3850.1714	7841	>CHR4_341212745_BS_16	673	3.27	0.71
HERVT_chr14_104635791 4845.0/3850.1714	7841	>CHR4_341204015_C_15	675	-0.58	0.72
HERVT_chr14_104635791 4850.0/3791.257	5690	>CHR3_296321036_C_15	700	0.63	0.68
HERVT_chr14_104635791 4850.0/3791.257	5690	>CHR3_296313085_BC_16	694	-0.58	0.69
HERVT_chr14_104635791 4863.0/3725.0	11792	>CHR8_187740714_BS_15	969	-0.64	0.71
HERVT_chr14_104635791 4863.0/3725.0	11792	>CHR8_187732247_BS_15	969	-0.5	0.71
HERVT_chr14_104635791 4866.0/3745.5144	4095	>CHR2_365855848_C_15	205	3.37	0.79
HERVT_chr14_104635791 4866.0/3745.5144	4095	>CHR2_365847866_C_15	202	4.21	0.77
HERVT_chr14_104635791 4866.0/3888.8572	6232	>CHR3_423193886_B_15	636	6.67	0.72
HERVT_chr14_104635791 4866.0/3888.8572	6232	>CHR3_423185390_B_16	634	4.58	0.72
HERVT_chr14_104635791 4867.0/3811.3142	6347	>CHR3_444161633_S_13	203	1.74	0.74
HERVT_chr14_104635791 4901.0/3758.6	7991	>CHR4_38121294_C_15	639	0.11	0.76
HERVT_chr14_104635791 4909.0/3829.5144	481	>CHR1_229115593_B_15	456	-0.84	0.73
HERVT_chr14_104635791 4909.0/3829.5144	481	>CHR1_229126722_BS_15	453	-0.88	0.71
HERVT_chr14_104635791 4929.0/3862.4856	2897	>CHR2_137952081_CS_16	574	2.39	0.79
HERVT_chr14_104635791 4929.0/3896.9714	12014	>CHR8_240418158_B_15	250	7.64	0.63
HERVT_chr14_104635791 4929.0/3896.9714	12014	>CHR8_240410958_B_15	243	2.62	0.64
HERVT_chr14_104635791 4937.0/3783.543	13354	>CHRUn_74805554_BD_16	668	0.26	0.8
HERVT_chr14_104635791 4940.0/3852.6858	9028	>CHR5_211081531_BC_15	670	2	0.7
HERVT_chr14_104635791 4945.0/3845.2856	8795	>CHR5_165169806_CD_15	553	1.2	0.79
HERVT_chr14_104635791 4945.0/3845.2856	8795	>CHR5_165162009_CD_15	563	0.92	0.78
HERVT_chr14_104635791 4948.0/3760.0857	134	>CHR1_13793215_CS_16	967	0.54	0.72
HERVT_chr14_104635791 4951.0/3881.2285	11464	>CHR8_109237045_B_17	531	7.61	0.73
HERVT_chr14_104635791 4951.0/3881.2285	11464	>CHR8_109245154_CS_16	533	5.26	0.75
HERVT_chr14_104635791 4956.0/3653.257	2595	>CHR1_722183574_C_16	206	6.57	0.58
HERVT_chr14_104635791 4956.0/3653.257	2595	>CHR1_722191541_BC_16	206	3.23	0.6
HERVT_chr14_104635791 4958.0/3826.1428	1394	>CHR1_410639866_CD_17	537	8.98	0.79
HERVT_chr14_104635791 4969.0/3845.1143	2076	>CHR1_590297244_C_16	497	1.92	0.72
HERVT_chr14_104635791 4972.0/3830.2285	8933	>CHR5_190264201_S_14	299	-0.98	0.76
HERVT_chr14_104635791 4980.0/3866.3428	11637	>CHR8_151256777_CS_16	740	-0.12	0.71
HERVT_chr14_104635791 5008.0/3878.4285	2325	>CHR1_658183495_C_15	506	-0.33	0.68
HERVT_chr14_104635791 5022.0/3895.6	5031	>CHR3_132417678_CD_15	434	0.47	0.72
HERVT_chr14_104635791 5025.0/3879.8286	2720	>CHR1_83658508_C_14	547	1.18	0.75
HERVT_chr14_104635791 5027.0/3915.4	3667	>CHR2_277239894_CD_17	732	0.05	0.67
HERVT_chr14_104635791 5029.0/3856.6858	4181	>CHR2_387078843_CD_16	695	1.21	0.79
HERVT_chr14_104635791 5034.0/3843.2856	2826	>CHR2_112091505_C_15	525	0.48	0.77
HERVT_chr14_104635791 5034.0/3890.3428	10903	>CHR7_187994234_C_15	517	1.72	0.78
HERVT_chr14_104635791 5034.0/3890.3428	10903	>CHR7_188004731_C_15	509	1.76	0.78
HERVT_chr14_104635791 5041.0/3809.7144	11175	>CHR7_43951625_C_16	539	3.29	0.8
HERVT_chr14_104635791 5044.0/3881.1714	2020	>CHR1_573120357_BC_15	706	-0.53	0.69
HERVT_chr14_104635791 5057.0/3932.9429	13267	>CHRUn_57360291_BC_18	1382	1.89	0.75
HERVT_chr14_104635791 5081.0/3878.8572	11647	>CHR8_153705204_C_15	545	-0.72	0.79
HERVT_chr14_104635791 5092.0/3883.7144	12336	>CHR8_66414255_C_16	583	7.97	0.78
HERVT_chr14_104635791 5094.0/3871.6287	344	>CHR1_199055393_CD_16	536	3.93	0.77
HERVT_chr14_104635791 5094.0/3871.6287	344	>CHR1_199047676_CD_16	539	1.13	0.76
HERVT_chr14_104635791 5096.0/3864.1143	13276	>CHRUn_5799334_C_16	258	6.82	0.63
HERVT_chr14_104635791 5096.0/3864.1143	13276	>CHRUn_5790921_C_17	258	10.16	0.66
HERVT_chr14_104635791 5098.0/3893.1143	3957	>CHR2_333513302_C_16	627	4.09	0.78
HERVT_chr14_104635791 5098.0/3893.1143	3957	>CHR2_333505544_BC_15	631	-0.24	0.78
HERVT_chr14_104635791 5098.0/3893.1143	3958	>CHR2_333513302_C_16	627	4.09	0.78
HERVT_chr14_104635791 5098.0/3893.1143	3958	>CHR2_333505544_BC_15	631	-0.24	0.78
HERVT_chr14_104635791 5102.0/3888.5715	777	>CHR1_284826543_CD_16	933	0.74	0.78
HERVT_chr14_104635791 5112.0/3946.8572	5223	>CHR3_174079699_S_15	578	4.24	0.76
HERVT_chr14_104635791 5112.0/3946.8572	5223	>CHR3_174072167_S_15	583	-0.66	0.74
HERVT_chr14_104635791 5117.0/3906.2856	3659	>CHR2_276403831_CS_16	549	11.21	0.8
HERVT_chr14_104635791 5117.0/3906.2856	3659	>CHR2_276412409_C_15	550	11.04	0.79
HERVT_chr14_104635791 5118.0/3946.8	8307	>CHR4_48272332_CD_15	512	0.52	0.66
HERVT_chr14_104635791 5119.0/3926.8857	10997	>CHR7_221404357_C_14	538	-0.75	0.67
HERVT_chr14_104635791 5119.0/3926.8857	10998	>CHR7_221404357_C_13	538	-0.75	0.67
HERVT_chr14_104635791 5120.0/3909.6287	10864	>CHR7_178892306_C_15	548	1.63	0.79
HERVT_chr14_104635791 5120.0/3909.6287	10864	>CHR7_178900795_C_16	543	3.11	0.8
HERVT_chr14_104635791 5136.0/3964.743	3704	>CHR2_284351224_C_16	612	0.15	0.69
HERVT_chr14_104635791 5141.0/3976.3428	8347	>CHR4_58836619_C_15	424	6.18	0.77
HERVT_chr14_104635791 5141.0/3976.3428	8347	>CHR4_58844128_C_15	421	7.46	0.77
HERVT_chr14_104635791 5154.0/3931.5144	4979	>CHR3_125706216_C_15	585	9.93	0.77
HERVT_chr14_104635791 5154.0/3931.5144	4979	>CHR3_125714605_C_15	585	9.93	0.77
HERVT_chr14_104635791 5156.0/3935.4	4861	>CHR2_98447084_CD_16	573	7.1	0.77
HERVT_chr14_104635791 5156.0/3935.4	4861	>CHR2_98455568_CD_16	569	7.36	0.77
HERVT_chr14_104635791 5169.0/3954.0	1439	>CHR1_420138426_CD_16	679	-0.48	0.76
HERVT_chr14_104635791 5170.0/3917.8572	4038	>CHR2_353749414_CD_15	565	-0.18	0.78
HERVT_chr14_104635791 5172.0/3970.8857	4833	>CHR2_95094953_C_15	596	7.79	0.77
HERVT_chr14_104635791 5172.0/3970.8857	4833	>CHR2_95086668_C_15	600	1.67	0.77
HERVT_chr14_104635791 5177.0/3920.5144	8938	>CHR5_190578476_CS_17	968	-0.72	0.71
HERVT_chr14_104635791 5177.0/3920.5144	8938	>CHR5_190570000_CS_16	968	-0.72	0.71
HERVT_chr14_104635791 5177.0/3933.1143	5686	>CHR3_295950752_BC_16	401	2.84	0.8
HERVT_chr14_104635791 5177.0/3933.1143	5686	>CHR3_295959107_BC_16	395	2.81	0.8
HERVT_chr14_104635791 5185.0/3959.2856	4780	>CHR2_86493020_C_15	546	5.66	0.79
HERVT_chr14_104635791 5185.0/3959.2856	4780	>CHR2_86484543_BC_15	543	7.45	0.78
HERVT_chr14_104635791 5196.0/3957.5144	13466	>CHRUn_91988932_C_15	546	9.25	0.8
HERVT_chr14_104635791 5196.0/3957.5144	13466	>CHRUn_91980435_BC_16	545	4.09	0.79
HERVT_chr14_104635791 5200.0/3976.8857	3676	>CHR2_279336491_CD_16	957	-0.99	0.77
HERVT_chr14_104635791 5202.0/3936.457	3117	>CHR2_191657161_C_15	582	2.66	0.79
HERVT_chr14_104635791 5202.0/3936.457	3117	>CHR2_191649072_C_15	571	3.13	0.75
HERVT_chr14_104635791 5205.0/3946.1428	4410	>CHR2_459300697_CD_16	509	2.56	0.79
HERVT_chr14_104635791 5205.0/3946.1428	4410	>CHR2_459309123_CD_16	509	0.34	0.79
HERVT_chr14_104635791 5205.0/3946.1428	4411	>CHR2_459300697_CD_17	509	2.56	0.79
HERVT_chr14_104635791 5205.0/3946.1428	4411	>CHR2_459309123_CD_17	509	0.34	0.79
HERVT_chr14_104635791 5205.0/3970.0571	4389	>CHR2_451567632_C_15	550	-0.91	0.79
HERVT_chr14_104635791 5208.0/3980.7715	2651	>CHR1_743798536_C_15	543	1.62	0.79
HERVT_chr14_104635791 5208.0/3980.7715	2651	>CHR1_743806797_C_14	544	4.9	0.8
HERVT_chr14_104635791 5208.0/3996.4	3998	>CHR2_344447719_BC_16	630	5.54	0.8
HERVT_chr14_104635791 5211.0/3952.1143	842	>CHR1_294605188_C_15	545	12.29	0.79
HERVT_chr14_104635791 5211.0/3952.1143	842	>CHR1_294613837_C_15	545	11.8	0.79
HERVT_chr14_104635791 5211.0/3952.1143	844	>CHR1_294605188_C_15	545	12.29	0.79
HERVT_chr14_104635791 5211.0/3952.1143	844	>CHR1_294613837_C_15	545	11.8	0.79
HERVT_chr14_104635791 5228.0/3966.7715	12478	>CHRUn_101974087_CD_16	491	9.22	0.79
HERVT_chr14_104635791 5228.0/3966.7715	12478	>CHRUn_101965602_CD_16	492	9.38	0.8
HERVT_chr14_104635791 5234.0/3983.9429	8875	>CHR5_180469964_CD_16	584	2.19	0.8
HERVT_chr14_104635791 5234.0/4006.8286	3380	>CHR2_240536550_C_16	569	6.27	0.79
HERVT_chr14_104635791 5234.0/4006.8286	3380	>CHR2_240545737_C_16	566	3.66	0.78
HERVT_chr14_104635791 5237.0/3964.3428	5141	>CHR3_149965590_C_16	543	5.66	0.78
HERVT_chr14_104635791 5237.0/3964.3428	5141	>CHR3_149957229_C_14	544	5.4	0.8
HERVT_chr14_104635791 5238.0/3998.9143	9885	>CHR6_139108302_BC_15	949	-0.62	0.71
HERVT_chr14_104635791 5241.0/3983.0	1196	>CHR1_359466110_CS_16	559	5.77	0.78
HERVT_chr14_104635791 5241.0/3983.0	1196	>CHR1_359457445_CS_16	564	4.4	0.79
HERVT_chr14_104635791 5245.0/3978.8572	5289	>CHR3_192432636_C_15	543	5.14	0.79
HERVT_chr14_104635791 5245.0/3978.8572	5289	>CHR3_192441304_C_16	544	4.55	0.79
HERVT_chr14_104635791 5252.0/3998.5715	3566	>CHR2_260406093_CD_15	349	1.19	0.74
HERVT_chr14_104635791 5255.0/3958.6858	3529	>CHR2_255096134_C_15	548	3.78	0.78
HERVT_chr14_104635791 5255.0/3958.6858	3529	>CHR2_255102298_C_15	550	10.42	0.8
HERVT_chr14_104635791 5258.0/4019.1143	1588	>CHR1_451034098_CD_16	548	5.64	0.8
HERVT_chr14_104635791 5258.0/4019.1143	1588	>CHR1_451042649_CD_16	548	7.99	0.8
HERVT_chr14_104635791 5259.0/4014.8857	3553	>CHR2_259379028_C_15	618	6.06	0.77
HERVT_chr14_104635791 5259.0/4014.8857	3553	>CHR2_259370945_C_15	614	0.4	0.77
HERVT_chr14_104635791 5262.0/4005.6287	3565	>CHR2_260406093_CD_15	349	1.19	0.74
HERVT_chr14_104635791 5268.0/3974.9143	11691	>CHR8_164172008_C_15	267	1.94	0.8
HERVT_chr14_104635791 5268.0/3974.9143	11691	>CHR8_164163291_C_16	257	3.4	0.79
HERVT_chr14_104635791 5268.0/3987.0857	8179	>CHR4_407672919_C_15	538	5.81	0.8
HERVT_chr14_104635791 5268.0/3987.0857	8179	>CHR4_407681128_CS_15	539	3.67	0.8
HERVT_chr14_104635791 5269.0/3984.8286	10227	>CHR6_25666255_CS_16	960	0.23	0.71
HERVT_chr14_104635791 5269.0/3984.8286	10227	>CHR6_25674775_CS_16	970	-0.97	0.71
HERVT_chr14_104635791 5269.0/3993.5144	2566	>CHR1_714546527_CD_16	548	9.52	0.8
HERVT_chr14_104635791 5269.0/3993.5144	2566	>CHR1_714555140_CD_15	547	9.63	0.8
HERVT_chr14_104635791 5271.0/3975.743	485	>CHR1_229388460_BC_16	602	5.79	0.8
HERVT_chr14_104635791 5271.0/3975.743	485	>CHR1_229397053_BC_16	599	3.28	0.8
HERVT_chr14_104635791 5272.0/3978.2856	3373	>CHR2_240293345_C_16	550	9.13	0.79
HERVT_chr14_104635791 5272.0/3978.2856	3373	>CHR2_240303036_C_16	550	4.83	0.79
HERVT_chr14_104635791 5272.0/3999.257	1224	>CHR1_365131938_C_16	408	-0.98	0.77
HERVT_chr14_104635791 5273.0/4021.0286	5523	>CHR3_252628376_C_15	540	5.27	0.8
HERVT_chr14_104635791 5273.0/4021.0286	5523	>CHR3_252619782_C_15	540	4.41	0.78
HERVT_chr14_104635791 5274.0/3996.9714	12648	>CHRUn_124436421_CD_16	685	1.47	0.78
HERVT_chr14_104635791 5274.0/3996.9714	12648	>CHRUn_124444622_BD_16	671	1.86	0.76
HERVT_chr14_104635791 5275.0/3753.0	1765	>CHR1_502074623_C_14	154	0.82	0.59
HERVT_chr14_104635791 5275.0/3753.0	1765	>CHR1_502065287_C_14	154	2.38	0.58
HERVT_chr14_104635791 5281.0/4023.8286	450	>CHR1_224763920_CD_15	964	-0.94	0.77
HERVT_chr14_104635791 5284.0/4000.1714	12003	>CHR8_237739158_BC_16	544	8.98	0.8
HERVT_chr14_104635791 5284.0/4000.1714	12003	>CHR8_237730819_BC_15	541	9.54	0.78
HERVT_chr14_104635791 5285.0/3989.0857	11070	>CHR7_250656774_BC_15	358	-0.77	0.77
HERVT_chr14_104635791 5290.0/4029.9714	6393	>CHR3_457301829_C_16	582	2.8	0.72
HERVT_chr14_104635791 5293.0/4003.4	13270	>CHRUn_57566599_C_15	581	4.44	0.77
HERVT_chr14_104635791 5293.0/4003.4	13270	>CHRUn_57558291_C_15	581	4.44	0.77
HERVT_chr14_104635791 5295.0/3989.8857	6302	>CHR3_43460754_CD_15	542	5.26	0.79
HERVT_chr14_104635791 5295.0/3989.8857	6302	>CHR3_43448020_CD_14	541	1.76	0.79
HERVT_chr14_104635791 5295.0/4002.7715	3090	>CHR2_186184822_C_15	515	1.14	0.8
HERVT_chr14_104635791 5295.0/4002.7715	3090	>CHR2_186193504_C_15	521	4.49	0.8
HERVT_chr14_104635791 5297.0/3993.0	13217	>CHRUn_47324653_C_15	555	0.32	0.8
HERVT_chr14_104635791 5297.0/4012.257	7815	>CHR4_335640095_C_16	573	2.83	0.79
HERVT_chr14_104635791 5297.0/4012.257	7815	>CHR4_335648877_CS_17	571	2.62	0.79
HERVT_chr14_104635791 5298.0/3992.457	12151	>CHR8_290038575_BC_15	646	1.06	0.78
HERVT_chr14_104635791 5302.0/4010.2285	4080	>CHR2_363295159_CS_16	968	-0.51	0.73
HERVT_chr14_104635791 5302.0/4025.743	9015	>CHR5_206640856_C_15	589	5.57	0.77
HERVT_chr14_104635791 5302.0/4025.743	9015	>CHR5_206649251_C_15	589	5.57	0.77
HERVT_chr14_104635791 5305.0/4005.5715	2225	>CHR1_636661186_BC_15	619	0.13	0.78
HERVT_chr14_104635791 5305.0/4005.5715	2225	>CHR1_636652407_BC_16	623	-0.86	0.78
HERVT_chr14_104635791 5306.0/4000.7144	6465	>CHR3_478793820_CS_16	544	8.49	0.79
HERVT_chr14_104635791 5306.0/4000.7144	6465	>CHR3_478802481_C_16	544	8.49	0.79
HERVT_chr14_104635791 5307.0/4044.257	5226	>CHR3_174842328_CD_16	579	5.89	0.8
HERVT_chr14_104635791 5307.0/4044.257	5226	>CHR3_174834223_CD_16	579	5.88	0.8
HERVT_chr14_104635791 5310.0/4013.543	1488	>CHR1_425299725_CD_16	544	13.12	0.78
HERVT_chr14_104635791 5310.0/4013.543	1488	>CHR1_425291069_CD_16	548	12.98	0.79
HERVT_chr14_104635791 5310.0/4015.4285	2524	>CHR1_710828450_C_14	547	1.41	0.79
HERVT_chr14_104635791 5310.0/4015.4285	2524	>CHR1_710823342_C_15	549	1	0.79
HERVT_chr14_104635791 5311.0/4019.8286	5957	>CHR3_36712043_BS_15	610	4.47	0.78
HERVT_chr14_104635791 5311.0/4019.8286	5957	>CHR3_36703189_BS_15	602	0.33	0.78
HERVT_chr14_104635791 5311.0/4019.8286	5960	>CHR3_36712043_BS_15	610	4.47	0.78
HERVT_chr14_104635791 5311.0/4019.8286	5960	>CHR3_36703189_BS_15	602	0.33	0.78
HERVT_chr14_104635791 5314.0/4040.457	6659	>CHR3_515940790_C_16	612	-0.54	0.77
HERVT_chr14_104635791 5316.0/3995.1143	2176	>CHR1_619142775_CD_15	490	5.6	0.8
HERVT_chr14_104635791 5316.0/3995.1143	2176	>CHR1_619151453_CD_15	490	4.12	0.8
HERVT_chr14_104635791 5319.0/4021.0	738	>CHR1_281859270_C_16	574	0.73	0.79
HERVT_chr14_104635791 5319.0/4021.0	738	>CHR1_281850432_C_16	567	-0.27	0.77
HERVT_chr14_104635791 5319.0/4029.7144	2977	>CHR2_157688245_CD_16	586	5.63	0.8
HERVT_chr14_104635791 5319.0/4029.7144	2977	>CHR2_157696356_CD_16	586	7.95	0.8
HERVT_chr14_104635791 5320.0/4009.543	7071	>CHR4_139750186_BC_16	622	1.79	0.79
HERVT_chr14_104635791 5320.0/4009.543	7071	>CHR4_139758969_BC_16	621	3.37	0.79
HERVT_chr14_104635791 5322.0/4001.1143	1646	>CHR1_467930205_CD_16	547	7.21	0.79
HERVT_chr14_104635791 5322.0/4001.1143	1646	>CHR1_467939013_CD_17	546	7.29	0.79
HERVT_chr14_104635791 5323.0/4016.8857	7625	>CHR4_278151303_C_16	560	1.24	0.79
HERVT_chr14_104635791 5323.0/4016.8857	7625	>CHR4_278160096_C_17	565	2.97	0.79
HERVT_chr14_104635791 5323.0/4044.4	6880	>CHR3_96939712_CD_16	595	4.66	0.8
HERVT_chr14_104635791 5323.0/4044.4	6880	>CHR3_96931743_CD_16	595	2.56	0.8
HERVT_chr14_104635791 5324.0/4039.4285	2478	>CHR1_699618349_CD_15	390	4.21	0.76
HERVT_chr14_104635791 5324.0/4039.4285	2478	>CHR1_699626520_CDS_15	390	4.26	0.76
HERVT_chr14_104635791 5326.0/4043.6	7697	>CHR4_30185229_C_15	584	3.73	0.79
HERVT_chr14_104635791 5326.0/4043.6	7697	>CHR4_30193534_C_16	583	5.37	0.79
HERVT_chr14_104635791 5330.0/3801.2	6106	>CHR3_393264171_C_15	378	-0.28	0.65
HERVT_chr14_104635791 5330.0/4018.3713	6304	>CHR3_435553811_C_16	370	5.23	0.79
HERVT_chr14_104635791 5331.0/4026.9143	7356	>CHR4_213064041_CD_17	567	4.66	0.77
HERVT_chr14_104635791 5331.0/4026.9143	7356	>CHR4_213072746_CD_17	566	0.11	0.77
HERVT_chr14_104635791 5332.0/4032.257	7922	>CHR4_362315860_C_15	531	-0.7	0.79
HERVT_chr14_104635791 5332.0/4032.257	7922	>CHR4_362323927_C_15	528	0.45	0.8
HERVT_chr14_104635791 5332.0/4041.7144	12087	>CHR8_270187533_CD_16	582	6.22	0.8
HERVT_chr14_104635791 5332.0/4041.7144	12087	>CHR8_270195599_CD_16	582	6.22	0.8
HERVT_chr14_104635791 5334.0/4020.0286	3532	>CHR2_255451811_C_16	605	7.65	0.78
HERVT_chr14_104635791 5334.0/4020.0286	3532	>CHR2_255443046_C_16	605	7.66	0.78
HERVT_chr14_104635791 5334.0/4027.6572	10242	>CHR6_29169634_CD_16	542	7.94	0.79
HERVT_chr14_104635791 5334.0/4027.6572	10242	>CHR6_29177944_CD_16	547	13.6	0.79
HERVT_chr14_104635791 5335.0/4024.1143	9213	>CHR5_273876531_BC_16	607	3.37	0.78
HERVT_chr14_104635791 5335.0/4024.1143	9213	>CHR5_273867743_BC_16	605	4.55	0.78
HERVT_chr14_104635791 5337.0/4043.2	9189	>CHR5_26164001_CD_16	583	8.09	0.8
HERVT_chr14_104635791 5337.0/4043.2	9189	>CHR5_26155694_CD_16	583	8.09	0.8
HERVT_chr14_104635791 5339.0/4023.6287	11058	>CHR7_244431319_BC_16	612	0.33	0.79
HERVT_chr14_104635791 5339.0/4023.6287	11058	>CHR7_244422611_BC_16	610	0.45	0.79
HERVT_chr14_104635791 5341.0/4022.5715	10066	>CHR6_190914392_CD_16	491	2.04	0.79
HERVT_chr14_104635791 5341.0/4022.5715	10066	>CHR6_190920241_CD_17	489	2.73	0.8
HERVT_chr14_104635791 5342.0/4053.543	2555	>CHR1_713982155_CD_16	589	2.57	0.8
HERVT_chr14_104635791 5342.0/4053.543	2555	>CHR1_713990210_CD_16	592	6.49	0.8
HERVT_chr14_104635791 5342.0/4058.8857	13368	>CHRUn_75650272_CD_15	580	6.03	0.8
HERVT_chr14_104635791 5342.0/4058.8857	13368	>CHRUn_75642183_CD_16	580	5.9	0.8
HERVT_chr14_104635791 5343.0/4055.9143	5729	>CHR3_300700459_C_15	580	4.59	0.77
HERVT_chr14_104635791 5343.0/4055.9143	5729	>CHR3_300692387_C_15	580	4.51	0.77
HERVT_chr14_104635791 5345.0/4013.0	6624	>CHR3_513363625_C_16	589	10.17	0.79
HERVT_chr14_104635791 5345.0/4025.0286	9273	>CHR5_288887522_CD_16	590	2.46	0.78
HERVT_chr14_104635791 5345.0/4025.0286	9273	>CHR5_288878782_CD_16	590	3.33	0.78
HERVT_chr14_104635791 5345.0/4048.6	9698	>CHR5_88844923_C_15	588	7.7	0.79
HERVT_chr14_104635791 5345.0/4048.6	9698	>CHR5_88852990_C_15	588	9.81	0.8
HERVT_chr14_104635791 5346.0/4020.8857	2592	>CHR1_721000266_BC_16	605	7.12	0.76
HERVT_chr14_104635791 5346.0/4020.8857	2592	>CHR1_720991547_BC_16	605	7.27	0.78
HERVT_chr14_104635791 5346.0/4036.257	8973	>CHR5_196711733_C_16	584	10.93	0.79
HERVT_chr14_104635791 5346.0/4036.257	8973	>CHR5_196719834_C_16	583	11.25	0.8
HERVT_chr14_104635791 5347.0/4039.2	9587	>CHR5_62118986_C_16	586	8.73	0.79
HERVT_chr14_104635791 5348.0/4028.9143	11173	>CHR7_43640096_C_15	588	7.65	0.78
HERVT_chr14_104635791 5348.0/4028.9143	11173	>CHR7_43631365_C_15	588	7.65	0.78
HERVT_chr14_104635791 5348.0/4032.8572	8692	>CHR5_144364219_BC_15	440	0.06	0.75
HERVT_chr14_104635791 5348.0/4032.8572	8692	>CHR5_144372468_BC_16	440	0.28	0.75
HERVT_chr14_104635791 5349.0/4056.1428	5722	>CHR3_299645229_CD_16	580	1.86	0.79
HERVT_chr14_104635791 5349.0/4064.6572	7947	>CHR4_369226564_CD_15	680	0.09	0.78
HERVT_chr14_104635791 5349.0/4064.6572	7947	>CHR4_369234716_CD_15	677	1.51	0.78
HERVT_chr14_104635791 5351.0/4045.9429	8983	>CHR5_197704356_CD_16	590	0.94	0.79
HERVT_chr14_104635791 5351.0/4045.9429	8983	>CHR5_197712561_CD_16	592	2.43	0.79
HERVT_chr14_104635791 5351.0/4045.9429	8985	>CHR5_197704356_CD_16	590	0.94	0.79
HERVT_chr14_104635791 5351.0/4045.9429	8985	>CHR5_197712561_CD_16	592	2.43	0.79
HERVT_chr14_104635791 5351.0/4046.9143	10071	>CHR6_191439355_C_16	620	0.92	0.79
HERVT_chr14_104635791 5351.0/4062.6287	4398	>CHR2_454739355_CD_15	589	2.81	0.8
HERVT_chr14_104635791 5353.0/4015.8857	2846	>CHR2_121169144_C_16	576	-0.66	0.78
HERVT_chr14_104635791 5353.0/4030.0286	1004	>CHR1_317311857_BC_16	610	4.42	0.78
HERVT_chr14_104635791 5353.0/4030.0286	1004	>CHR1_317320679_BC_15	613	5.86	0.78
HERVT_chr14_104635791 5353.0/4052.6572	10343	>CHR6_48346531_C_16	584	3.45	0.77
HERVT_chr14_104635791 5353.0/4052.6572	10343	>CHR6_48354782_C_16	584	3.45	0.77
HERVT_chr14_104635791 5353.0/4052.9143	6158	>CHR3_40682445_C_16	586	9.03	0.77
HERVT_chr14_104635791 5353.0/4052.9143	6158	>CHR3_40690502_C_16	586	9.03	0.77
HERVT_chr14_104635791 5353.0/4057.5715	13473	>CHRUn_92501712_BC_15	295	0.93	0.67
HERVT_chr14_104635791 5353.0/4057.743	2838	>CHR2_118824023_CD_15	375	6.33	0.77
HERVT_chr14_104635791 5353.0/4057.743	2838	>CHR2_118832651_CD_15	376	6.31	0.77
HERVT_chr14_104635791 5354.0/4031.8	13512	>CHRUn_95840036_BC_15	596	4.56	0.79
HERVT_chr14_104635791 5354.0/4031.8	13512	>CHRUn_95848859_BC_15	594	4.5	0.79
HERVT_chr14_104635791 5354.0/4033.7144	2381	>CHR1_676691229_C_16	604	3.84	0.78
HERVT_chr14_104635791 5354.0/4033.7144	2381	>CHR1_676682517_C_16	604	3.83	0.78
HERVT_chr14_104635791 5356.0/4028.743	2946	>CHR2_150196970_C_16	584	5.16	0.79
HERVT_chr14_104635791 5356.0/4028.743	2946	>CHR2_150205657_C_16	584	8.06	0.79
HERVT_chr14_104635791 5356.0/4031.2856	5710	>CHR3_298537587_CD_16	606	8.86	0.79
HERVT_chr14_104635791 5356.0/4031.2856	5710	>CHR3_298546428_CD_16	606	9.62	0.79
HERVT_chr14_104635791 5356.0/4050.2856	2440	>CHR1_688911086_CD_16	585	7.23	0.77
HERVT_chr14_104635791 5356.0/4050.2856	2440	>CHR1_688919460_CD_16	585	7.23	0.77
HERVT_chr14_104635791 5356.0/4064.3428	11988	>CHR8_232184198_C_16	589	1	0.77
HERVT_chr14_104635791 5356.0/4064.3428	11988	>CHR8_232175804_C_16	587	1.56	0.77
HERVT_chr14_104635791 5357.0/4058.5144	743	>CHR1_282171190_CD_16	540	9.98	0.79
HERVT_chr14_104635791 5357.0/4058.5144	743	>CHR1_282162144_CD_16	540	9.98	0.79
HERVT_chr14_104635791 5358.0/4041.257	2705	>CHR1_81066869_C_15	581	6.67	0.8
HERVT_chr14_104635791 5358.0/4041.257	2705	>CHR1_81074948_C_15	582	6.65	0.8
HERVT_chr14_104635791 5358.0/4053.5144	12389	>CHR8_77407615_BC_15	603	7.05	0.78
HERVT_chr14_104635791 5358.0/4053.5144	12389	>CHR8_77416417_BC_15	603	7.05	0.78
HERVT_chr14_104635791 5358.0/4062.1714	5000	>CHR3_128555152_C_15	593	4.2	0.8
HERVT_chr14_104635791 5358.0/4062.1714	5000	>CHR3_128563321_CS_15	587	2.75	0.8
HERVT_chr14_104635791 5359.0/4034.457	6865	>CHR3_9158742_BC_16	603	7.06	0.78
HERVT_chr14_104635791 5359.0/4034.457	6865	>CHR3_9167490_C_16	603	7.05	0.78
HERVT_chr14_104635791 5359.0/4034.457	9536	>CHR5_56399137_BC_15	603	7.09	0.78
HERVT_chr14_104635791 5359.0/4034.457	9536	>CHR5_56407850_BC_16	603	7.2	0.78
HERVT_chr14_104635791 5359.0/4038.1714	10146	>CHR6_218004115_BC_16	648	1.43	0.78
HERVT_chr14_104635791 5359.0/4060.0	11683	>CHR8_16029035_CS_15	582	5.65	0.79
HERVT_chr14_104635791 5359.0/4060.0	11683	>CHR8_16037357_C_16	582	5.65	0.79
HERVT_chr14_104635791 5359.0/4063.0857	63	>CHR1_119235355_B_16	597	5.75	0.8
HERVT_chr14_104635791 5359.0/4063.0857	63	>CHR1_119226900_B_16	597	5.57	0.79
HERVT_chr14_104635791 5360.0/4028.2	4423	>CHR2_465613925_C_15	576	0.4	0.78
HERVT_chr14_104635791 5360.0/4028.2	4423	>CHR2_465622696_C_15	572	4.56	0.78
HERVT_chr14_104635791 5360.0/4055.5144	9768	>CHR6_106288044_BS_15	961	-0.72	0.71
HERVT_chr14_104635791 5360.0/4055.5144	9768	>CHR6_106296436_BS_16	961	-0.72	0.71
HERVT_chr14_104635791 5360.0/4061.0	3007	>CHR2_164816178_CD_15	601	4.68	0.79
HERVT_chr14_104635791 5360.0/4061.0	3007	>CHR2_164824303_CD_15	598	2.94	0.79
HERVT_chr14_104635791 5362.0/4025.6858	7732	>CHR4_313067606_C_16	562	0.37	0.79
HERVT_chr14_104635791 5362.0/4036.2856	9803	>CHR6_112880788_BC_15	622	-0.86	0.78
HERVT_chr14_104635791 5362.0/4052.0571	2254	>CHR1_640918687_C_16	602	4.91	0.79
HERVT_chr14_104635791 5362.0/4052.0571	2254	>CHR1_640926915_C_16	605	5.63	0.79
HERVT_chr14_104635791 5363.0/4052.6572	6102	>CHR3_392533698_C_15	588	3.36	0.77
HERVT_chr14_104635791 5363.0/4055.1428	7321	>CHR4_205356091_CD_16	580	5.77	0.8
HERVT_chr14_104635791 5363.0/4055.1428	7321	>CHR4_205348031_CD_16	580	6.37	0.8
HERVT_chr14_104635791 5363.0/4060.1428	6383	>CHR3_456480215_CD_16	871	-0.72	0.8
HERVT_chr14_104635791 5364.0/4045.3428	11894	>CHR8_206572920_C_16	582	9.29	0.79
HERVT_chr14_104635791 5364.0/4045.3428	11894	>CHR8_206564656_C_16	583	8.84	0.79
HERVT_chr14_104635791 5364.0/4060.3428	4776	>CHR2_85615728_CD_17	583	6.43	0.8
HERVT_chr14_104635791 5366.0/4064.2	2005	>CHR1_567452377_C_15	583	4.85	0.77
HERVT_chr14_104635791 5366.0/4064.2	2005	>CHR1_567444004_C_15	583	4.85	0.77
HERVT_chr14_104635791 5367.0/4043.257	2469	>CHR1_696825037_C_15	599	2.25	0.77
HERVT_chr14_104635791 5367.0/4065.7144	7988	>CHR4_38024476_C_16	605	-0.17	0.77
HERVT_chr14_104635791 5368.0/4048.8286	2954	>CHR2_151365487_C_15	585	1.66	0.71
HERVT_chr14_104635791 5368.0/4048.8286	2954	>CHR2_151358491_C_16	584	2.67	0.71
HERVT_chr14_104635791 5369.0/4038.8286	252	>CHR1_177003094_BC_15	606	8.69	0.78
HERVT_chr14_104635791 5369.0/4038.8286	252	>CHR1_177011885_BC_15	606	8.69	0.78
HERVT_chr14_104635791 5369.0/4038.8286	253	>CHR1_177003094_BC_15	606	8.69	0.78
HERVT_chr14_104635791 5369.0/4038.8286	253	>CHR1_177011885_BC_15	606	8.69	0.78
HERVT_chr14_104635791 5369.0/4052.0571	332	>CHR1_196646169_CS_16	583	1.6	0.71
HERVT_chr14_104635791 5369.0/4052.0571	332	>CHR1_196653163_C_16	584	-0.63	0.71
HERVT_chr14_104635791 5369.0/4060.3713	2680	>CHR1_746482065_C_13	229	0.06	0.68
HERVT_chr14_104635791 5369.0/4066.6	477	>CHR1_228839238_CD_16	575	2.56	0.8
HERVT_chr14_104635791 5369.0/4066.6	477	>CHR1_228847553_CD_16	575	2.54	0.8
HERVT_chr14_104635791 5370.0/4059.0571	9637	>CHR5_72595281_C_16	583	8.27	0.77
HERVT_chr14_104635791 5370.0/4059.0571	9637	>CHR5_72603747_C_16	583	8.27	0.77
HERVT_chr14_104635791 5371.0/4031.0571	12376	>CHR8_76061997_CD_16	597	2.13	0.79
HERVT_chr14_104635791 5371.0/4031.0571	12376	>CHR8_76053281_CD_16	602	0.71	0.79
HERVT_chr14_104635791 5371.0/4036.0571	9337	>CHR5_296814992_C_15	581	4.5	0.78
HERVT_chr14_104635791 5371.0/4036.0571	9337	>CHR5_296806199_BC_16	581	4.5	0.78
HERVT_chr14_104635791 5371.0/4036.0571	9338	>CHR5_296806225_BC_15	622	1.83	0.78
HERVT_chr14_104635791 5371.0/4059.5144	7016	>CHR4_126344126_CD_16	591	4.56	0.78
HERVT_chr14_104635791 5371.0/4059.5144	7016	>CHR4_126352218_CD_16	592	4.72	0.78
HERVT_chr14_104635791 5371.0/4064.8	10538	>CHR7_104096278_C_16	583	4.37	0.77
HERVT_chr14_104635791 5371.0/4064.8	10538	>CHR7_104087890_C_15	581	1.01	0.77
HERVT_chr14_104635791 5372.0/4037.3428	9547	>CHR5_57781762_BC_16	900	4.89	0.78
HERVT_chr14_104635791 5372.0/4040.743	12132	>CHR8_283321696_C_16	613	3.81	0.78
HERVT_chr14_104635791 5372.0/4040.743	12132	>CHR8_283328834_C_16	607	2.61	0.78
HERVT_chr14_104635791 5372.0/4062.1428	10830	>CHR7_167799520_C_15	583	5.56	0.78
HERVT_chr14_104635791 5372.0/4062.1428	10830	>CHR7_167791154_CS_16	584	5.56	0.78
HERVT_chr14_104635791 5372.0/4065.4	6274	>CHR3_432778390_C_15	584	3.59	0.77
HERVT_chr14_104635791 5372.0/4065.4	6274	>CHR3_432786768_BC_15	584	3.59	0.77
HERVT_chr14_104635791 5373.0/4060.3142	13439	>CHRUn_87566362_C_16	610	2.32	0.79
HERVT_chr14_104635791 5373.0/4060.3142	13439	>CHRUn_87558146_C_16	614	-0.75	0.79
HERVT_chr14_104635791 5373.0/4060.3713	1715	>CHR1_481918992_CD_16	581	5.32	0.79
HERVT_chr14_104635791 5373.0/4060.3713	1715	>CHR1_481910895_CD_16	581	5.32	0.79
HERVT_chr14_104635791 5374.0/4040.5715	8935	>CHR5_190411186_BC_15	603	8.9	0.78
HERVT_chr14_104635791 5374.0/4040.5715	8937	>CHR5_190402433_BC_16	605	8.7	0.78
HERVT_chr14_104635791 5374.0/4040.5715	8937	>CHR5_190411186_BC_15	603	8.9	0.78
HERVT_chr14_104635791 5374.0/4064.6572	11711	>CHR8_169854728_C_13	216	1.88	0.77
HERVT_chr14_104635791 5375.0/4061.6572	13168	>CHRUn_32633477_C_16	589	7.86	0.78
HERVT_chr14_104635791 5375.0/4061.6572	13168	>CHRUn_32625382_C_15	586	6.89	0.79
HERVT_chr14_104635791 5375.0/4066.7144	9222	>CHR5_27682526_C_15	606	2.78	0.79
HERVT_chr14_104635791 5375.0/4066.7144	9222	>CHR5_27690733_C_15	607	4.12	0.79
HERVT_chr14_104635791 5375.0/4071.7715	6525	>CHR3_487998968_C_15	579	2.55	0.77
HERVT_chr14_104635791 5375.0/4071.7715	6525	>CHR3_488007368_C_15	579	2.55	0.77
HERVT_chr14_104635791 5376.0/4070.8286	7667	>CHR4_292889312_CD_16	533	-0.59	0.77
HERVT_chr14_104635791 5376.0/4070.8286	7667	>CHR4_292898056_CD_17	524	0.3	0.77
HERVT_chr14_104635791 5377.0/4055.3428	13186	>CHRUn_3850336_CD_16	929	1.06	0.8
HERVT_chr14_104635791 5377.0/4055.3428	13186	>CHRUn_3842136_CD_16	919	-0.31	0.76
HERVT_chr14_104635791 5377.0/4065.3428	13274	>CHRUn_57873056_CD_16	584	10.4	0.8
HERVT_chr14_104635791 5377.0/4065.3428	13274	>CHRUn_57881429_CD_16	584	10.4	0.8
HERVT_chr14_104635791 5377.0/4066.4	9185	>CHR5_260841851_CD_15	581	5.86	0.8
HERVT_chr14_104635791 5377.0/4066.4	9185	>CHR5_260849920_CD_15	581	6.09	0.8
HERVT_chr14_104635791 5378.0/4067.7715	6658	>CHR3_515975468_C_16	584	9.79	0.77
HERVT_chr14_104635791 5378.0/4067.7715	6658	>CHR3_515983825_C_16	584	9.87	0.77
HERVT_chr14_104635791 5379.0/4067.8572	4704	>CHR2_66058134_C_16	963	-0.48	0.71
HERVT_chr14_104635791 5379.0/4067.8572	4704	>CHR2_66049636_C_16	963	-0.48	0.71
HERVT_chr14_104635791 5379.0/4069.7715	2429	>CHR1_686393843_C_15	584	8.26	0.77
HERVT_chr14_104635791 5379.0/4069.7715	2429	>CHR1_686402168_C_15	585	8.23	0.77
HERVT_chr14_104635791 5379.0/4071.4	10572	>CHR7_112771093_C_15	600	6.81	0.77
HERVT_chr14_104635791 5379.0/4071.4	10572	>CHR7_112779468_C_15	601	4.67	0.77
HERVT_chr14_104635791 5380.0/4067.0857	11878	>CHR8_204086942_CD_16	583	8.09	0.8
HERVT_chr14_104635791 5380.0/4067.0857	11878	>CHR8_204095029_CD_16	583	8.09	0.8
HERVT_chr14_104635791 5381.0/4064.4856	8696	>CHR5_146215463_C_16	603	3.92	0.77
HERVT_chr14_104635791 5381.0/4064.4856	8696	>CHR5_146223307_C_16	599	3.79	0.77
HERVT_chr14_104635791 5381.0/4065.5144	10938	>CHR7_1967804_C_15	583	5.61	0.77
HERVT_chr14_104635791 5381.0/4065.5144	10938	>CHR7_1976119_C_15	586	2.4	0.77
HERVT_chr14_104635791 5381.0/4066.7715	8959	>CHR5_193138196_C_16	585	8.23	0.77
HERVT_chr14_104635791 5381.0/4066.7715	8959	>CHR5_193146624_C_16	585	8.23	0.77
HERVT_chr14_104635791 5382.0/4054.6	10815	>CHR7_164330382_C_16	583	0.35	0.71
HERVT_chr14_104635791 5382.0/4054.6	10815	>CHR7_164323409_C_16	583	0.3	0.71
HERVT_chr14_104635791 5382.0/4063.4	7739	>CHR4_315628647_CD_15	298	6.22	0.79
HERVT_chr14_104635791 5382.0/4063.4	7739	>CHR4_315636818_CD_15	298	6.22	0.79
HERVT_chr14_104635791 5382.0/4065.8	6720	>CHR3_51918924_CD_15	1012	0.56	0.8
HERVT_chr14_104635791 5382.0/4065.8	6720	>CHR3_51927361_CD_15	1008	0.94	0.8
HERVT_chr14_104635791 5382.0/4068.6858	9648	>CHR5_75746414_C_16	403	1.62	0.77
HERVT_chr14_104635791 5382.0/4071.457	10811	>CHR7_163306263_CD_16	581	6.46	0.8
HERVT_chr14_104635791 5382.0/4071.457	10811	>CHR7_163314617_CD_16	581	6.46	0.8
HERVT_chr14_104635791 5383.0/4055.257	9690	>CHR5_87434176_C_16	586	8.59	0.79
HERVT_chr14_104635791 5383.0/4055.257	9690	>CHR5_87425885_C_16	586	8.6	0.79
HERVT_chr14_104635791 5384.0/3746.257	6965	>CHR4_114636700_CS_16	330	0.38	0.65
HERVT_chr14_104635791 5384.0/4063.1143	6050	>CHR3_381857876_C_15	399	-0.69	0.77
HERVT_chr14_104635791 5384.0/4070.9714	12315	>CHR8_5846863_C_16	602	3.68	0.77
HERVT_chr14_104635791 5384.0/4070.9714	12315	>CHR8_5855232_C_16	605	3.22	0.77
HERVT_chr14_104635791 5385.0/4067.1143	9662	>CHR5_79125354_C_15	409	0.1	0.77
HERVT_chr14_104635791 5385.0/4071.2856	12847	>CHRUn_14768487_C_15	608	-0.11	0.8
HERVT_chr14_104635791 5385.0/4071.2856	12847	>CHRUn_14776775_C_16	599	0.37	0.8
HERVT_chr14_104635791 5386.0/4068.7144	12129	>CHR8_27974603_CD_15	583	6.24	0.8
HERVT_chr14_104635791 5386.0/4068.7144	12129	>CHR8_27966517_CD_15	583	6.24	0.8
HERVT_chr14_104635791 5386.0/4069.2285	6203	>CHR3_417759461_C_16	606	0.77	0.77
HERVT_chr14_104635791 5386.0/4069.2285	6203	>CHR3_417767836_C_16	612	-0.74	0.77
HERVT_chr14_104635791 5386.0/4074.1428	2442	>CHR1_689812008_CD_16	595	-0.67	0.8
HERVT_chr14_104635791 5386.0/4074.1428	2445	>CHR1_689803923_CD_16	593	0.37	0.8
HERVT_chr14_104635791 5386.0/4074.1428	2445	>CHR1_689812008_CD_16	595	-0.67	0.8
HERVT_chr14_104635791 5386.0/4100.4	4708	>CHR2_66597138_BS_16	971	0.82	0.72
HERVT_chr14_104635791 5386.0/4100.4	4708	>CHR2_66588654_BS_16	960	-0.12	0.71
HERVT_chr14_104635791 5387.0/4071.0286	5667	>CHR3_291333496_C_16	585	8.22	0.77
HERVT_chr14_104635791 5387.0/4071.0286	5667	>CHR3_291325120_C_16	585	8.23	0.77
HERVT_chr14_104635791 5388.0/4071.543	12258	>CHR8_44675307_C_16	611	1.08	0.77
HERVT_chr14_104635791 5388.0/4075.3428	10808	>CHR7_163104738_C_16	604	9.97	0.77
HERVT_chr14_104635791 5388.0/4075.3428	10808	>CHR7_163113008_C_16	600	4.69	0.77
HERVT_chr14_104635791 5389.0/4044.2	3909	>CHR2_323529686_C_15	587	9.39	0.77
HERVT_chr14_104635791 5389.0/4044.2	3909	>CHR2_323520984_C_16	587	10.09	0.78
HERVT_chr14_104635791 5389.0/4071.7715	11798	>CHR8_189453929_C_16	251	0.85	0.77
HERVT_chr14_104635791 5389.0/4071.7715	11798	>CHR8_189462330_C_16	251	0.85	0.77
HERVT_chr14_104635791 5389.0/4089.7144	12058	>CHR8_256406927_CD_16	582	1.8	0.8
HERVT_chr14_104635791 5390.0/3853.0571	10958	>CHR7_20865944_C_15	389	2.72	0.63
HERVT_chr14_104635791 5390.0/4071.8857	10673	>CHR7_125454331_BC_16	961	-0.51	0.71
HERVT_chr14_104635791 5391.0/4067.1428	6933	>CHR4_106845291_CD_16	585	10.35	0.79
HERVT_chr14_104635791 5391.0/4067.1428	6933	>CHR4_106837084_CD_16	585	10.38	0.79
HERVT_chr14_104635791 5391.0/4078.4856	10221	>CHR6_244611816_BS_16	953	0.62	0.72
HERVT_chr14_104635791 5391.0/4078.4856	10221	>CHR6_244620119_BS_16	951	0.64	0.72
HERVT_chr14_104635791 5394.0/4070.1714	10529	>CHR7_101802787_BS_17	956	-0.68	0.71
HERVT_chr14_104635791 5394.0/4070.1714	10529	>CHR7_101811249_CS_17	955	-0.65	0.71
HERVT_chr14_104635791 5394.0/4070.1714	10530	>CHR7_101802787_BS_16	956	-0.68	0.71
HERVT_chr14_104635791 5394.0/4070.1714	10530	>CHR7_101811249_CS_16	955	-0.65	0.71
HERVT_chr14_104635791 5400.0/4071.543	5045	>CHR3_134401035_C_15	604	8.78	0.78
HERVT_chr14_104635791 5400.0/4071.543	5045	>CHR3_134409824_C_15	604	8.78	0.78
HERVT_chr14_104635791 5400.0/4071.543	5046	>CHR3_134401035_C_15	604	8.78	0.78
HERVT_chr14_104635791 5400.0/4071.543	5046	>CHR3_134409824_C_16	604	8.78	0.78
HERVT_chr14_104635791 5402.0/4074.743	7461	>CHR4_23801010_S_14	283	-0.99	0.72
HERVT_chr14_104635791 5407.0/4074.8572	11361	>CHR7_83101368_C_15	584	-0.71	0.71
HERVT_chr14_104635791 5407.0/4074.8572	11361	>CHR7_83108365_C_15	584	-0.71	0.71
HERVT_chr14_104635791 5414.0/4083.0286	7148	>CHR4_159747678_CD_16	583	5.27	0.79
HERVT_chr14_104635791 5414.0/4083.0286	7148	>CHR4_159739504_CD_16	583	5.27	0.79
HERVT_chr14_104635791 5421.0/4078.457	9604	>CHR5_68074843_C_16	583	1.09	0.71
HERVT_chr14_104635791 5421.0/4078.457	9604	>CHR5_68067835_C_15	583	1.37	0.71
HERVT_chr14_104635791 5423.0/4085.2856	4669	>CHR2_54484411_CS_15	351	-0.4	0.72
HERVT_chr14_104635791 5423.0/4089.543	1406	>CHR1_414310340_CS_16	963	-0.54	0.71
HERVT_chr14_104635791 5428.0/4082.9714	3083	>CHR2_184929264_BC_14	300	-0.98	0.72
HERVT_chr14_104635791 5429.0/4091.7715	6043	>CHR3_381579189_S_15	397	-0.84	0.71
HERVT_chr14_104635791 5432.0/4095.3142	4740	>CHR2_77215862_CS_16	955	-0.58	0.71
HERVT_chr14_104635791 5432.0/4095.3142	4740	>CHR2_77207433_CS_16	955	0.71	0.72
HERVT_chr14_104635791 5433.0/4093.8572	4743	>CHR2_78847657_CS_16	958	-0.89	0.71
HERVT_chr14_104635791 5433.0/4093.8572	4743	>CHR2_78839208_CS_16	958	-0.89	0.71
HERVT_chr14_104635791 5434.0/4100.2856	5868	>CHR3_337307540_CS_16	969	1.31	0.73
HERVT_chr14_104635791 5436.0/4077.7144	2485	>CHR1_700809287_CS_16	730	1.73	0.73
HERVT_chr14_104635791 5436.0/4077.7144	2486	>CHR1_700800819_CS_16	731	1.7	0.73
HERVT_chr14_104635791 5436.0/4077.7144	2486	>CHR1_700809287_CS_16	730	1.73	0.73
HERVT_chr14_104635791 5436.0/4087.0286	2530	>CHR1_712784399_CS_16	963	-0.45	0.71
HERVT_chr14_104635791 5436.0/4087.0286	2530	>CHR1_712776007_CS_16	963	-0.86	0.71
HERVT_chr14_104635791 5436.0/4090.4856	2232	>CHR1_637126647_CS_17	960	-0.64	0.71
HERVT_chr14_104635791 5437.0/4094.3428	13140	>CHRUn_24315536_CS_16	964	-0.65	0.71
HERVT_chr14_104635791 5438.0/4099.086	2806	>CHR2_108459946_CS_16	941	-0.26	0.71
HERVT_chr14_104635791 5439.0/4080.4	10032	>CHR6_183934211_CS_16	941	1.95	0.73
HERVT_chr14_104635791 5439.0/4080.4	10032	>CHR6_183925758_CS_16	941	1.59	0.73
HERVT_chr14_104635791 5439.0/4093.0857	6221	>CHR3_420910458_CS_16	990	0.35	0.72
HERVT_chr14_104635791 5439.0/4093.0857	6221	>CHR3_420918956_CS_16	983	0.33	0.72
HERVT_chr14_104635791 5439.0/4097.6284	12792	>CHRUn_141716998_BC_17	964	-0.97	0.7
HERVT_chr14_104635791 5439.0/4099.2573	6545	>CHR3_497237660_CS_16	956	-0.66	0.71
HERVT_chr14_104635791 5442.0/4090.8286	2713	>CHR1_82592686_CS_16	958	0.61	0.72
HERVT_chr14_104635791 5442.0/4090.8286	2713	>CHR1_82601207_CS_17	958	-0.44	0.71
HERVT_chr14_104635791 5442.0/4096.1143	8753	>CHR5_156190733_CS_16	967	0.48	0.72
HERVT_chr14_104635791 5442.0/4096.1143	8753	>CHR5_156199268_CS_16	967	0.48	0.72
HERVT_chr14_104635791 5442.0/4097.1714	8932	>CHR5_190228112_CS_16	963	-0.61	0.71
HERVT_chr14_104635791 5442.0/4097.1714	8932	>CHR5_190219586_CS_16	963	-0.61	0.71
HERVT_chr14_104635791 5443.0/4093.2856	2626	>CHR1_735091806_CS_16	958	-0.4	0.71
HERVT_chr14_104635791 5443.0/4094.743	3258	>CHR2_222549718_CS_16	959	-0.69	0.71
HERVT_chr14_104635791 5443.0/4094.743	3258	>CHR2_222541230_CS_16	957	-0.84	0.71
HERVT_chr14_104635791 5445.0/4095.8286	8304	>CHR4_47374948_BC_16	967	-0.65	0.7
HERVT_chr14_104635791 5445.0/4095.8286	8304	>CHR4_47366609_BC_16	967	-0.65	0.7
HERVT_chr14_104635791 5446.0/4099.8286	5229	>CHR3_175335950_CS_16	956	-0.68	0.71
HERVT_chr14_104635791 5446.0/4099.8286	5229	>CHR3_175327423_CS_16	956	-0.68	0.71
HERVT_chr14_104635791 5447.0/4096.4	1740	>CHR1_491399582_CS_16	952	0.13	0.72
HERVT_chr14_104635791 5447.0/4096.4	1740	>CHR1_491391595_CS_16	952	0.13	0.72
HERVT_chr14_104635791 5448.0/4098.457	7796	>CHR4_328442806_CS_16	958	-0.92	0.71
HERVT_chr14_104635791 5448.0/4098.457	7796	>CHR4_328451353_CS_17	958	-0.92	0.71
HERVT_chr14_104635791 5450.0/4097.057	9433	>CHR5_3220226_CS_16	967	-0.55	0.71
HERVT_chr14_104635791 5450.0/4097.057	9433	>CHR5_3211733_BS_16	967	-0.58	0.71
HERVT_chr14_104635791 5450.0/4098.971	6110	>CHR3_395055709_CS_16	957	-0.15	0.71
HERVT_chr14_104635791 5450.0/4101.2573	8569	>CHR5_112469908_CS_16	967	0.44	0.72
HERVT_chr14_104635791 5450.0/4102.3716	1539	>CHR1_437545520_CS_15	306	0.32	0.71
HERVT_chr14_104635791 5450.0/4102.3716	1539	>CHR1_437537634_CS_15	306	0.32	0.71
HERVT_chr14_104635791 5451.0/4097.857	2474	>CHR1_698648318_CS_16	960	-0.55	0.71
HERVT_chr14_104635791 5453.0/4100.1143	9020	>CHR5_209373397_BS_16	958	0.53	0.72
HERVT_chr14_104635791 5453.0/4100.1143	9020	>CHR5_209364891_BS_16	957	-0.54	0.71
HERVT_chr14_104635791 5455.0/4101.2285	5712	>CHR3_298609313_S_16	954	0.51	0.7
HERVT_chr14_104635791 5455.0/4101.2285	5712	>CHR3_298617642_S_16	957	0.46	0.7
HERVT_chr14_104635791 5455.0/4102.1714	3838	>CHR2_314563879_CS_16	960	-0.62	0.7
HERVT_chr14_104635791 5455.0/4102.1714	3838	>CHR2_314572370_BC_16	960	0.03	0.71
HERVT_chr14_104635791 5461.0/4110.2573	7827	>CHR4_337847361_BS_16	967	0.86	0.72
HERVT_chr14_104635791 5461.0/4110.2573	7827	>CHR4_337855873_BS_15	966	0.87	0.72
HERVT_chr14_104635791 5466.0/4109.3145	13616	>CHRX_28744431_C_16	967	-0.62	0.71
HERVT_chr14_104635791 5466.0/4109.3145	13616	>CHRX_28752956_C_16	966	-0.69	0.71
HERVT_chr14_104635791 5469.0/4108.943	12011	>CHR8_240395900_CS_17	956	0.43	0.72
HERVT_chr14_104635791 5469.0/4108.943	12011	>CHR8_240387495_CS_17	956	0.43	0.72
HERVT_chr14_104635791 5526.0/3863.1428	8748	>CHR5_154526048_C_16	304	-0.66	0.65
HERVT_chr14_104635791 5599.0/3874.2285	7347	>CHR4_212451856_BC_16	174	0.72	0.57
HERVT_chr14_104635791 5650.0/3940.3428	173	>CHR1_151550614_B_15	404	8.41	0.56
HERVT_chr14_104635791 5650.0/3940.3428	173	>CHR1_151559448_BC_15	398	9.65	0.56
HERVT_chr14_104635791 5689.0/3936.8572	7955	>CHR4_372123807_BC_15	316	12.85	0.59
HERVT_chr14_104635791 5716.0/3975.8286	420	>CHR1_219655928_C_15	405	2.56	0.62
HERVT_chr14_104635791 5716.0/3975.8286	420	>CHR1_219664735_C_15	405	1.5	0.62
HERVT_chr14_104635791 5717.0/3939.5144	1948	>CHR1_551984327_S_17	326	15.05	0.65
HERVT_chr14_104635791 5717.0/3939.5144	1948	>CHR1_551975144_CS_16	326	12.08	0.66
HERVT_chr14_104635791 5737.0/4021.9429	3387	>CHR2_241103673_C_17	613	5.98	0.61
HERVT_chr14_104635791 5737.0/4021.9429	3387	>CHR2_241093734_BC_16	640	6.12	0.6
HERVT_chr14_104635791 5774.0/4007.0857	3310	>CHR2_229663600_C_15	531	-0.55	0.65
HERVT_chr14_104635791 5791.0/3982.9714	7905	>CHR4_357868955_C_14	1248	1.17	0.64
HERVT_chr14_104635791 5791.0/3982.9714	7905	>CHR4_357878965_S_15	1313	0.53	0.72
HERVT_chr14_104635791 5792.0/3913.743	4716	>CHR2_69586288_CS_15	507	1.23	0.59
HERVT_chr14_104635791 5792.0/3913.743	4716	>CHR2_69577663_C_15	500	2.81	0.62
HERVT_chr14_104635791 5802.0/3989.4856	7545	>CHR4_259971778_C_14	260	17.21	0.59
HERVT_chr14_104635791 5802.0/3989.4856	7545	>CHR4_259980111_BC_15	258	9.38	0.59
HERVT_chr14_104635791 5836.0/3965.0571	1702	>CHR1_480772004_C_15	470	-0.58	0.64
HERVT_chr14_104635791 5869.0/4032.7715	767	>CHR1_284182088_BC_16	350	17.63	0.58
HERVT_chr14_104635791 5869.0/4032.7715	767	>CHR1_284174181_BC_16	350	17.52	0.58
HERVT_chr14_104635791 5875.0/3951.3428	226	>CHR1_168635988_C_15	205	3.49	0.6
HERVT_chr14_104635791 5875.0/3951.3428	226	>CHR1_168626953_C_15	205	4.07	0.6
HERVT_chr14_104635791 5893.0/4003.5715	8913	>CHR5_186960371_BC_15	348	18.27	0.57
HERVT_chr14_104635791 5893.0/4003.5715	8913	>CHR5_186968946_BC_15	348	14.97	0.58
HERVT_chr14_104635791 5896.0/4027.9714	4823	>CHR2_94220578_BC_16	319	0.01	0.66
HERVT_chr14_104635791 5896.0/4027.9714	4823	>CHR2_94214575_C_16	318	5.37	0.68
HERVT_chr14_104635791 5912.0/4019.4	1421	>CHR1_416141193_C_15	425	3.71	0.64
HERVT_chr14_104635791 5912.0/4019.4	1421	>CHR1_416149545_C_16	450	1.7	0.65
HERVT_chr14_104635791 5959.0/4091.2	3165	>CHR2_202065597_BS_15	192	9.63	0.59
HERVT_chr14_104635791 5959.0/4091.2	3165	>CHR2_202073926_BS_16	193	11.13	0.59
HERVT_chr14_104635791 5962.0/4050.1143	6389	>CHR3_457167694_BC_15	379	10.74	0.59
HERVT_chr14_104635791 5962.0/4050.1143	6389	>CHR3_457176345_BC_16	374	11.33	0.59
HERVT_chr14_104635791 5972.0/4066.4285	5132	>CHR3_149096378_CS_16	283	6.99	0.56
HERVT_chr14_104635791 5972.0/4066.4285	5132	>CHR3_149104693_BC_16	283	8.72	0.58
HERVT_chr14_104635791 6000.0/4056.8286	13231	>CHRUn_50094988_BC_16	373	11.1	0.56
HERVT_chr14_104635791 6000.0/4056.8286	13231	>CHRUn_50086386_C_15	366	11.59	0.56
HERVT_chr14_104635791 6036.0/4079.8857	9330	>CHR5_295952962_CS_16	169	6.75	0.58
HERVT_chr14_104635791 6036.0/4079.8857	9330	>CHR5_295943929_BS_16	166	6.11	0.58
HERVT_chr14_104635791 6044.0/4100.6	1692	>CHR1_478176719_C_15	173	-0.41	0.57
HERVT_chr14_104635791 6044.0/4100.6	1692	>CHR1_478186686_BC_16	173	0.56	0.57
HERVT_chr14_104635791 6058.0/4108.543	3180	>CHR2_207075466_BC_16	157	5.88	0.56
HERVT_chr14_104635791 6058.0/4108.543	3180	>CHR2_207084454_BC_15	158	4.84	0.56
HERVT_chr14_104635791 6059.0/4137.2573	632	>CHR1_26134525_BC_15	319	14.79	0.58
HERVT_chr14_104635791 6059.0/4137.2573	632	>CHR1_26126909_CS_15	319	14.07	0.59
HERVT_chr14_104635791 6147.0/4138.1143	6178	>CHR3_412656037_BC_16	176	6.45	0.58
HERVT_chr14_104635791 6147.0/4138.1143	6178	>CHR3_412647395_BC_16	174	5.31	0.58
HERVT_chr14_104635791 6149.0/4180.486	12201	>CHR8_31744328_BC_16	162	0.89	0.58
HERVT_chr14_104635791 6149.0/4180.486	12201	>CHR8_31735348_BC_16	160	0.22	0.58
HERVT_chr14_104635791 6152.0/4152.943	8851	>CHR5_177246211_C_15	430	20.28	0.63
HERVT_chr14_104635791 6152.0/4152.943	8851	>CHR5_177236075_C_15	430	20.98	0.63
HERVT_chr14_104635791 6153.0/4175.7427	6303	>CHR3_435279355_BS_15	177	3.77	0.57
HERVT_chr14_104635791 6153.0/4175.7427	6303	>CHR3_435288034_C_15	176	7.64	0.58
HERVT_chr14_104635791 6157.0/4159.8857	11345	>CHR7_80051545_BC_16	189	8.23	0.58
HERVT_chr14_104635791 6157.0/4159.8857	11345	>CHR7_80042574_BS_16	189	9.28	0.58
HERVT_chr14_104635791 6166.0/4118.3145	3383	>CHR2_240887085_BC_16	292	12.06	0.57
HERVT_chr14_104635791 6166.0/4118.3145	3383	>CHR2_240895714_BC_16	293	13.57	0.58
HERVT_chr14_104635791 6176.0/4190.8	3709	>CHR2_284625060_CS_16	319	17.66	0.63
HERVT_chr14_104635791 6176.0/4190.8	3709	>CHR2_284615726_CS_16	289	16.56	0.63
HERVT_chr14_104635791 6178.0/4206.1714	6100	>CHR3_392100494_C_16	245	2.17	0.64
HERVT_chr14_104635791 6199.0/4217.5713	1581	>CHR1_449317176_C_16	256	14.24	0.63
HERVT_chr14_104635791 6199.0/4217.5713	1581	>CHR1_449328383_C_16	256	14.27	0.63
HERVT_chr14_104635791 6202.0/4204.2285	8412	>CHR4_67745429_C_16	341	17.7	0.62
HERVT_chr14_104635791 6202.0/4204.2285	8412	>CHR4_67736324_C_16	311	18.16	0.61
HERVT_chr14_104635791 6215.0/4203.1714	3400	>CHR2_242144141_C_16	350	16.4	0.64
HERVT_chr14_104635791 6215.0/4203.1714	3400	>CHR2_242153627_C_16	320	16.45	0.62
HERVT_chr14_104635791 6250.0/4229.657	11695	>CHR8_165417830_C_17	351	11.9	0.62
HERVT_chr14_104635791 6250.0/4229.657	11695	>CHR8_165408762_C_17	351	11.97	0.62
HERVT_chr14_104635791 6288.0/4245.2573	1260	>CHR1_378672996_C_16	351	20.6	0.63
HERVT_chr14_104635791 6288.0/4245.2573	1260	>CHR1_378682143_C_16	387	20.53	0.63
HERVT_chr14_104635791 6406.0/4149.943	6162	>CHR3_40771722_C_15	530	0.29	0.57
HML6_consensus_VB 2619.0/2340.5144	11072	>CHR7_251013307_CS_15	529	3.62	0.72
HML6_consensus_VB 2619.0/2340.5144	11072	>CHR7_251018280_C_15	528	9.35	0.74
HUERSP3_chr6_78173998_polputein 3730.0/3132.1714	4413	>CHR2_460242628_B_14	721	-0.75	0.64
MER4like_chr13_54208300_polputein 4486.0/3619.7144	8018	>CHR4_390417183_CS_15	529	3.78	0.72
MER4like_chr13_54208300_polputein 4486.0/3619.7144	8018	>CHR4_390405164_C_15	547	4.92	0.74
WDSV_Pol_AF033822 3550.0/2989.543	11055	>CHR7_242489020_C_16	614	3.06	0.79
WDSV_Pol_AF033822 3550.0/2989.543	11055	>CHR7_242496276_C_16	611	2.49	0.79
WDSV_Pol_AF033822 3873.0/3188.9429	4116	>CHR2_367847811_C_17	590	-0.01	0.7
WDSV_Pol_AF033822 3873.0/3188.9429	4116	>CHR2_367853620_C_17	585	-0.69	0.7
WDSV_Pol_AF033822 3881.0/3131.0286	13600	>CHRX_22535249_C_17	584	0.3	0.71
WDSV_Pol_AF033822 4118.0/3183.7715	2948	>CHR2_150380761_C_16	585	3.41	0.77
WDSV_Pol_AF033822 4118.0/3183.7715	2948	>CHR2_150372420_C_16	585	3.41	0.77
WDSV_Pol_AF033822 4306.0/3554.2285	710	>CHR1_279710529_CD_17	351	-0.81	0.66
WDSV_Pol_AF033822 4348.0/3542.6858	6730	>CHR3_525280026_CD_16	570	7.37	0.76
WDSV_Pol_AF033822 4348.0/3542.6858	6730	>CHR3_525289399_CD_15	575	7.12	0.77
WDSV_Pol_AF033822 4787.0/3747.0286	12150	>CHR8_28972779_S_16	518	-0.43	0.67
WDSV_Pol_AF033822 4942.0/3896.0	7070	>CHR4_139562847_CD_16	404	0.6	0.78
ZAM_gypsy_pol 3463.0/2802.3713	10127	>CHR6_214258877_C_15	549	4.37	0.78
ZAM_gypsy_pol 3463.0/2802.3713	10127	>CHR6_214267097_C_15	548	3.76	0.78
ZAM_gypsy_pol 3508.0/3093.0286	8063	>CHR4_394905888_BC_16	487	10.13	0.74
ZAM_gypsy_pol 3508.0/3093.0286	8063	>CHR4_394914150_S_15	554	10.39	0.7
ZAM_gypsy_pol 3508.0/3093.0286	8066	>CHR4_394905888_BC_16	487	10.13	0.74
ZAM_gypsy_pol 3508.0/3093.0286	8066	>CHR4_394914150_S_16	554	10.39	0.7
ZAM_gypsy_pol 4042.0/3324.1714	11968	>CHR8_226360392_C_15	351	0.23	0.72
ZAM_gypsy_pol 4098.0/3396.2285	5920	>CHR3_354051638_CS_14	283	0.94	0.72
ZAM_gypsy_pol 4098.0/3396.2285	5920	>CHR3_354060554_BC_16	289	3.71	0.7
ZAM_gypsy_pol 4185.0/3333.743	1026	>CHR1_323883324_BC_16	419	1.06	0.65
ZAM_gypsy_pol 4263.0/3403.6	12007	>CHR8_23841518_CD_15	695	-0.79	0.77
ZAM_gypsy_pol 4315.0/3494.1428	13148	>CHRUn_25807411_C_15	899	0.3	0.65
ZAM_gypsy_pol 4687.0/3750.0571	1074	>CHR1_332938326_C_16	543	9.44	0.79

## Sheet: Length gamma, HMM
	Length statistics for the LTRs detected by the gamma HMM											Detection of gamma LTRs of different lengths by the gamma HMM relative to RetroTector
	XLSTAT 2008.2.01 - Histograms - on 02/12/2008 at 14:57:22
	Data: Workbook = prob_mondom_f_ge_m1_le_080.xls / Sheet = prob_mondom_f_ge_m1_le_080 /
	Range = prob_mondom_f_ge_m1_le_080!$D:$D / 707 rows and 1 column											LTR length	LTR length	RetroTector	Gamma HMM		LTR length
	Intervals: Range = 100											Lower bound [	Upper bound [	Frequency	Frequency		Midpoint	HMMfreq:RetroTectorfreq
												0	100	138	0		50	0
												100	200	970	26		150	0.0268041
												200	300	376	48		250	0.12766
	Summary statistics:											300	400	255	64		350	0.25098
												400	500	205	45		450	0.219512
	Variable	Observations	Obs. with missing data	Obs. without missing data	Minimum	Maximum	Mean	Std. deviation				500	600	482	317		550	0.657676
	Var1	707	0	707	154	1382	563.668	200.04				600	700	221	108		650	0.488688
												700	800	92	11		750	0.119565
												800	900	46	2		850	0.0434783
												900	1000	336	81		950	0.241071
												1000	1100	43	2		1050	0.0465116
												1100	1200	16	0		1150	0
												1200	1300	11	1		1250	0.0909091
												1300	1400	10	2		1350	0.2
	Descriptive statistics for the intervals :
	Lower bound [	Upper bound [	Frequency	Relative frequency	Density
	0	100	0	0	0
	100	200	26	0.0367751	0.000367751
	200	300	48	0.0678925	0.000678925
	300	400	64	0.0905233	0.000905233
	400	500	45	0.0636492	0.000636492
	500	600	317	0.448373	0.00448373
	600	700	108	0.152758	0.00152758
	700	800	11	0.0155587	0.000155587
	800	900	2	0.00282885	2.82885e-05
	900	1000	81	0.114569	0.00114569
	1000	1100	2	0.00282885	2.82885e-05
	1100	1200	0	0	0
	1200	1300	1	0.00141443	1.41443e-05
	1300	1400	2	0.00282885	2.82885e-05
