# Supplementary material for: Evolutionary Conservation of Orthoretroviral Long Terminal Repeats (LTRs) and ab initio Detection of Single LTRs in Genomic Data
Source: PLoS One. 2009 Apr 13;4(4):e5179. doi: 10.1371/journal.pone.0005179 (PMC2664473; doi:10.1371/journal.pone.0005179)
Supplement: Excel S2 — Sequences of the ORFs of human MMTV-like LTRs, and their positions in them. (0.16 MB XLS) [file pone.0005179.s010.xls]

## Sheet: rand_ORF
Longest ORF in random sequences					Mean longest ORF length plus/minus 1 standard deviation						Longest ORF in 45 XRV and ERV LTRs					HML ORFs
of lengths 200 nt to 1500 nt in 100 nt increment					for random sequences
(100 of each length)												LTR length nt	ORF length aa			Clustal consensuses
					LTR length nt	ORF length aa					>MLV_J01998	694	107
	LTR length nt	ORF length aa			200	42.4728					>GaLV_M26927	494	99				LTR length	ORF start	ORF stop	ORF length aa
>200_0	200	66			200	52.73					>FLV_LTR3_M18247	473	80			>hml3_cons	511	309	1	103
>200_1	200	43			200	62.9872					>WDSV_AF033822	599	65			>hml4_cons	987	255	659	135
>200_2	200	48			300	51.1645					>snakehead_NC001724	518	76					897	565	111
>200_3	200	48			300	66.77					>HFV_Y07725	1769	108					511	161	117
>200_4	200	40			300	82.3755					>SFV_NC001364	1760	124
>200_5	200	66			400	56.8161					>FFV_Y08851	1353	110
>200_6	200	59			400	75.78					>BFV_NC001831	1305	140			Repbase consensuses
>200_7	200	48			400	94.7439					>MERVL_LTR5_Y12713	494	71
>200_8	200	60			500	62.1609					>HSRV_NC001795	1121	108				LTR length nt	ORF start	ORF stop	ORF length aa
>200_9	200	46			500	82.63					>HL1PROP_LTR5	755	94			>MER11A_ERV2_Homo sapiens	1126			86
>200_10	200	43			500	103.099					>BLVCG_LTR3	530	75			>LTR13_ERV2_Homo sapiens	1007			111
>200_11	200	39			600	63.8435					>STLV2_NC001815_LTR5	712	97			>LTR22B_ERV2_Homo sapiens	492			54
>200_12	200	32			600	85.36					>PTLV3_NC003323	694	115			>LTR14B_ERV2_Homo sapiens	608			78
>200_13	200	55			600	106.877					>STLV1_NC000858_LTR5	755	77			>LTR22A_ERV2_Homo sapiens	458			56
>200_14	200	42			700	70.7395					>HTLV2_NC001488_LTR5	763	99			>LTR5B_ERV2_Homo sapiens	1002	621	190	144
>200_15	200	61			700	95.84					>HTLV3_DQ462191_LTR5	695	101			>LTR3A_ERV2_Primates	484			91
>200_16	200	54			700	120.94					>STLV3_AY217650_LTR5	695	69			>LTR13A_ERV2_Homo sapiens	966	333	707	125
>200_17	200	53			800	72.5367					>EIAV_NC001450_LTR3	321	55			>MER11C_ERV2_Homo sapiens	1071	708	295	138
>200_18	200	44			800	99.4					>visna_M10608	415	66			>LTR5_ERV2_Homo sapiens	969	654	256	133
>200_19	200	36			800	126.263					>FIV_NC001482	355	70			>MER9_ERV2_Homo sapiens	511	511	191	107
>200_20	200	49			900	73.3029					>SIV_M66437	687	146			>LTR14_ERV2_Homo sapiens	548			88
>200_21	200	42			900	98.59					>HIVMNCG_LTR5	633	83			>LTR3B_ERV2_Homo sapiens	500			90
>200_22	200	39			900	123.877					>HIV2_D00835	865	131			>MER11B_ERV2_Primates	1236	874	263	204
>200_23	200	43			1000	76.008					>BIV_L04974	587	63			>LTR3_ERV2_Homo sapiens	432			86
>200_24	200	66			1000	98.53					>RSV_NC_001407	343	84			>LTR5_Hs_ERV2_Primates	968	654	256	133
>200_25	200	66			1000	121.052					>ACV_NC_001402	357	70			>LTR22_ERV2_Hominidae	492			69
>200_26	200	41			1100	80.0551					>ALV_AY013304_LTR5	274	73			>LTR14C_ERV2_Homo sapiens	587			61
>200_27	200	52			1100	101.6					>MMTV_no_sag_AF033807	387	60			>LTR14A_ERV2_Homo sapiens	344			56
>200_28	200	66			1100	123.145					>MPMV_AF033815	362	81			>LTR22C_ERV2_Primates	509			81
>200_29	200	66			1200	81.5833					>JSRV_AF357971	397	54			>MER9B_ERV2_Homo sapiens	499	467	177	97
>200_30	200	49			1200	108.95					>hml1_cons	385	69			>MER11D_ERV2_Homo sapiens	897			76
>200_31	200	66			1200	136.317					>hml2_1_cons	899	125			>LTR5A_ERV2_Primates	1033	651	283	123
>200_32	200	60			1300	83.985					>hml2_2_cons	968	133
>200_33	200	47			1300	109.9					>hml3_cons	511	103
>200_34	200	45			1300	135.815					>hml4_cons	987	135
>200_35	200	56			1400	82.2107					>hml5_1_cons	491	90
>200_36	200	50			1400	105.43					>hml5_2_cons	283	39
>200_37	200	45			1400	128.649					>hml6_cons	441	68
>200_38	200	39			1500	88.1043					>hml7_cons	972	96
>200_39	200	49			1500	110.94					>hml8_cons	530	85
>200_40	200	55			1500	133.776					>hml9_cons	584	60
>200_41	200	66									>hml10_cons	483	68
>200_42	200	38									>MMTV	1332	320
>200_43	200	53
>200_44	200	66
>200_45	200	32
>200_46	200	57
>200_47	200	63
>200_48	200	34
>200_49	200	37
>200_50	200	53
>200_51	200	66
>200_52	200	60
>200_53	200	53
>200_54	200	43
>200_55	200	66
>200_56	200	53
>200_57	200	66
>200_58	200	66
>200_59	200	52
>200_60	200	47
>200_61	200	66
>200_62	200	55
>200_63	200	39
>200_64	200	66
>200_65	200	46
>200_66	200	55
>200_67	200	45
>200_68	200	45
>200_69	200	66
>200_70	200	57
>200_71	200	32
>200_72	200	66
>200_73	200	60
>200_74	200	66
>200_75	200	55
>200_76	200	59
>200_77	200	45
>200_78	200	66
>200_79	200	66
>200_80	200	35
>200_81	200	54
>200_82	200	45
>200_83	200	66
>200_84	200	39
>200_85	200	46
>200_86	200	55
>200_87	200	46
>200_88	200	52
>200_89	200	59
>200_90	200	56
>200_91	200	61
>200_92	200	66
>200_93	200	66
>200_94	200	52
>200_95	200	58
>200_96	200	49
>200_97	200	66	52.73	42.4728
>200_98	200	59	10.2572	62.9872
>200_99	200	43
>300_0	300	53
>300_1	300	99
>300_2	300	45
>300_3	300	67
>300_4	300	62
>300_5	300	87
>300_6	300	72
>300_7	300	53
>300_8	300	91
>300_9	300	99
>300_10	300	73
>300_11	300	83
>300_12	300	73
>300_13	300	52
>300_14	300	82
>300_15	300	83
>300_16	300	54
>300_17	300	97
>300_18	300	88
>300_19	300	37
>300_20	300	50
>300_21	300	62
>300_22	300	78
>300_23	300	69
>300_24	300	57
>300_25	300	54
>300_26	300	80
>300_27	300	96
>300_28	300	74
>300_29	300	62
>300_30	300	99
>300_31	300	60
>300_32	300	59
>300_33	300	47
>300_34	300	47
>300_35	300	60
>300_36	300	57
>300_37	300	60
>300_38	300	69
>300_39	300	99
>300_40	300	62
>300_41	300	68
>300_42	300	93
>300_43	300	79
>300_44	300	62
>300_45	300	64
>300_46	300	66
>300_47	300	55
>300_48	300	67
>300_49	300	99
>300_50	300	73
>300_51	300	74
>300_52	300	73
>300_53	300	62
>300_54	300	62
>300_55	300	68
>300_56	300	54
>300_57	300	57
>300_58	300	87
>300_59	300	76
>300_60	300	58
>300_61	300	60
>300_62	300	45
>300_63	300	51
>300_64	300	62
>300_65	300	54
>300_66	300	74
>300_67	300	58
>300_68	300	44
>300_69	300	41
>300_70	300	70
>300_71	300	45
>300_72	300	59
>300_73	300	81
>300_74	300	88
>300_75	300	85
>300_76	300	74
>300_77	300	60
>300_78	300	51
>300_79	300	79
>300_80	300	43
>300_81	300	76
>300_82	300	58
>300_83	300	68
>300_84	300	59
>300_85	300	69
>300_86	300	72
>300_87	300	45
>300_88	300	64
>300_89	300	47
>300_90	300	50
>300_91	300	81
>300_92	300	60
>300_93	300	67
>300_94	300	46
>300_95	300	88
>300_96	300	50
>300_97	300	93	66.77	51.1645
>300_98	300	52	15.6055	82.3755
>300_99	300	60
>400_0	400	68
>400_1	400	118
>400_2	400	69
>400_3	400	80
>400_4	400	83
>400_5	400	83
>400_6	400	104
>400_7	400	87
>400_8	400	65
>400_9	400	50
>400_10	400	63
>400_11	400	64
>400_12	400	73
>400_13	400	66
>400_14	400	50
>400_15	400	120
>400_16	400	73
>400_17	400	60
>400_18	400	81
>400_19	400	66
>400_20	400	57
>400_21	400	67
>400_22	400	59
>400_23	400	114
>400_24	400	76
>400_25	400	56
>400_26	400	75
>400_27	400	80
>400_28	400	76
>400_29	400	91
>400_30	400	104
>400_31	400	53
>400_32	400	62
>400_33	400	89
>400_34	400	59
>400_35	400	68
>400_36	400	48
>400_37	400	83
>400_38	400	49
>400_39	400	85
>400_40	400	63
>400_41	400	61
>400_42	400	116
>400_43	400	89
>400_44	400	67
>400_45	400	65
>400_46	400	64
>400_47	400	48
>400_48	400	84
>400_49	400	91
>400_50	400	84
>400_51	400	50
>400_52	400	99
>400_53	400	64
>400_54	400	96
>400_55	400	66
>400_56	400	115
>400_57	400	79
>400_58	400	108
>400_59	400	57
>400_60	400	80
>400_61	400	63
>400_62	400	72
>400_63	400	78
>400_64	400	59
>400_65	400	54
>400_66	400	69
>400_67	400	88
>400_68	400	120
>400_69	400	79
>400_70	400	93
>400_71	400	51
>400_72	400	80
>400_73	400	51
>400_74	400	111
>400_75	400	67
>400_76	400	75
>400_77	400	60
>400_78	400	79
>400_79	400	69
>400_80	400	64
>400_81	400	127
>400_82	400	92
>400_83	400	79
>400_84	400	49
>400_85	400	66
>400_86	400	68
>400_87	400	57
>400_88	400	59
>400_89	400	70
>400_90	400	89
>400_91	400	86
>400_92	400	66
>400_93	400	95
>400_94	400	85
>400_95	400	105
>400_96	400	95
>400_97	400	54	75.78	56.8161
>400_98	400	62	18.9639	94.7439
>400_99	400	72
>500_0	500	82
>500_1	500	71
>500_2	500	63
>500_3	500	78
>500_4	500	67
>500_5	500	85
>500_6	500	69
>500_7	500	99
>500_8	500	90
>500_9	500	67
>500_10	500	57
>500_11	500	62
>500_12	500	110
>500_13	500	98
>500_14	500	103
>500_15	500	94
>500_16	500	81
>500_17	500	81
>500_18	500	79
>500_19	500	95
>500_20	500	82
>500_21	500	64
>500_22	500	107
>500_23	500	93
>500_24	500	75
>500_25	500	63
>500_26	500	71
>500_27	500	100
>500_28	500	77
>500_29	500	59
>500_30	500	73
>500_31	500	82
>500_32	500	76
>500_33	500	76
>500_34	500	106
>500_35	500	148
>500_36	500	62
>500_37	500	103
>500_38	500	85
>500_39	500	65
>500_40	500	113
>500_41	500	82
>500_42	500	68
>500_43	500	70
>500_44	500	137
>500_45	500	68
>500_46	500	78
>500_47	500	105
>500_48	500	53
>500_49	500	94
>500_50	500	104
>500_51	500	61
>500_52	500	70
>500_53	500	78
>500_54	500	76
>500_55	500	54
>500_56	500	109
>500_57	500	86
>500_58	500	107
>500_59	500	79
>500_60	500	64
>500_61	500	78
>500_62	500	79
>500_63	500	85
>500_64	500	53
>500_65	500	75
>500_66	500	117
>500_67	500	82
>500_68	500	147
>500_69	500	65
>500_70	500	84
>500_71	500	49
>500_72	500	73
>500_73	500	75
>500_74	500	46
>500_75	500	100
>500_76	500	74
>500_77	500	88
>500_78	500	116
>500_79	500	49
>500_80	500	99
>500_81	500	96
>500_82	500	86
>500_83	500	135
>500_84	500	59
>500_85	500	66
>500_86	500	60
>500_87	500	102
>500_88	500	83
>500_89	500	78
>500_90	500	74
>500_91	500	68
>500_92	500	75
>500_93	500	80
>500_94	500	106
>500_95	500	77
>500_96	500	106
>500_97	500	72	82.63	62.1609
>500_98	500	63	20.4691	103.099
>500_99	500	89
>600_0	600	109
>600_1	600	73
>600_2	600	63
>600_3	600	70
>600_4	600	62
>600_5	600	62
>600_6	600	106
>600_7	600	79
>600_8	600	76
>600_9	600	66
>600_10	600	93
>600_11	600	95
>600_12	600	65
>600_13	600	54
>600_14	600	74
>600_15	600	88
>600_16	600	89
>600_17	600	125
>600_18	600	95
>600_19	600	104
>600_20	600	86
>600_21	600	79
>600_22	600	116
>600_23	600	82
>600_24	600	88
>600_25	600	125
>600_26	600	88
>600_27	600	94
>600_28	600	62
>600_29	600	75
>600_30	600	100
>600_31	600	80
>600_32	600	63
>600_33	600	75
>600_34	600	67
>600_35	600	73
>600_36	600	91
>600_37	600	76
>600_38	600	67
>600_39	600	74
>600_40	600	81
>600_41	600	134
>600_42	600	131
>600_43	600	76
>600_44	600	97
>600_45	600	111
>600_46	600	89
>600_47	600	61
>600_48	600	90
>600_49	600	93
>600_50	600	60
>600_51	600	86
>600_52	600	64
>600_53	600	104
>600_54	600	90
>600_55	600	76
>600_56	600	118
>600_57	600	83
>600_58	600	80
>600_59	600	74
>600_60	600	104
>600_61	600	62
>600_62	600	72
>600_63	600	134
>600_64	600	48
>600_65	600	58
>600_66	600	52
>600_67	600	74
>600_68	600	147
>600_69	600	92
>600_70	600	79
>600_71	600	76
>600_72	600	74
>600_73	600	80
>600_74	600	85
>600_75	600	113
>600_76	600	86
>600_77	600	81
>600_78	600	88
>600_79	600	85
>600_80	600	76
>600_81	600	93
>600_82	600	71
>600_83	600	57
>600_84	600	104
>600_85	600	82
>600_86	600	56
>600_87	600	71
>600_88	600	117
>600_89	600	108
>600_90	600	76
>600_91	600	132
>600_92	600	87
>600_93	600	100
>600_94	600	59
>600_95	600	94
>600_96	600	58
>600_97	600	90	85.36	63.8435
>600_98	600	149	21.5165	106.877
>600_99	600	59
>700_0	700	81
>700_1	700	94
>700_2	700	75
>700_3	700	116
>700_4	700	116
>700_5	700	121
>700_6	700	69
>700_7	700	111
>700_8	700	66
>700_9	700	69
>700_10	700	93
>700_11	700	101
>700_12	700	75
>700_13	700	93
>700_14	700	84
>700_15	700	65
>700_16	700	74
>700_17	700	78
>700_18	700	65
>700_19	700	83
>700_20	700	81
>700_21	700	72
>700_22	700	134
>700_23	700	72
>700_24	700	75
>700_25	700	122
>700_26	700	104
>700_27	700	105
>700_28	700	144
>700_29	700	108
>700_30	700	88
>700_31	700	95
>700_32	700	89
>700_33	700	78
>700_34	700	91
>700_35	700	176
>700_36	700	120
>700_37	700	72
>700_38	700	107
>700_39	700	105
>700_40	700	115
>700_41	700	109
>700_42	700	140
>700_43	700	88
>700_44	700	100
>700_45	700	92
>700_46	700	100
>700_47	700	129
>700_48	700	92
>700_49	700	60
>700_50	700	68
>700_51	700	109
>700_52	700	173
>700_53	700	126
>700_54	700	95
>700_55	700	69
>700_56	700	74
>700_57	700	115
>700_58	700	69
>700_59	700	62
>700_60	700	100
>700_61	700	80
>700_62	700	84
>700_63	700	91
>700_64	700	55
>700_65	700	95
>700_66	700	149
>700_67	700	88
>700_68	700	83
>700_69	700	57
>700_70	700	102
>700_71	700	76
>700_72	700	84
>700_73	700	76
>700_74	700	83
>700_75	700	109
>700_76	700	83
>700_77	700	138
>700_78	700	109
>700_79	700	109
>700_80	700	79
>700_81	700	75
>700_82	700	120
>700_83	700	87
>700_84	700	81
>700_85	700	75
>700_86	700	112
>700_87	700	100
>700_88	700	65
>700_89	700	96
>700_90	700	149
>700_91	700	124
>700_92	700	147
>700_93	700	66
>700_94	700	101
>700_95	700	70
>700_96	700	112
>700_97	700	131	95.84	70.7395
>700_98	700	109	25.1005	120.94
>700_99	700	82
>800_0	800	127
>800_1	800	94
>800_2	800	89
>800_3	800	97
>800_4	800	88
>800_5	800	100
>800_6	800	88
>800_7	800	94
>800_8	800	127
>800_9	800	112
>800_10	800	84
>800_11	800	68
>800_12	800	126
>800_13	800	89
>800_14	800	118
>800_15	800	68
>800_16	800	92
>800_17	800	121
>800_18	800	133
>800_19	800	69
>800_20	800	94
>800_21	800	77
>800_22	800	121
>800_23	800	98
>800_24	800	70
>800_25	800	77
>800_26	800	63
>800_27	800	69
>800_28	800	71
>800_29	800	118
>800_30	800	120
>800_31	800	75
>800_32	800	131
>800_33	800	63
>800_34	800	83
>800_35	800	93
>800_36	800	111
>800_37	800	69
>800_38	800	100
>800_39	800	91
>800_40	800	114
>800_41	800	79
>800_42	800	169
>800_43	800	68
>800_44	800	77
>800_45	800	117
>800_46	800	220
>800_47	800	140
>800_48	800	109
>800_49	800	102
>800_50	800	110
>800_51	800	61
>800_52	800	65
>800_53	800	102
>800_54	800	99
>800_55	800	102
>800_56	800	109
>800_57	800	86
>800_58	800	127
>800_59	800	91
>800_60	800	91
>800_61	800	110
>800_62	800	94
>800_63	800	110
>800_64	800	85
>800_65	800	70
>800_66	800	135
>800_67	800	78
>800_68	800	81
>800_69	800	77
>800_70	800	71
>800_71	800	99
>800_72	800	100
>800_73	800	85
>800_74	800	97
>800_75	800	149
>800_76	800	73
>800_77	800	89
>800_78	800	94
>800_79	800	153
>800_80	800	81
>800_81	800	151
>800_82	800	98
>800_83	800	112
>800_84	800	110
>800_85	800	70
>800_86	800	102
>800_87	800	174
>800_88	800	87
>800_89	800	119
>800_90	800	75
>800_91	800	97
>800_92	800	116
>800_93	800	91
>800_94	800	103
>800_95	800	104
>800_96	800	79
>800_97	800	83	99.4	72.5367
>800_98	800	79	26.8633	126.263
>800_99	800	143
>900_0	900	78
>900_1	900	108
>900_2	900	119
>900_3	900	80
>900_4	900	64
>900_5	900	136
>900_6	900	83
>900_7	900	80
>900_8	900	128
>900_9	900	107
>900_10	900	79
>900_11	900	74
>900_12	900	89
>900_13	900	92
>900_14	900	87
>900_15	900	101
>900_16	900	99
>900_17	900	111
>900_18	900	128
>900_19	900	132
>900_20	900	159
>900_21	900	80
>900_22	900	105
>900_23	900	63
>900_24	900	83
>900_25	900	90
>900_26	900	83
>900_27	900	79
>900_28	900	78
>900_29	900	107
>900_30	900	119
>900_31	900	91
>900_32	900	99
>900_33	900	60
>900_34	900	81
>900_35	900	81
>900_36	900	98
>900_37	900	134
>900_38	900	114
>900_39	900	108
>900_40	900	81
>900_41	900	102
>900_42	900	88
>900_43	900	64
>900_44	900	94
>900_45	900	94
>900_46	900	106
>900_47	900	90
>900_48	900	96
>900_49	900	66
>900_50	900	100
>900_51	900	136
>900_52	900	94
>900_53	900	88
>900_54	900	96
>900_55	900	106
>900_56	900	101
>900_57	900	96
>900_58	900	89
>900_59	900	95
>900_60	900	102
>900_61	900	72
>900_62	900	125
>900_63	900	116
>900_64	900	100
>900_65	900	78
>900_66	900	149
>900_67	900	85
>900_68	900	110
>900_69	900	71
>900_70	900	73
>900_71	900	96
>900_72	900	137
>900_73	900	66
>900_74	900	65
>900_75	900	111
>900_76	900	105
>900_77	900	94
>900_78	900	75
>900_79	900	219
>900_80	900	94
>900_81	900	108
>900_82	900	75
>900_83	900	87
>900_84	900	156
>900_85	900	71
>900_86	900	138
>900_87	900	114
>900_88	900	108
>900_89	900	147
>900_90	900	135
>900_91	900	124
>900_92	900	69
>900_93	900	65
>900_94	900	101
>900_95	900	83
>900_96	900	89
>900_97	900	100	98.59	73.3029
>900_98	900	94	25.2871	123.877
>900_99	900	83
>1000_0	1000	71
>1000_1	1000	80
>1000_2	1000	139
>1000_3	1000	110
>1000_4	1000	130
>1000_5	1000	123
>1000_6	1000	93
>1000_7	1000	104
>1000_8	1000	66
>1000_9	1000	86
>1000_10	1000	102
>1000_11	1000	113
>1000_12	1000	88
>1000_13	1000	82
>1000_14	1000	82
>1000_15	1000	81
>1000_16	1000	117
>1000_17	1000	116
>1000_18	1000	86
>1000_19	1000	118
>1000_20	1000	101
>1000_21	1000	91
>1000_22	1000	67
>1000_23	1000	73
>1000_24	1000	90
>1000_25	1000	97
>1000_26	1000	99
>1000_27	1000	89
>1000_28	1000	122
>1000_29	1000	101
>1000_30	1000	104
>1000_31	1000	111
>1000_32	1000	131
>1000_33	1000	82
>1000_34	1000	92
>1000_35	1000	122
>1000_36	1000	80
>1000_37	1000	85
>1000_38	1000	84
>1000_39	1000	67
>1000_40	1000	97
>1000_41	1000	125
>1000_42	1000	105
>1000_43	1000	107
>1000_44	1000	123
>1000_45	1000	73
>1000_46	1000	113
>1000_47	1000	98
>1000_48	1000	148
>1000_49	1000	76
>1000_50	1000	78
>1000_51	1000	73
>1000_52	1000	115
>1000_53	1000	107
>1000_54	1000	69
>1000_55	1000	120
>1000_56	1000	99
>1000_57	1000	101
>1000_58	1000	142
>1000_59	1000	76
>1000_60	1000	85
>1000_61	1000	84
>1000_62	1000	80
>1000_63	1000	111
>1000_64	1000	88
>1000_65	1000	81
>1000_66	1000	72
>1000_67	1000	67
>1000_68	1000	76
>1000_69	1000	71
>1000_70	1000	67
>1000_71	1000	123
>1000_72	1000	109
>1000_73	1000	104
>1000_74	1000	93
>1000_75	1000	116
>1000_76	1000	73
>1000_77	1000	126
>1000_78	1000	178
>1000_79	1000	99
>1000_80	1000	69
>1000_81	1000	87
>1000_82	1000	108
>1000_83	1000	106
>1000_84	1000	149
>1000_85	1000	122
>1000_86	1000	96
>1000_87	1000	99
>1000_88	1000	81
>1000_89	1000	84
>1000_90	1000	82
>1000_91	1000	99
>1000_92	1000	77
>1000_93	1000	89
>1000_94	1000	86
>1000_95	1000	71
>1000_96	1000	119
>1000_97	1000	150	98.53	76.008
>1000_98	1000	134	22.522	121.052
>1000_99	1000	122
>1100_0	1100	118
>1100_1	1100	80
>1100_2	1100	99
>1100_3	1100	105
>1100_4	1100	130
>1100_5	1100	94
>1100_6	1100	108
>1100_7	1100	108
>1100_8	1100	92
>1100_9	1100	110
>1100_10	1100	135
>1100_11	1100	91
>1100_12	1100	71
>1100_13	1100	91
>1100_14	1100	85
>1100_15	1100	78
>1100_16	1100	94
>1100_17	1100	110
>1100_18	1100	127
>1100_19	1100	109
>1100_20	1100	115
>1100_21	1100	118
>1100_22	1100	96
>1100_23	1100	68
>1100_24	1100	78
>1100_25	1100	100
>1100_26	1100	81
>1100_27	1100	135
>1100_28	1100	122
>1100_29	1100	106
>1100_30	1100	121
>1100_31	1100	88
>1100_32	1100	180
>1100_33	1100	104
>1100_34	1100	76
>1100_35	1100	68
>1100_36	1100	63
>1100_37	1100	89
>1100_38	1100	102
>1100_39	1100	94
>1100_40	1100	98
>1100_41	1100	112
>1100_42	1100	115
>1100_43	1100	92
>1100_44	1100	80
>1100_45	1100	142
>1100_46	1100	93
>1100_47	1100	147
>1100_48	1100	168
>1100_49	1100	95
>1100_50	1100	131
>1100_51	1100	123
>1100_52	1100	105
>1100_53	1100	129
>1100_54	1100	81
>1100_55	1100	77
>1100_56	1100	86
>1100_57	1100	110
>1100_58	1100	94
>1100_59	1100	104
>1100_60	1100	84
>1100_61	1100	119
>1100_62	1100	109
>1100_63	1100	90
>1100_64	1100	89
>1100_65	1100	69
>1100_66	1100	69
>1100_67	1100	82
>1100_68	1100	81
>1100_69	1100	103
>1100_70	1100	90
>1100_71	1100	96
>1100_72	1100	101
>1100_73	1100	106
>1100_74	1100	95
>1100_75	1100	139
>1100_76	1100	105
>1100_77	1100	118
>1100_78	1100	77
>1100_79	1100	108
>1100_80	1100	91
>1100_81	1100	71
>1100_82	1100	72
>1100_83	1100	108
>1100_84	1100	104
>1100_85	1100	105
>1100_86	1100	148
>1100_87	1100	90
>1100_88	1100	118
>1100_89	1100	98
>1100_90	1100	98
>1100_91	1100	104
>1100_92	1100	116
>1100_93	1100	86
>1100_94	1100	67
>1100_95	1100	110
>1100_96	1100	121
>1100_97	1100	92	101.6	80.0551
>1100_98	1100	104	21.5449	123.145
>1100_99	1100	106
>1200_0	1200	93
>1200_1	1200	143
>1200_2	1200	84
>1200_3	1200	89
>1200_4	1200	139
>1200_5	1200	76
>1200_6	1200	132
>1200_7	1200	66
>1200_8	1200	120
>1200_9	1200	136
>1200_10	1200	71
>1200_11	1200	139
>1200_12	1200	95
>1200_13	1200	86
>1200_14	1200	72
>1200_15	1200	103
>1200_16	1200	108
>1200_17	1200	96
>1200_18	1200	81
>1200_19	1200	113
>1200_20	1200	77
>1200_21	1200	107
>1200_22	1200	110
>1200_23	1200	97
>1200_24	1200	96
>1200_25	1200	120
>1200_26	1200	67
>1200_27	1200	143
>1200_28	1200	81
>1200_29	1200	216
>1200_30	1200	149
>1200_31	1200	96
>1200_32	1200	131
>1200_33	1200	113
>1200_34	1200	81
>1200_35	1200	100
>1200_36	1200	124
>1200_37	1200	130
>1200_38	1200	79
>1200_39	1200	98
>1200_40	1200	125
>1200_41	1200	133
>1200_42	1200	93
>1200_43	1200	109
>1200_44	1200	99
>1200_45	1200	136
>1200_46	1200	115
>1200_47	1200	129
>1200_48	1200	133
>1200_49	1200	83
>1200_50	1200	96
>1200_51	1200	161
>1200_52	1200	74
>1200_53	1200	87
>1200_54	1200	94
>1200_55	1200	156
>1200_56	1200	128
>1200_57	1200	121
>1200_58	1200	81
>1200_59	1200	125
>1200_60	1200	98
>1200_61	1200	92
>1200_62	1200	81
>1200_63	1200	74
>1200_64	1200	81
>1200_65	1200	71
>1200_66	1200	84
>1200_67	1200	98
>1200_68	1200	118
>1200_69	1200	141
>1200_70	1200	83
>1200_71	1200	108
>1200_72	1200	119
>1200_73	1200	145
>1200_74	1200	123
>1200_75	1200	150
>1200_76	1200	125
>1200_77	1200	138
>1200_78	1200	73
>1200_79	1200	75
>1200_80	1200	102
>1200_81	1200	138
>1200_82	1200	109
>1200_83	1200	99
>1200_84	1200	125
>1200_85	1200	102
>1200_86	1200	117
>1200_87	1200	87
>1200_88	1200	123
>1200_89	1200	123
>1200_90	1200	96
>1200_91	1200	85
>1200_92	1200	139
>1200_93	1200	81
>1200_94	1200	113
>1200_95	1200	88
>1200_96	1200	110
>1200_97	1200	185	108.95	81.5833
>1200_98	1200	159	27.3667	136.317
>1200_99	1200	102
>1300_0	1300	99
>1300_1	1300	95
>1300_2	1300	96
>1300_3	1300	88
>1300_4	1300	103
>1300_5	1300	97
>1300_6	1300	100
>1300_7	1300	118
>1300_8	1300	110
>1300_9	1300	107
>1300_10	1300	77
>1300_11	1300	109
>1300_12	1300	99
>1300_13	1300	75
>1300_14	1300	74
>1300_15	1300	91
>1300_16	1300	86
>1300_17	1300	116
>1300_18	1300	145
>1300_19	1300	119
>1300_20	1300	89
>1300_21	1300	132
>1300_22	1300	104
>1300_23	1300	96
>1300_24	1300	108
>1300_25	1300	106
>1300_26	1300	76
>1300_27	1300	146
>1300_28	1300	88
>1300_29	1300	159
>1300_30	1300	158
>1300_31	1300	82
>1300_32	1300	130
>1300_33	1300	104
>1300_34	1300	115
>1300_35	1300	89
>1300_36	1300	69
>1300_37	1300	102
>1300_38	1300	135
>1300_39	1300	97
>1300_40	1300	135
>1300_41	1300	90
>1300_42	1300	109
>1300_43	1300	102
>1300_44	1300	146
>1300_45	1300	128
>1300_46	1300	69
>1300_47	1300	69
>1300_48	1300	152
>1300_49	1300	149
>1300_50	1300	88
>1300_51	1300	134
>1300_52	1300	96
>1300_53	1300	91
>1300_54	1300	70
>1300_55	1300	85
>1300_56	1300	106
>1300_57	1300	146
>1300_58	1300	79
>1300_59	1300	87
>1300_60	1300	147
>1300_61	1300	121
>1300_62	1300	112
>1300_63	1300	124
>1300_64	1300	118
>1300_65	1300	106
>1300_66	1300	94
>1300_67	1300	140
>1300_68	1300	118
>1300_69	1300	100
>1300_70	1300	97
>1300_71	1300	129
>1300_72	1300	94
>1300_73	1300	88
>1300_74	1300	126
>1300_75	1300	136
>1300_76	1300	73
>1300_77	1300	86
>1300_78	1300	103
>1300_79	1300	86
>1300_80	1300	100
>1300_81	1300	91
>1300_82	1300	127
>1300_83	1300	147
>1300_84	1300	125
>1300_85	1300	130
>1300_86	1300	136
>1300_87	1300	176
>1300_88	1300	128
>1300_89	1300	108
>1300_90	1300	88
>1300_91	1300	215
>1300_92	1300	93
>1300_93	1300	95
>1300_94	1300	104
>1300_95	1300	115
>1300_96	1300	142
>1300_97	1300	96	109.9	83.985
>1300_98	1300	121	25.915	135.815
>1300_99	1300	135
>1400_0	1400	88
>1400_1	1400	82
>1400_2	1400	83
>1400_3	1400	114
>1400_4	1400	124
>1400_5	1400	80
>1400_6	1400	121
>1400_7	1400	93
>1400_8	1400	115
>1400_9	1400	122
>1400_10	1400	132
>1400_11	1400	102
>1400_12	1400	112
>1400_13	1400	117
>1400_14	1400	86
>1400_15	1400	103
>1400_16	1400	157
>1400_17	1400	93
>1400_18	1400	109
>1400_19	1400	90
>1400_20	1400	84
>1400_21	1400	106
>1400_22	1400	142
>1400_23	1400	95
>1400_24	1400	109
>1400_25	1400	120
>1400_26	1400	118
>1400_27	1400	101
>1400_28	1400	89
>1400_29	1400	129
>1400_30	1400	100
>1400_31	1400	84
>1400_32	1400	99
>1400_33	1400	100
>1400_34	1400	89
>1400_35	1400	101
>1400_36	1400	101
>1400_37	1400	93
>1400_38	1400	89
>1400_39	1400	103
>1400_40	1400	115
>1400_41	1400	74
>1400_42	1400	72
>1400_43	1400	87
>1400_44	1400	143
>1400_45	1400	97
>1400_46	1400	128
>1400_47	1400	157
>1400_48	1400	92
>1400_49	1400	92
>1400_50	1400	118
>1400_51	1400	84
>1400_52	1400	154
>1400_53	1400	212
>1400_54	1400	104
>1400_55	1400	88
>1400_56	1400	88
>1400_57	1400	88
>1400_58	1400	76
>1400_59	1400	109
>1400_60	1400	78
>1400_61	1400	104
>1400_62	1400	119
>1400_63	1400	90
>1400_64	1400	128
>1400_65	1400	88
>1400_66	1400	72
>1400_67	1400	127
>1400_68	1400	152
>1400_69	1400	100
>1400_70	1400	77
>1400_71	1400	114
>1400_72	1400	97
>1400_73	1400	121
>1400_74	1400	80
>1400_75	1400	90
>1400_76	1400	127
>1400_77	1400	95
>1400_78	1400	90
>1400_79	1400	82
>1400_80	1400	102
>1400_81	1400	75
>1400_82	1400	83
>1400_83	1400	142
>1400_84	1400	104
>1400_85	1400	142
>1400_86	1400	121
>1400_87	1400	88
>1400_88	1400	120
>1400_89	1400	88
>1400_90	1400	83
>1400_91	1400	102
>1400_92	1400	113
>1400_93	1400	123
>1400_94	1400	103
>1400_95	1400	108
>1400_96	1400	115
>1400_97	1400	138	105.43	82.2107
>1400_98	1400	130	23.2193	128.649
>1400_99	1400	79
>1500_0	1500	101
>1500_1	1500	129
>1500_2	1500	112
>1500_3	1500	122
>1500_4	1500	95
>1500_5	1500	111
>1500_6	1500	110
>1500_7	1500	134
>1500_8	1500	110
>1500_9	1500	101
>1500_10	1500	89
>1500_11	1500	98
>1500_12	1500	107
>1500_13	1500	120
>1500_14	1500	87
>1500_15	1500	172
>1500_16	1500	119
>1500_17	1500	105
>1500_18	1500	99
>1500_19	1500	79
>1500_20	1500	133
>1500_21	1500	101
>1500_22	1500	109
>1500_23	1500	104
>1500_24	1500	137
>1500_25	1500	104
>1500_26	1500	117
>1500_27	1500	84
>1500_28	1500	162
>1500_29	1500	126
>1500_30	1500	144
>1500_31	1500	77
>1500_32	1500	112
>1500_33	1500	106
>1500_34	1500	82
>1500_35	1500	93
>1500_36	1500	143
>1500_37	1500	134
>1500_38	1500	99
>1500_39	1500	141
>1500_40	1500	109
>1500_41	1500	119
>1500_42	1500	117
>1500_43	1500	88
>1500_44	1500	86
>1500_45	1500	105
>1500_46	1500	135
>1500_47	1500	96
>1500_48	1500	146
>1500_49	1500	95
>1500_50	1500	80
>1500_51	1500	97
>1500_52	1500	96
>1500_53	1500	134
>1500_54	1500	128
>1500_55	1500	120
>1500_56	1500	83
>1500_57	1500	150
>1500_58	1500	119
>1500_59	1500	115
>1500_60	1500	106
>1500_61	1500	114
>1500_62	1500	94
>1500_63	1500	174
>1500_64	1500	111
>1500_65	1500	101
>1500_66	1500	136
>1500_67	1500	141
>1500_68	1500	131
>1500_69	1500	104
>1500_70	1500	90
>1500_71	1500	134
>1500_72	1500	118
>1500_73	1500	114
>1500_74	1500	90
>1500_75	1500	92
>1500_76	1500	74
>1500_77	1500	103
>1500_78	1500	80
>1500_79	1500	88
>1500_80	1500	120
>1500_81	1500	119
>1500_82	1500	97
>1500_83	1500	99
>1500_84	1500	116
>1500_85	1500	80
>1500_86	1500	71
>1500_87	1500	130
>1500_88	1500	125
>1500_89	1500	96
>1500_90	1500	99
>1500_91	1500	104
>1500_92	1500	107
>1500_93	1500	90
>1500_94	1500	203
>1500_95	1500	101
>1500_96	1500	111
>1500_97	1500	103	110.94	88.1043
>1500_98	1500	91	22.8357	133.776
>1500_99	1500	111

## Sheet: ORF sequences
Repbase consensuses (all antisense unless specified otherwise)										Clustal consensuses (all antisense unless specified otherwise )
>LTR5B_ERV2_Homo sapiens										>hml2_1
gggctgtgcaggatgtgccttgttaacaaaatgtttacaggcagtatgctt										TCGCCATTCTCTAGTCTCAATAAACCAGGGGCACAATGCACTGCGGAAAGCCGCAGGGAC
ggtaaaagtcatcgccattctccagtctcgataaaccaggggcacaatgcactgcggaaa										CTCTGCCCTTGAAAGCCGGGTATTGTCCAAGGTTTCTCCCCATGTGATAGTCTGAAATAT
gccgcagggacctctgccctggaaagccaggtattgtccaaggtttctccccatgtgata										GGCCTCATGGGATGAGAAAGACCTGACCGTCCCCCAGCCCGACACCCGTAAAGGGTCTGT
gtctgaaatatggcctcgtgggatgggaaagacctgaccgtccacccagcccgacacccg										GCTGAGGTGGATTAGTAAAAGAGGAAAGCCTCTTGCAGTTGAGATAGAGGAAGGCCACTG
tgaagggtctgtgctgaggaggattagtaaaagaggaaggcctcttgcagttgagataga										TCTCCTGCCTGCCCCTGGGAACTGAATGTCTCGGTATAAAACCCGATTGTACATTTGTTC
aggaaggcctctgtctcctgcctgcccctgggaactgaatgtctcagtataaaacccgat										AATTCTGAGATAGGAGAAAAACCGCCCTGTGGCGGGAGGCGAGACATGTTGGCAGCAATG
tgtacatttgttcaattctgagataggagaaaaaccgccctgtggcgggaggcgagacat										CTGCCTTGTTATTCT
gttggcagcaatgctgctttg
										>hml2_2
>LTR13A_ERV2_Homo sapiens										CCACTCCCTAATCTCAAGTACCCAGGGACACAAAAACTGCGGAAGGCCGCAGGGACCTCT
sense										GCCTAGGAAAGCCAGGTATTGTCCAAGGTTTCTCCCCATGTGATAGTCTGAAATATGGCC
cgccagtgtctgggaaggcacccgttac										TCGTGGGAAGGGAAAGACCTGACCGTCCCCCAGCCCGACACCCGTAAAGGGTCTGTGCTG
ttagcagaccgygaaagggagtctcctttccttggaggagtcagggaacactctgctcca										AGGAGGATTAGTAAAAGAGGAAGGAATGCCTCTTGCAGTTGAGACAAGAGGAAGGCATCT
ccagcttcttgtggraggctggatattatccaggcctgcccgcagtcatccggaggccta										GTCTCCTGCCTGTCCCTGGGCAATGGAATGTCTCGGTATAAAACCCGATTGTATGCTCCA
aacccctccctgtggtgctgtgcttcaatggtcacgctccttgtccactttcatgttcct										TCTACTGAGATAGGGAAAAACCGCCTTAGGGCTGGAGGTGGGACCTGCGGGCAGCAATAC
cccgtactcctggttcctctttgaagttcgtagtagatagcggtagaagaaatagtgaaa										TGCTTTGTAAAGCATTGAGATGTTTATGTGTATGCATAT
gtcttaaagtctttgatctttcttataagtgcatagaagaaaacgctgacgtatgctgcc
ttctctctctgcttcggctacctaaaagggaagggccccctgtccta										>hml3
										TGTTGGGAACAGGCCCCCAAATCTGGCCATAAACTGGCCCCAAAACTGGCCATAAACAAA
>MER11C_ERV2_Homo sapiens										ATCTCTGCAGCACTGTGACATGTTCATGATGGCCATAACGCCCACGCTGGAAGGTTGTGG
actgca										GTTTACCGGAATGAGGGCAAGGAACACCTGGCCCACCCAGGGCGGAAAACCGCTTAAAGG
caaattgtacagcatgtgtgtttgagcaatatgaaatgtgggcaccttgaaaaaagaaca										CATTCTTAAACCACAAACAATAGCATGAGCGATCTGTGCCTTAAGGACATGCTCCTGCTG
ggataacagcaattgttcagggaataagagagataaccttaaactctgactgccggtgag										CAGATAACTAGCCCAACCTATTCCTTTAATTCGGCCCATCCCTTTGTTTCCCATAAGGGA
ccaggcagaacagagccatatttctcttctttcaaaagcaaatgggagaaatatcgctga										TACTTTTAG
attctttttctcagcatggaacatccctgagaaagagaatgcgcacctrggggtaggtct
ctgaactggcccccctgggcgtngcctgtctcttatggtcgagactgcagrggtgaaata										>hml4
gactccagtctcccatagcgctcccaggcttattaggaagaggaaattcccgcctaataa										sense:
attttggtcagaccggttgatctcaaaaccctgtctcctgataagatg										CCAGAAGACAAGAGTGTGAGCCTTCTGTTATGCCCAGACAGGGCCACCAGAGGGCTTGGT
										CTAGCGGTAACGCCAGCATCTGGGAAGATGCCCGTGCCAAGTGGACCATGGTCTAGTGGT
>LTR5_ERV2_Homo sapiens										AGCATCAGTGTCAAGGAAAAACACCCGCTACTTAGCAGACCAGGAAAGGGAGTCTCCCTT
ccactccctaatctcaagtacccagggacacaaaaactgcggaag										TCCCCGGGGGAGTTTAGAGAAGACTCTACTCCTCCACCTCTTGTGGAGGGCCTGACATCA
gctgcaggggcctctgcctaggaaagccaggtattgtccaaggtttctccccatgtgaga										GTCAGGCCCACCCGCAGTTATCCAGAGGCCTGTCTCCCTGTGATGCTGTGCTTCAGTGGT
gtctgaaatatggcctcgtgggaagggaaagacctgaccgtcccccagcccgacacccat										CACGCTCCTAGTCTGCTTTCATGTTCCATCCTGTACACCTGGCTCTGCCTTCTAGATAGC
aaagggtctgtgctgaggaggattagtataagaggaaagcatgcctcttgcagttgagac										AGTAGCAAATTAGTGAAAGTACTAAAAGTCTCTGATATGCAGAAA
aagaggaaggcatctgtttcccacccatccttgggcaatggaatgtctcggtataaaacc										antisense:
cgattgtacgttccacctactgagatagggagaaaccaccttagggctggaggtgggaca										GTCTGCTTTCATGTTCCATCCTGTACACCTGGCTCTGCCTTCTAGATAGCAGTAGCAAAT
tgcaggcagcaatactgctttgtaaagcattgagatgtttatgtgtatgcatat										TAGTGAAAGTACTAAAAGTCTCTGATATGCAGAAATAATGGTATAAGCTGTCTCTCTCCT
										CTCTCTCTGCCTCGGCTGCCAGGCAGGGAAGGGCCCCCTGTCCAGTGGACACGTGACCCA
>MER9_ERV2_Homo sapiens										CGTGACCTTACCTATCATTGGAGATGACTCACACTCCTTACCCTGCCCCTTTGTCTTGTA
agccacaaacaatagcatgagcgatctgtgccttaaggacatgctcctgc										TCCAATAAATATCAGCGCAGCCTGGCATTTGGGGCCACTACTGGTCTCCGCGTCTTGGTG
tgcagataactagccaaaccattcctttatttggcccatccctttgtttcccataaggga										GTAGTGGTCCCCCGGGCCCAGCTGTCTTTTCTT
tacttttagttaatctaaaatctatagaaacaatgcttatgactggcttgctgttaataa										antisense:
atatgtgggtaaatctctgttcggggctctcagctctgaaggctgtgagacccctgattt										TTCCAATATTATAATAATCCTCACTCTACAATCATAACCTAGGAAAAGCCAGGCCATACA
cccacttcacacctctatatttctgtgtgtgtgtctttaattcctctagcgccgctgggt										GAGATAGGAGCTGAGGGGACATAGTGAGAAGTGACCAGAAGACAAGAGTGTGAGCCTTCT
tagggtctccccgaccgagctggtctcggca										GTTATGCCCAGACAGGGCCACCAGAGGGCTTGGTCTAGCGGTAACGCCAGCATCTGGGAA
										GATGCCCGTGCCAAGTGGACCATGGTCTAGTGGTAGCATCAGTGTCAAGGAAAAACACCC
>MER11B_ERV2_Primates										GCTACTTAGCAGACCAGGAAAGGGAGTCTCCCTTTCCCCGGGGGAGTTTAGAGAAGACTC
tgagctgaggatgtatgtcgcctcaggaccctgtgatr										TACTCCTCCACCTCTTGTGGAGGGCCTGACATCAGTCAGGCCCACCCGCAG
attgcgttaactgcacaaattgtttgtacagcatgtgtgtttgaacaatatgaaatctgg
gcaccttgaaaaaagaacaggataacagcaattgttcagggaacaagagagataacctta
aactctgactgccggtgagccrggcrgaacagagccatatttctcttctttcaaaagcaa
atgggagaaatatcgctgaattctttttctcagcaaggaacatccctgagaaagagaatg
cgyacctaggggtaggyctctgaaatggcccccctgggagtggcctgtcttttatggtng
aaactgcagggatgaaataarccccagtctcccatagcgctcccaggcttattaggawga
ggaaattcccgcctaataaattttggtcagaccggttgtctgctctcaaaaccctgtctc
ctgataagatgttatcaatgacaatgcgtgcccgaaacttcattagcaattttaatttcg
ccccggtcctgtggtcctgtgatctcgccctgcctccayttgccttgtgatattctatta
ccttgtgaagtacgtgatctctgtgacccacacc
>LTR5_Hs_ERV2_Primates
ccactccctaatctcaagtacccagggacacaaaaactgcggaagg
ccgcagggacctctgcctaggaaagccaggtattgtccaaggtttctccccatgtgatag
tctgaaatatggcctcgtgggaagggaaagacctgaccgtcccccagcccgacacccgta
aagggtctgtgctgaggaggattagtaaaagaggaaggaatgcctcttgcagttgagaca
agaggaaggcatctgtctcctgcccgtccctgggcaatggaatgtctcggtataaaaccc
gattgtatgctccatctactgagatagggaaaaaccgccttagggctggaggtgggacct
gcgggcagcaatactgctttgtaaagcattgagatgtttatgtgtatgcatat
>MER9B_ERV2_Homo sapiens
aacc
acaaacaatagcaggagcggcctgtgccttaacaacatgtttttgctgcagataatcagc
cagagcctgtttctctrctccttgctaagaatgctttgtttcccataaggaatgctttta
gctaatctataatctatagaaacaatgcttatcactggcttgctgtcaataaatatgtgg
gtcaaactctgtttgtggctctcagctctgaaggctgttagccccctgattcccacttta
cactctatttctgtgtctttgtctttaattcctctagcgccgctggg
>LTR5A_ERV2_Primates
atnaaccaggggcacaatgcactgtggaaagccgcagggacctctgccctngaaagcag
ggtattgtccaaggtttctccccatgtgatagtctgaaatatggcctcgtgggatgagaa
agacctgaccgtcccccagcccgacacccgtaaagggtctgtgctgaggnggattagtaa
aagaggaaagcctcttgcagttgagatgagaggaaggccactgtctcctgcctgcccctg
ggaactsaawgtctcggtgtaaaacccgattgtacatttgttcaagtctgagataggaga
aaagctgccctgtggcgggaggcgagacatgttngcagcaatgctgccttgttattct
