# Supplementary material for: Evolutionary Conservation of Orthoretroviral Long Terminal Repeats (LTRs) and ab initio Detection of Single LTRs in Genomic Data
Source: PLoS One. 2009 Apr 13;4(4):e5179. doi: 10.1371/journal.pone.0005179 (PMC2664473; doi:10.1371/journal.pone.0005179)
Supplement: Text S1 — HML training set (0.01 MB TXT) [file pone.0005179.s011.txt]

>MER11A_ERV2_Homo sapiens
tgttgcgggaagtcagggaccccgaatggagggaccggctggagccryggcagaggaaca
taaattgtgaagatttcattttaatatggacatttatcagttcccaattaatacttttat
aatttcttatgcctgtctttactgcaatctctgaacataaattgtgaagatttcatttta
atatggacatttatcagttcccaaataatacttttataatttcttatgcctgtctttact
ttaatctcttaatcctgttatcttcgtaagctgaggatgtacgtcacctcaggaccactg
tgataattgtgttaactgtacaaattgattgtaaaacatgtgtgtttgaacaatatgaaa
tcagtgcaccttgaaaaagaacagaataacagcgattttagggaacaagggaagacaacc
ataaggtctgactgcctgcagggtcgggcaaaatagagccatatttttcttcttgcagag
agcctataaatggacgtgcaagtaggraagatatcgctaaattcttttcctagcaaggaa
tattaataattaataccctgggaaaggaatgcattcctggggggaggtctataaacggcc
gctctgggaatgtctgtcttatgcagttgagataaggactgaaatacgccctggtctcct
gcagtaccctcaggcttactagggtggggaaaaaaccccgccctggtaaatttgtggtca
gactggttctctgctctcgaaccctgttttctgttgtttaagatgtttatcaagacaata
ygtgcaccgctgaacatagacccttatcagtagttctgattttgcccttgtcctgtttcc
tcagaagcatgtgatctttgttctcctttttgccctttgaagcatgtgatcttgtgacct
actccctgttcttacaccccctccccttttgaaatccttaataaaaacttgctggttttg
aggctcaggtgggcatcacggtcctaccgatatgtgatgtcaccccyggaggcccagctg
taaaattcctctctttgtactctttctctttatttctcagccrgccgacacttatggaaa
atagaaagaacctacgttgaaatattgggggcaggttcccccgata
>LTR13_ERV2_Homo sapiens
tgtgggcggcaagccacccaggtgccgaggcaagagaccgagggcacgagctgttccagt
ataataaaatatataaaataagaatagttatactagatatagatcttagatatgattata
tatgaatatcattaatcattagtttgtagcaattactctttattccaatattataataat
cctcgctctacaatcataacctaggaaaaaccaggccatacagagataggagctgagggg
acatagtgagaagtgaccagaagacaagagtgcgagccttctgttatgcccggacagggc
caccagagggctccttggtctagcggtaacgccagcgtctgggaagacgcccgttgccaa
gcggaccgtggtctagcggtagcgtcagtgtcaaggaaaaacacccgctacttagcagac
cgggaaagggagtctccctttccccgggggagtttagagaagactctactcctccacctc
ttgtggagggcctgacatcagtcaggcccgcccgcagttatccggaggcctaaccgtctc
cctgtgatgctgtgcttcagtggtcacgctcctagtccgccttcatgttccatcctgtac
acctggctctgccttttagatagcagtagcaaattagtgaaagtactaaaagtctctgat
aagcagaaataatggcgtaagctgtctctctctctctcctctctctctctgcctcggctg
ccaggcagggaagggccccctgtccagtggacacgtgacccacgtgaccttacctatcat
tggagatggctcacactccttaccctgcccctttgtcttgtatccaataaatatcagcgc
agcctggcattcggggccactaccggtctccgcgtcttggtggtagtggtcccccgggcc
cagctgtcttttcttttatctctttgtcttgtgtctttatttctacactctctcgtctcc
gcacacggggagaaaaacccaccgaccctgtggggctggaccctaca
>LTR22B_ERV2_Homo sapiens
tgtaggggttcagtcaggctggtgggaaaaatattagagatagttatagaaatagacaca
aaccttcttggaaggccgggaagtttgcataacttcggtaatagatctggctgaaggcag
cctaatccctttacctttagttaaataaattagagtagaaacaaaggaatgtagaggagt
ttatctagmtagcttgtttactcatgtggtcytaagactaacctttgatctacngcaggt
gcttaattgctttctacttgggaagtccacaatgtcaattaccctctagtggtgttgact
caagcntttgtcaattaatctttactgaataaatgcgagtctcactggctggtcggcaac
tgtttacagcactctcctgggagtctgtaagcggcctggacmctcagctggactggcaaa
gcagaatatctgtgtgtcagtgtactttattcatccgtcactgggtcagggtctgtggga
cagactcccaca
>LTR14B_ERV2_Homo sapiens
tgggagaaaagctgagtgttgggaaaagctgaggcagggcttgcatgtctgacataatgt
aaaagagtcttggaacatgtccggggtccagggtctaaaacccctcgtggcctttggaac
accaagctctgtgctaaagggtggaaggctaccctgacgcaccataatctaagcccaggg
cataaaacccctcgtggcttggatagaatccagggctcgtggcctctggaatgtgtctag
acttgctggctccttgctccttgctctcccaggatcgattgtatcttgagttaaaagaac
ctgctctccattatctcaagtagcagaacatgttccatatgcctcaaaggaaatgctaaa
ccatcacagctgtagatcatgcgcttaatgcaacttgccctttcgacccccacattctca
ccacctgtttctttgtttgatcaccaataaatagtctgggcttccagagctcggggcctt
tgcagcctccatacttagcgttggccccctggacccactttctctctcaaactgtctttt
ctcattcctttgactccgccggacttcgtcacccccacgacctggtgttgggtctgatca
ccccaaca
>LTR22A_ERV2_Homo sapiens
tgtgggagatcggtcagagtggtgggaaaaactatagggaaaggacgcaaaccttctgaa
aggtcagaaggttctgcagagccccgggggagaatagctgaaggcagctgttctataacc
ctgaggcagagggcaaggagtaggtacaagggagtgtaggggaatttatcttaaacaggc
ttgtttacttatgttgaccaggaactgacctttgatcatccgcgcgcgtgacgttccctg
aaaggggaacaataaatgttaattacccgcaggttgtgtttgctccaggttttcggcatt
gtgcctgcactgaataaaagcaagcagctccagcttctcggggctgctctctggccacta
gagccaggcagtcacctagctgctcttacgctgcatacctgtgtctgagtactcatttca
tccatcggtcggccagggtctgcgggacagacccggca
>LTR3A_ERV2_Primates
tgtagggagccgaaggccngtgggacgtgaccaactcagcattccactggaggctatatg
atcaaacagcaaactgtttatcatgaatgcaggatgtgggcaaactcacgactgcgcctg
ccgccagaaggtttgctgagggcaatcactccctggcgccgggctccttgaggttatcta
ctgggacatctagagcctgttgttcgaggaatgcagtcttgcaagcctactctggaccga
gcagctgaccccttcttccacccccccttctcactatctcttttgcctaataaatacgga
gggctgtgtaaagctcagggcccttgtccactagaggcaaggtgccccctgaccccttct
tccaaatatactcttttgtctcttgtcttttattcccacgttcgcccccctttgttcagt
cccccaaggtccgtgcgggttacatagtggcgccccgaacagcgacagaatcgggtgctc
aaca
>LTR13A_ERV2_Homo sapiens
tgtgggcggaggattaccyaggtgccgaggcaagagactgaaggcacaaactgtttcagt
ataataaagaaaatagttagaataagaatagtcataatacaaattagatatagagatgat
catggacaattatcaatcattattataaacattattaatcattagcttttaatattactc
tttgttgcattactaatataacctaggaataaccggcgggtatagggtcaggtgctgaag
ggacattgtgagaagtgacctagaaggcaagaggtgagccctctgtcacgcccgcataag
ggccgcttgagggctccttggtcaagcggtaacgccagtgtctgggaaggcacccgttac
ttagcagaccgygaaagggagtctcctttccttggaggagtcagggaacactctgctcca
ccagcttcttgtggraggctggatattatccaggcctgcccgcagtcatccggaggccta
aacccctccctgtggtgctgtgcttcaatggtcacgctccttgtccactttcatgttcct
cccgtactcctggttcctctttgaagttcgtagtagatagcggtagaagaaatagtgaaa
gtcttaaagtctttgatctttcttataagtgcatagaagaaaacgctgacgtatgctgcc
ttctctctctgcttcggctacctaaaagggaagggccccctgtcctatgatcacgtgact
tgcttcaccttgtcaatcacttagaagattcaccctccttaccctgcccccttgtcttgt
atgcaataaatatcagcgcgcccagccgttcggggccactaccggtctccgcgtcttggt
ggtagtggtcccccgggcccagctgttttctctttatctctttgtcttgtgtctttattt
attacaatctctcgtctccgcacacggggagaacacccgctaagccccgtagggctggac
cctaca
>MER11C_ERV2_Homo sapiens
tgttgcgggaagtcagggaccccaaacggagggaccggctgaagccatgrcagaagaacg
tggattgtgaagattttatggacatttattagttccccaaattaatacttttgtaatttc
ttatgcctgtctttactgcaatctctaaacataaattgtaaagatttcatggacacttat
cacttccccaatcaatacccttgtgatttcctatgcctgtctttactttaatctcttaat
cctgtcagctgaggaggatgtatatcgcctcaggaccctgtaataattgcattaactgca
caaattgtacagcatgtgtgtttgagcaatatgaaatgtgggcaccttgaaaaaagaaca
ggataacagcaattgttcagggaataagagagataaccttaaactctgactgccggtgag
ccaggcagaacagagccatatttctcttctttcaaaagcaaatgggagaaatatcgctga
attctttttctcagcatggaacatccctgagaaagagaatgcgcacctrggggtaggtct
ctgaactggcccccctgggcgtngcctgtctcttatggtcgagactgcagrggtgaaata
gactccagtctcccatagcgctcccaggcttattaggaagaggaaattcccgcctaataa
attttggtcagaccggttgatctcaaaaccctgtctcctgataagatgttatcaatgaca
atggtgcccgaaacttcattagcaattttaatttcgcctcggtcctgtggtcctgtgatc
tcgccctgcctccacttgccttgtgatattctattaccytgttaagtacttgatgtctgt
cacccacacctattcgcacactccctccccttttgaaaatccctaataaaaacttgctgg
tttttgtggcttgtggggcatcacggatcctaccaacgtgtgatgtctcccccggatgcc
cagctttaaaatttctctcttttgtactctgtccctttatttctcaagccagccgacgct
tagggaaaatagaaaagaacctacgtgattatcggggcaggtcccccgata
>MER9_ERV2_Homo sapiens
tgttggggaacaggcccccaaaatctggccataaactggccccaaaactggccataaaca
aaatctctgcagcactgtgacatgttcatgatggccataacgcccacgctggaaggttgt
gggtttaccggaatgagggcaaggaacacctggcccacccagggcggaaaaccgcttaaa
ggcattcttaagccacaaacaatagcatgagcgatctgtgccttaaggacatgctcctgc
tgcagataactagccaaaccattcctttatttggcccatccctttgtttcccataaggga
tacttttagttaatctaaaatctatagaaacaatgcttatgactggcttgctgttaataa
atatgtgggtaaatctctgttcggggctctcagctctgaaggctgtgagacccctgattt
cccacttcacacctctatatttctgtgtgtgtgtctttaattcctctagcgccgctgggt
tagggtctccccgaccgagctggtctcggca
>LTR14_ERV2_Homo sapiens
tgttgggaaaaggacttgtggggtgcctgtataaactggccataaaaatatgggacaata
agttgtggaaagccacaagaggcctctgaggagaaaagcctcctaattgccacgctcaga
gcgagacctgctctctcttatctgtaaacactgtattcaaggagaaagaccctcctttga
agcattggaatgtggacagacgtgcaggctcctagttaagcccactcccactagctactc
tccgataagttaaagatatgctgtttgagcacaaaggagattcatttaaagcgcttctgc
tgtagattatgcctgtgacgcactgctaccctttcactgttttgccctgaacatctgctt
cttagatctaagttattgtactcaataaatagtgtggagaccagagctctgagccttttg
cagcctccattttgcaattggccccctggcctccactctttatgaactcttaacctgtct
cttctcattcctttgtcaccaccagacttcaggtaccctacaggtggtgttgaggctggt
ccccaaca
>LTR3B_ERV2_Homo sapiens
tgttgcaggccgaaagagtgagggtcgtgatcaactcagtataccactggaggctatatg
agtaaacagcaaactgttctcatgaatgcaggatgttggcaaactgacaaactgcgtctg
ccgcccagaaggaatgctgagggcagtcacgncccaggcgcaagtgtttcttgtgattag
gcacatctgaagcctgttagcaataatgtgaacctgtgatcaatcaagcagctgaccaat
cgttacctcctcctccctgctctttctacccaataaatacgaagggctgtagaagctcag
ggcggctgcctttgctcactagaagcagggagccctcttcttcttccctggaccccttct
ttaaaacagtttcttttgtcttaagttttcatttctgcgttcgtcccccttcgttcagtc
ccgtagtgacggtctcaagtagtaacagtagtaactgtcgtagtgacggtctcaagtagt
aaccgtggcagtctgccaca
>MER11B_ERV2_Primates
tgttgcgggaagtcagggaccccaaacggagggaccggctgaagccatggcagaagaaca
tggattgtgaagatttcatggacatttattagttccccaaattaatacttttataatttc
ttatgcctgtctttactgcaatctctaaacataaattgtgaagatttcatggacacttat
cacttccccaatcaatacccttgtgatttcctatgcctgtctttactttaatctcttaat
cctgtcatcttcrtaagcttcatgagctgaggatgtatgtcgcctcaggaccctgtgatr
attgcgttaactgcacaaattgtttgtacagcatgtgtgtttgaacaatatgaaatctgg
gcaccttgaaaaaagaacaggataacagcaattgttcagggaacaagagagataacctta
aactctgactgccggtgagccrggcrgaacagagccatatttctcttctttcaaaagcaa
atgggagaaatatcgctgaattctttttctcagcaaggaacatccctgagaaagagaatg
cgyacctaggggtaggyctctgaaatggcccccctgggagtggcctgtcttttatggtng
aaactgcagggatgaaataarccccagtctcccatagcgctcccaggcttattaggawga
ggaaattcccgcctaataaattttggtcagaccggttgtctgctctcaaaaccctgtctc
ctgataagatgttatcaatgacaatgcgtgcccgaaacttcattagcaattttaatttcg
ccccggtcctgtggtcctgtgatctcgccctgcctccayttgccttgtgatattctatta
ccttgtgaagtacgtgatctctgtgacccacaccctattcgtacactccctccccttttg
aaaatccctatttaatttcgccccggtcctgtggtcctgtgatctcgccctgcctccayt
tgccttgtgatattctattaccttgtgaagtacgtgatctctgtgacccacaccctattc
gtacactccctccccttttgaaaatccctaataaaaacttgctggtttttgcggcttgtg
gggcatcacggaacctaccgacatgtgatgtctcccccggatrcccagctttaaaatttc
tctcttttgtactctgtccctttatttctcaagccagccgacrcttagggaaaatagaaa
agaacctacgtgattatcggggcaggttccccgata
>LTR3_ERV2_Homo sapiens
tgttgggagctgaaagmctgagggtcgtgaccaactcagcattccactggaggctatatg
atcaaacagcaaactgtttmtcatgaatgcaggatgtgggcaaactcgcatctgcncctg
ccaccagaaggtatgctgagggcagtcactccctggcgccagtgctccttgaggttatct
actggaacatctggagcctgctgttcaaagaawgcagtcatgcgggcctgcgntaaatca
agcagctgaccgacaaccacccccttctccctatcccctctacccaataaatacgaaggg
ctgtagaagctcagggcccttgttcactagaagcaaggagccccctgaccccttcttcca
aacatactcttttgtctttgtctttattcccgcgtttgtcctcctttgttcagtccaaca
gggwctgcggca
>LTR22_ERV2_Hominidae
tgtaggagatcagtcagggtggtgggaaaaattatagtagaaagatgcaaaccttcttgg
aaggctgggaggttttacaaaagcttcggaaaaggatttggctgaaggcagccaaattct
cttatccagtgcctgaaagcttaggttagataacaaggaaatgtaaagaaattgatctag
ataagttagtttacttaggcctcggaacctggcctttaatcatctgcatgcaggactgct
ctctccggggggggggcgaccatgttaattacccacaagtgtgttgactcaaagcctttg
tcattaaatctgtactgaataaatgcccgcagcgccggcttgtcagggccacggctgctg
tgactctttacagcaccctcctcggtgtctgtgagcggcccggtcccctagcccactctt
tcactggatacctgtgtctgagtgcattttttcatctgtcactcggccagggtctgcggg
tcagacccggca
>LTR14C_ERV2_Homo sapiens
tgtgggaaagagagtttctggggtgccagttgagttggtctcccctgtgtgagacaccca
tgggaagccatgggcggcctctgaggagaaaagtctccttattgccttcatgtctttatg
ccccgagagcataaccgctcagcggcattccacaggttgctcagggagataacactccct
tgaagcagtggagtataatcaaacatcttggctcctcctgaaacccactcccacccgttt
cagtcccgataagttaaagatcttaagtagtttagacacacgcctttgctcaaggaaatt
cacagaaaccgccactgctacacatcttatcgaatgactcacgagttctccttcactgat
taatccttttcctcatcccttcctccccctcccatctgccctaagaacaaagagcttgta
aaccaataaattgggtggagcccaagagctctgggccgtgagcaagcctccgatgctctg
gtcccctggacccgccttttaaacgcttattctgtctctttctaactcctttgtctccgc
cggactcggggtacccactgggtggtgtggggctggtttccccaaca
>LTR14A_ERV2_Homo sapiens
tgggagaaaagctgagtgttgggagagaagctgaggcagggcttgcatgtctgctagact
tgctggctccttgcttctagcactcccattatctcaagcagccatatgtttctcattcac
ttgatacactgtttcctttcaacccccacatcctcaccacctgtttctttgtttgagcac
caataaatagcgtgggctcccagagctcagggccttcgcagcctccacactcgcgatggc
cccctggtcccactttctctctcaaactgtctttttctcattcctttgactccgccggac
tttgtcgcccccacgacctggtgttgggtctgatcaccccaaca
>LTR22C_ERV2_Primates
tgtaggggttcggtcagggtggtgggaaaaattataagaagaaattataggaaatagaca
caaaccttcttggaaggccgggaggttttgcaaaagcttcagkaawgggtttggctgaag
gcagccwaattctcttatccggagccwgagagcwwagggtagataacaagggaatgtaaa
ggagtttatctagataagcttgtttactcatgtggcccgaaamctgacctttaatcattc
gtgcgcaggactgctctctactcggggggcggccatgttaattacccacaagttgtgttg
actcaaagcctttgtcattaaatctgtactaaataaatgccmgcagcgccggcttgtcag
ggccacggctgctacaactctttacagcaccttcctgggwgtctgtgagcggcccggtcc
ctcagctggactggcaaagcagaatatctgtgtgtcagtgtactttattcatccgtcact
cggtcagggtctgcgggtcagacccggca
>MER9B_ERV2_Homo sapiens
tgttggtagcaagccctaagcctgtcataaacaggccttaaagaaactggccataaacag
gatttctgcagcaatgtgacatgctcatgatggctrtcatgcacactgctaraagttgtt
ggtttactggagcagggcaaggaacacctggcctgcccggagcagaaaactgctcaaacc
acaaacaatagcaggagcggcctgtgccttaacaacatgtttttgctgcagataatcagc
cagagcctgtttctctrctccttgctaagaatgctttgtttcccataaggaatgctttta
gctaatctataatctatagaaacaatgcttatcactggcttgctgtcaataaatatgtgg
gtcaaactctgtttgtggctctcagctctgaaggctgttagccccctgattcccacttta
cactctatttctgtgtctttgtctttaattcctctagcgccgctgggttagggtctccac
gaccgagctggtctcggca
>MER11D_ERV2_Homo sapiens
tgtagggagaccccctgaaactattgctacggaataaaagatgaaatgctcctgattatt
gtaaatacaaaattgcatgcaggattgtgtaaagacaatgccaggttggactgccagaac
gagccaacagcgcgtgatgtgcttccccctgcagagagcctatgaatggacgtgcagtca
gggaggtttcacatcaccaagattcctatcccagaaaagcagatgttcatagctctggga
atggaatgcgacccttgtggagagcctataaacggacgcatggggggcgcctgtccatat
ggataagatagggctataaacgccctcatcttgccacggctcttctaggcctctttaggg
ttaaggcatactcccttctgagaatttctggtctaaccggttgtctagcttcacgtcctg
tttccatggattgtttgtaaccagcttttgttgcaattgttactgctgattaatatcttg
ctaatcataggttatggaaagaytgtgtttctgttttaaggctctgttagaaattactga
cgcacacactatattgtaaattcttatctctgtatactgtacttctacatacaaatgtac
tgtacttctacatacaaatgttatgttaaagaattacttcatccccatgtgaccatctca
cctcataatcaaatgaccctaaatccctcactaacctacccccgccctcactaaacttaa
taataaatgctggtatatccagtgcattgttggcaccgtgggaccagaaggcggtgaccc
ccctggacccagctttcactatcttgtgtgtgtctattatttctcaacctgccgatccgc
ctaggagcaaagagagagccccgttgcattgcgggctgctggccagatcccgcaata
