# Supplementary material for: Evolutionary Conservation of Orthoretroviral Long Terminal Repeats (LTRs) and ab initio Detection of Single LTRs in Genomic Data
Source: PLoS One. 2009 Apr 13;4(4):e5179. doi: 10.1371/journal.pone.0005179 (PMC2664473; doi:10.1371/journal.pone.0005179)
Supplement: Text S3 — Gamma training set (0.19 MB TXT) [file pone.0005179.s013.txt]

>LTR12_ERV1_Primates
------------------------------------------------------------
------------------------------------------------------------
------------------------------------------------------------
------------------------------------------------------------
------------------------------------------------------------
------------------------------------------------------------
------------------------------------------------------------
------------------------------------------------------------
------------------------------------------------------------
------------------------------------------------------------
-------------------------TGAGAGGTGAAGCCAGCTGGGCTTCCTGGGTCGGG
TGGGGACTTGGAGAACTTTTCTGTCTAGCTAGAGGATTGTAAACGCACCAATCAGCGCTC
TGTGTCTAGCTAAAGGTTTGTAAACGCACCAATCAGCACTCTGTAA--------------
--AAACGCACCAATCAGCGCTCTGT-GTCTAGCTAA-------AGGWTTGTAAACGCACC
AATCAGCACTCTG----------------------------------------------T
AAAAA----CGCACCAATCAGCG-------------------------------------
-----------------------------------------CTCTGTGTCTAGCTAAAGG
TTTGTAAACGCACCAATCAGCACTCTGTAAAAACGCACCAATCAGCAC------------
-------AGCACTCTGTAAAATGGACCAATCAGCGCTCTGTAAAATGGACCAATCAGCAG
GACGTGGGCGGGGCCAAATAAGGGAATAAAAGCTGGCCACCC-------GAGCCAGCAGC
GGCAAC--CCGCTCGGGTCCCCTTCCACGCTGTGGAAGCTTTGTTCTTTCGCTCTT-CAC
AATAAATCTTGCTGC-----TGCTCACTCTTTGGGTCCGCACTACCTTTATGAGCTGTAA
CACTCACCGCGAGGGTC----------------------------------------TGC
GGCTTCACTCCTGAAGTCAGCGAGACCACGAACCCACCGGGAGGAACAAACAACTCCGGA
CG------------------------CGCCACCTTTAAGAGCTGTAACACTCACTGCGAA
GGTCTGCGGCTTCACTCCTGAAG--TCAGCGAGACCAC---GAACCCACCGGAAGGAAGA
AACTCCGGACA-CATCTGAACATCTGAAGGAACAAACTCCGGACACACCATCTTTAAGAA
CTGTAACACTCACCGCGAGGGTCCGCGGCTTCATTCTTGAAGTCAGCGAGACCAAGAACC
CACCGGAAGGAACCAATTCCGGACACA---------------------------------
------------------------------------------------------------
------------------------------------------------------------
------------------------------------------------------------
------------------------------------------------------------
------------------------------------------------------------
------------------------------------------------------------
------------------------------------------------------------
------------------------------------------------------------
------------------------------------------------------------
------------------------------------------------------------
------------------------------------------------------------
------------------------------------------------------------
------------------------------------------------------------
------------------------------------------------------------
-
>LTR12D_ERV1_Homo
------------------------------------------------------------
------------------------------------------------------------
------------------------------------------------------------
------------------------------------------------------------
----------------TGAGAGGTGACAACGTGCTAGCAGCCCTCGCTCGCTCTCGGCGC
CTCCTCGGCCTCGGCGTCCGCTCTGGCCGCGCTCGAGGAGCCCTTCAGCCCGCCGCTGCG
CTGTGGGGGCCCCTCTCTGGGGCTGGCCGAGGCCGGAGCCGGCTCCCTCTGCTCGCGGGG
AGGTGTGGAGGGAGAGGCGCGGGCGGGAGCCGGGGCTGCGCGCGGCGCTCGCGGGCCGGC
GCGGGTTCCGGGTGGGCGCGGGCTCGGCGGGCCCCGCACTTGGCGCAGCCGGCCGGCGCC
TGCTGGGCTTGATCGGGGGACGAGCTCCCTCTGGGCTGCCGGAGTGCCCGGGCTAGGTGC
CGCAAAGTCCCGCGGCGAGTGCCAGTGAGAGGTGAAGCCGGCTGGGCTTC-TGGGACGGG
TGGGGACTTGGAGAACTTTTCTGTCTAGCTAAAGGATTGTAAACGCACCAATCAGCACTC
TGTGTCTAGCTAAAGGTTTGTAAACGCACCAATCAGCACTCTGTGTCTAGCTAAAGGTTT
GTAAACGCACCAATCAGNGCTCTGT-GTCTAGCTAATCTGGTGGGGACTTGGAGAACTTT
TGTGTCTAGCTAA-----------------------------------------AGGATT
GTAAA----CGCACCAATCAGCA-------------------------------------
-----------------------------------------CTCTGTGTCTAGCTAAAGG
TTTGTAAACGCACCAATCAGCACTCTGTCAAAACGGACCAATCAGCTCTCTGTAAAATGG
ACCAATCAGCTCTCTGTAAAATGGACCAATCAGCTCTCTGTAAAATGGACCAATCAGCAG
GATGTGGGTGGGGCCAGATAAGGGAATAAAAGCAGGCCACCC-------GAGCCAGCAGC
GGCAAC--CTGCTCGGGTCCCCTTCCATGCTGTGGAAGCTTTGTTCTTTTGCTCTT-TGC
AATAAATCTTGCTGC-----TGCTCACTCTTTGGGTCYGTGCCGCCTTTATGAGCTGTAA
CACTCACCGCGAAGGTC----------------------------------------TGC
AGCTTCACTCCTGAAGCCAGCGAGACCACGAACCCACCGGGAGGAACGAACAACTCCGGA
CGGAAGGAACGAACAACTCCAGACG-CGCCGCCTTTAAGAGCTGTAACACTCACCGCGAA
GGTCTGCAGCTTCACTCCTGAAG--TCAGCGAGACCAC---GAACCCACCAGAAGGAAGA
AACTCCGGACA-CATCTGAACATCTGAAGGAACAAACTCCGGACACACCATCTTTAAGAA
CTGTAACACTCACCGCGAGGGTCCGCGGCTTCATTCTTGAAGTCAGCGAGACCAAGAACC
CACC----------AATTCNGGACACA---------------------------------
------------------------------------------------------------
------------------------------------------------------------
------------------------------------------------------------
------------------------------------------------------------
------------------------------------------------------------
------------------------------------------------------------
------------------------------------------------------------
------------------------------------------------------------
------------------------------------------------------------
------------------------------------------------------------
------------------------------------------------------------
------------------------------------------------------------
------------------------------------------------------------
------------------------------------------------------------
-
>LTR12B_ERV1_Homo
------------------------------------------------------------
------------------------------------------------------------
------------------------------------------------------------
------------------------------------------------------------
------------------------------------------------------------
------------------------------------------------------------
------------------------------------------------------------
------------------------------------------------------------
------------------------------------------------------------
------------------------------------------------------------
------------------------------------------------------------
------------------------------------------------------------
----------------------------------------------------------TG
AGAGGTGAAGCCAGCTGGACTTCCT-G---GGTCGA----GTGGGGACTTGGAGAACTTT
TCTGTCTAGCTAG-----------------------------------------AGGATT
GTAAAAAAATGCACCAATCAGCA-------------------------------------
-----------------------------------------CTCTGTATCTAGCTAAAGG
ATTGTAAATGCACCAATCAGCACTCTGTAAAAA---------------------------
---------------------TGGACCAATCAGCACTCTGTAAAATGGACCAATCAGCAG
GACGTGGGCGGGGACAAATAAGGGAATAAAAGCTGGCCACCC-------CAGCCAGCAGC
GGCAAC--CCGCTCGGGTCCCCTTCCACGCTGTGGAAGCTTTGTTCTTTCGCTCTT-CAC
AATAAATCTTGCTGC-----TGCTCACTCTTTGGGTCCGYRCCACCTTTAAGAGCTGTAA
CACTCACCGCGAAGGTC----------------------------------------TGC
GGCTTCATTCTTGAAGTCAGCGAGACCACGAACCCACCGGAAGGAACAAACAACTCCGGA
CA------------------------CRCCACCTTTAAGAGCTGTAACACTCACTGCGAA
GGTCTGCGGCTTCACTCCTGAAG--TCAGCGAGACCAC---GAACCCACCAGAAGGAAGA
AACTCCGGACA-CATCTGAACATCTGAAGGAACAAACTCCGGACACACCATCTTTAAGAA
CTGTAACACTCACCGCGAGGGTCYGCGGCTTCATTCTTGAAGTCAGCGAGACCAAGAACC
CACCGGAAGGAACCAATTCCGGACA-----------------------------------
------------------------------------------------------------
------------------------------------------------------------
------------------------------------------------------------
------------------------------------------------------------
------------------------------------------------------------
------------------------------------------------------------
------------------------------------------------------------
------------------------------------------------------------
------------------------------------------------------------
------------------------------------------------------------
------------------------------------------------------------
------------------------------------------------------------
------------------------------------------------------------
------------------------------------------------------------
-
>LTR12F_ERV1_Primates
------------------------------------------------------------
------------------------------------------------------------
------------------------------------------------------------
------------------------------------------------------------
------------------------------------------------------------
------------------------------------------------------------
------------------------------------------------------------
------------------------------------------------------------
------------------------------------------------------------
------------------------------------------------------------
-------------------------TGAGAGGTGAAGCCAGCTGGACTTCCTGGGTCGAG
TGGGGACTTGGAGAACTTTTCTGTCTTACAAGAGGATTGTAAA-----------------
-----------------------ATGCACCAATCAGCGCTCTGTAA--------------
--AAACGCACCAATCAGCGCTCTGT-AGCTAGCAAG------AGGATTGTAAAATGCACC
AATCAGCGCTC------------------------------------------------T
GTAAAA---TGCACCAATCAGCG-------------------------------------
-----------------------------------------CTCTGTA------------
-----AAATGCACCAATCAGCAGGATCCTAAAAGTAGCCAATCG----------------
------------CAGGGAGGATTGAAAAAAGGGCACTCTG----ATAGGACAGA-AACGG
AACATGGGAGGGGACAAATAAGGGAATAAAAGCTGGCCACCC-------CAGCCAGCAGC
GGCAAC--CCGCTCGGGTCCCCTTCCACGCTGTGGAAGCTTTGTTCTTTCGCTCTT-CAC
AATAAATCTTGCTGC-----TGCTCACTCTTTGGGTCCGTGCCATCTTTAAGAGCTGTAA
CACTCACCGCGAAGGTC----------------------------------------CGC
GGCTTCATTCTTGAAGTCAGCGAGACCACGAACCCACCGGAAGGAAC---CAACTCCGGA
CACA--------------------------------------------------------
------------------------------------------------------------
------------------------------------------------------------
------------------------------------------------------------
------------------------------------------------------------
------------------------------------------------------------
------------------------------------------------------------
------------------------------------------------------------
------------------------------------------------------------
------------------------------------------------------------
------------------------------------------------------------
------------------------------------------------------------
------------------------------------------------------------
------------------------------------------------------------
------------------------------------------------------------
------------------------------------------------------------
------------------------------------------------------------
------------------------------------------------------------
------------------------------------------------------------
-
>LTR12C_ERV1_Homo
TGAGAGGTGACAGCGTGCTGGCAGCCCTCACAGCCCTCGCTCGCTCTCGGCGCCTCCTCT
GCCTGGGCKCCCACTCTGGCCGCRCTTGAGGAGCCCTTCAGCCCGCCGCTGCACTGTGGG
AGCCCCTTTCTGGGCTGGCCAAGGCCGGAGCCGGCTCCCTCAGCTTGCAGGGAGGTGTGG
AGGGAGAGGCGCGGGCGGGAACCGGGGCTGCGCGCGGCGCTTGCGGGCCAGCKCGAGTTC
CGGGTGGGCGTGGGCTYGGCGGGCCCCGCACTCGGAGCGGCCGGCCGGCCC-GCCGGCCC
CGGGCAGTGAGGGGCTTAGCACCTGGGCCAGCAGCTGCGGAGGGTGTRCTGGGTCCCCCA
GCAGTGCCRGCCCACCGGNGCTGTGCTCGATTTCTCGCCGGGCCTTAGCTGCCTCCCCGC
GGGGCAGGGCTCGGGACCTGCAGCCCGCCATGCCTGAGCCTCCCCCCCCCCTCCGTGGGC
TCCTGTGCGGCCCGAGCCTCCCCGACGAGCGCCGCCCCCTGCTCCACGGCGCCCAGTCCC
ATCGACCACCCAAGGGCTGAGGAGTGCGGGCGCACGGCGCGGGACTGGCAGGCAGCTCCA
CCTGCGGCCCCGGTGCGGGATCCACTG---GGTGAAGCCAGCTGGGCTCC-TGAGTCTGG
TGGGGACTTGGAGAACCTTTATGTCTAGCTAAGGGATTGTAAATACACCAATCAGCACTC
TGTATCTAGCTCAAGGTTTGTAAACACACCAATCAGCACCCTGTGTCTAGCTCAGGGTTT
GTGAATGCACCAATCGACACTCTGTTATCTAGCTACTCTGGTGGGGACTTGGAGAACCTT
TATGTCTAGCTAAGGGATTGTAAATACACCAATCAGCACTCTGTATCTAGCTCAAGGTTT
GTAAA----CACACCAATCAGCACYCTGTGTCTAGCTCAGGGTTTGTAAATGCACCAATC
GACACTCTGTATCTAGCTAATCTAGTGGGGACGTGGAGAACTTTTGTGTCTAGCTCAGGG
ATTGTAAACGCACCAATCAGCACCCTGTCAAAACGGACCAATCAGCTCT-----------
-------------CTGTAAAACAGACCAATCGGCTCTCTGTAAAATGGACCAATCAGCAG
GATGTGGGTGGGGCCAGATAAGAGAATAAAAGCAGGCTGCCC-------GAGCCAGCAGT
GGCAAC--CCGCTCGGGTCCCCTTCCACACTGTGGAAGCTTTGTTCTTTYGCTCTT-TGC
AATAAATCTTGCTGC-----TGCTCACTCTTTGGGTCCACACTGCCTTTATGAGCTGTAA
CACTCACCGCGAAGGTC----------------------------------------TGC
AGCTTCACTCCTGAAGCCAGCGAGACCACGAACCCACCGGGAGGAACGAACAACTCCAGA
CG------------------------CGCCGCCTT-AAGAGCTGTAACACTCACCGCGAA
GGTCTGCAGCTTCACTCCTGAG---CCAGCGAGACCAC---GAACCCACCAGAAGGAAGA
AACTCCGAACA-CATCCGAACATCAGAAGGAACAAACTCCGGACACGCCRCCTTTAAGAA
CTGTAACACTCACCGCGAGGGTCCGCGGCTTCATTCTTGAAGTCAGTGAGACCAAGAACC
CACC----------AATTCCGGACACA---------------------------------
------------------------------------------------------------
------------------------------------------------------------
------------------------------------------------------------
------------------------------------------------------------
------------------------------------------------------------
------------------------------------------------------------
------------------------------------------------------------
------------------------------------------------------------
------------------------------------------------------------
------------------------------------------------------------
------------------------------------------------------------
------------------------------------------------------------
------------------------------------------------------------
------------------------------------------------------------
-
>LTR12E_ERV1_Homo
TGAGAGGTGACAACGTGCTAGCAGNCCTCNCAGCCCTCGCTCGCTCTCGGCGCCTCCTCG
GCCTBGGCGYCCACTCTGGCCGCGCTTGAGGAGCCCTTCAGCCCACCGCTGCACTGTGGG
AGCCCCTCTCTGGGCTGGCCAAGGCCGGAGCCGGCTCCCTCTGCTTGCGGGGAGGTGTGG
AGGGAGAGGCGCGGGCGGGAACCGGGGCTGCGCGCGGCGCTTGCGGGCCAGCGCGRGTTC
CGGGTGGGCGCGGGCTCGGCGGGCCCCGCACTCGGAGCGGCCGGCCGGCCCTGCTGGCCC
CGGGCAATGAGGGGCTTAGCACCCGGGCCAGCGGCTGCGGAGGGTGTACTGGGTCCCCCA
GCAGTGCCGGCCCACCGGCGCTGCGCTCGATTTCTCGCCGGGCCTTAGCTGCCTCCCCGC
GGGGCAGGGCTCGGGACCTGCAGCCCGCCATGCCTGAGCCTCCCACCCAC-TCCATGGGC
TCCTGTGCGGCCCGAGCCTCCCCAACGAGCGCCGCCCCCTGCTCCACGGCGCCCAGTCCC
ATCGACCACCCAAGGGCTGAGGAGTGCGGGCGCACGGCGNGGGACTGGCAGGCAGCTCCA
CCTGCGGCCCTGGTGCGGGATCCACTA---GGTGAAGCCGGCTGGGCTTC-TGGGTCGGG
TGGGGACTTGGAGAACTTTTCTGTCTAGCTAAAGGATTGTAAACACACCAATCAGCACTC
TGTGTCTAGCTAAAGGTTTGTAAATGCACCAATCAGCACTCTGTGTCTAGCTAAAGGTTT
GTAAATGCACCAATCAGCACTCTGT-ATCTAGCTAATCTGGTGGGGACTTGGAGAACTTT
TCTGTCAA----------------------------------------------AGGTTT
GTAA-----CGCACCAATCGG---------------------------------------
------------------------GTGGGGACTTGGAGCACTNCTGTGTCTAGCTAAAGG
TTTGTAAATGCACCAATCAGCACTCTGTAAAAACGGACCAATCAGCAC------------
------------------------------------TCTGTAAAATGGACCAATCAGCAG
GATGTGGGTGGGGCCAAATAAGGGAATAAAAGCTGGCCACCC-------GAGCCAGCAGT
GGCAAC--CCGCTCGGGTCCCCTTCCACGCTGTGGAAGCTTTGTTCTTTTGCTCTT-CGC
AATAAATCTTGCTGC-----TGCTCACTCTTTGGGTCCGCACTACCTTTATGAGCTGTAA
CACTCACCGCGAAGGTC----------------------------------------TGC
AGCTTCACTCCTGAAGTCAGCGAGACCACGAACCCACCGGGAGGAACAAACAACTCCGGA
CG------------------------CGCCACCTTTAAGAGCTGTAACACTCACTGCGAA
GGTCTGCAGCTTCACTCCTGAAGT-CCAGCGAGACCAC---GAACCCACCAGAAGGAAGA
AACTCCGGACA-CA----------------------------------------------
------------------------------------------------------------
------------------------------------------------------------
------------------------------------------------------------
------------------------------------------------------------
------------------------------------------------------------
------------------------------------------------------------
------------------------------------------------------------
------------------------------------------------------------
------------------------------------------------------------
------------------------------------------------------------
------------------------------------------------------------
------------------------------------------------------------
------------------------------------------------------------
------------------------------------------------------------
------------------------------------------------------------
------------------------------------------------------------
-
>LTR2_ERV1_Homo
------------------------------------------------------------
------------------------------------------------------------
------------------------------------------------------------
------------------------------------------------------------
------------------------------------------------------------
------------------------------------------------------------
------------------------------------------------------------
------------------------------------------------------------
------------------------------------------------------------
------------------------------------------------------------
------------------------------------------------------------
------------------------------------------------------------
------------------------------------------------------------
------------------------------------------------------------
------------------------------------------------------------
------------------------------------------------------------
-------------------------------------------------------TAAGG
AAGGAGACCA--CCTCTCC-CATTGTCTC---CTGTTTCATG---AGAA-----------
---------------AGCAA--AAAGTTAAAAAAAGAAGCAGAAGTGAGATCAATGGCCA
GATGGTTT-AGTGCCAAG-----AACCAGGCCTGG---------------------TAGT
TA-AACATCAACTCCTGACCTAACC-GC-TTGTGCTATCCATAGATTCCAGATATTGTAT
GAGGAAGACTTGTGA-----AACTTTCTGTTCTGTTCTGC-TAGCCCCC-ATCACTGATG
CATGTAGCTCTCAGTCA----------------------------------------TGT
AGCC-CCCACTTG--CACAA-TGTATCATGACCCTTTCACGTGGACCCCTCAGAGTTGTA
AG-----------------------------CTCTTAAAAGGGACAGGAATCTTTACTTT
GG---GGAGCTCGGATCTTGAGACGCGAGTCTACCAAT---GCTCCCAGCTGATTAAAGC
CTCTTCCTTCATAGAACCGGTGTCTAAGAGGTTTTGTCTGTGACTGTTCCTGCTACA---
------------------------------------------------------------
------------------------------------------------------------
------------------------------------------------------------
------------------------------------------------------------
------------------------------------------------------------
------------------------------------------------------------
------------------------------------------------------------
------------------------------------------------------------
------------------------------------------------------------
------------------------------------------------------------
------------------------------------------------------------
------------------------------------------------------------
------------------------------------------------------------
------------------------------------------------------------
------------------------------------------------------------
------------------------------------------------------------
-
>LTR2B_ERV1_Homo
------------------------------------------------------------
------------------------------------------------------------
------------------------------------------------------------
------------------------------------------------------------
------------------------------------------------------------
------------------------------------------------------------
------------------------------------------------------------
------------------------------------------------------------
------------------------------------------------------------
------------------------------------------------------------
------------------------------------------------------------
------------------------------------------------------------
------------------------------------------------------------
------------------------------------------------------------
------------------------------------------------------------
------------------------------------------------------------
-------------------------------------------------------TGAGG
GAAGAGAGAGACCCTCTCA-TATTGTTTTATATTGTTTTATACTCAGTAC----------
--------CTGTTTTAAGAA--AAAAAGAAAAAACAACAAGGAAGTAAAACCAA-AGACA
GGCAGCCC-GGCGCCAGGCCCGAAACCAGGCCTGGGCCTGCCTGGCCTAAACCCAGTAGT
TA-AAAATCAACTCATGACTTAGAA-AC-CGATGTTATTCATAGATTCCAGACATTGTAT
AGAAGAACATTGTGA-----AACTCCCTGCCCTGTTCTGT-TTCTCTCTGACCACCGGTG
CATGCAGCCCCT-GTCA----------------------------------------CGT
ACCC-CCTGCTTG--CTCAAATCAATCACGACCCTTTCATGTGAAATCTTTAGTGTTGTG
AG-----------------------------CCCTTAAAAGGGACAGAAATTGTGCACTC
GG---GGAGCTCGGATTTTAAGGCAGTAGCTTGCCGAT---GCTCCCAGCTGAATAAAGC
C-CTTCCTTCTACAACTCGGTGTCTGAGAGGTTTTGTCTGCGGCTCGTCCTGCTACA---
------------------------------------------------------------
------------------------------------------------------------
------------------------------------------------------------
------------------------------------------------------------
------------------------------------------------------------
------------------------------------------------------------
------------------------------------------------------------
------------------------------------------------------------
------------------------------------------------------------
------------------------------------------------------------
------------------------------------------------------------
------------------------------------------------------------
------------------------------------------------------------
------------------------------------------------------------
------------------------------------------------------------
------------------------------------------------------------
-
>LTR2C_ERV1_Homo
------------------------------------------------------------
------------------------------------------------------------
------------------------------------------------------------
------------------------------------------------------------
------------------------------------------------------------
------------------------------------------------------------
------------------------------------------------------------
------------------------------------------------------------
------------------------------------------------------------
------------------------------------------------------------
------------------------------------------------------------
------------------------------------------------------------
------------------------------------------------------------
------------------------------------------------------------
------------------------------------------------------------
------------------------------------------------------------
------------------------------------------------------------
-----TGCTGCCCTCCTCC-CACCACCTTGCCTAGTTCACAAGACAGGAG----------
--------GAAAGAGAGAAAGCAAAAAGTTAGAAARAAACAAAAGTAAGATAAATAGCCA
GACAACCTTGGCACCACC-----ACCYGGCCCTAGGAGT----TAAAAAAAAGTAATAAT
AATAACATCAACCCCTGACCTAAACTAC-TTGTGTTATCTGTAAATTCCAGACATTGTAT
GAAAAAGCATTGCAA-----AACTTTCTGTTCTGTTA----------------GCTGATG
CATGTAGCCCCCAGTCA----------------------------------------CGT
TCCC-CAYGCTTG--CTCGA-TTTATCACGACCTTTTCACGTGGACCCCTTAAAGTTGTA
AG-----------------------------CCTTTAAAAAGGCCAAGAATTTCTTTTTC
AG---GGAGCTCGGCTCTTAAGACGCAAGTCTGCTGAT---GCTCCCRGCCGAATAAA-C
CTCTTCCTTCTTTAATCCGGTGTCTGAGGAGTTTTGTCTGYGGCTCGTCCTGCTACA---
------------------------------------------------------------
------------------------------------------------------------
------------------------------------------------------------
------------------------------------------------------------
------------------------------------------------------------
------------------------------------------------------------
------------------------------------------------------------
------------------------------------------------------------
------------------------------------------------------------
------------------------------------------------------------
------------------------------------------------------------
------------------------------------------------------------
------------------------------------------------------------
------------------------------------------------------------
------------------------------------------------------------
------------------------------------------------------------
-
>LTR6B_ERV1_Homo
------------------------------------------------------------
------------------------------------------------------------
------------------------------------------------------------
------------------------------------------------------------
------------------------------------------------------------
------------------------------------------------------------
------------------------------------------------------------
------------------------------------------------------------
------------------------------------------------------------
------------------------------------------------------------
------------------------------------------------------------
------------------------------------------------------------
------------------------------------------------------------
------------------------------------------------------------
------------------------------------------------------------
------------------------------------------------------------
------------------------------------------------------------
-------TGTAATGCCCAACCTTGTTTTTACTAACCCTGTTTTTAGACTCTCCCTTTCCT
TTAATCACCTAGCCTTGTTTCCACCTGAATTGACTCTCCCTTAGCTAAGAGAGCCAGACA
GACTCCATCTTGGCTCTTTCACTGGCAG-----------------------CCCCTTCCT
CAAGGACTTAACTTGTG--CAAGCTGACTCCCAGCACATCCAAGAATGCAATTAACTGAT
AAGATACTGTGGCGA-----GC-TATATCCGCAGTTCC-CAGGAATTCGTCCGATTGATA
ACG---CCCAAAG--------------------------------------------CCC
CGCGTCTATCACCTTGTAATAGTCTTA-AAGCCCCTGCACCTGGAACTGTTTACTTTCCT
GTAACCATTTATCCTTTTAACTTTT-TTGCCTACTTTACTTCTGTAAAATTGTTTTAACT
AGACCCCCCCTCCCCTTTCTAAACCAAAGTATAAAAGA---AAATCTAGCCCCTTCTTCG
GGGCCGAGAGA-ACTTTGAGCGTTAGCCGTCTCTTGGCCGCCGG--CTAAATAA-ACGGA
CTCTTAATTCGTCTCAAAGTGTGGCGTTT-TCTCTAACTCGCTCGGGTACAACA------
------------------------------------------------------------
------------------------------------------------------------
------------------------------------------------------------
------------------------------------------------------------
------------------------------------------------------------
------------------------------------------------------------
------------------------------------------------------------
------------------------------------------------------------
------------------------------------------------------------
------------------------------------------------------------
------------------------------------------------------------
------------------------------------------------------------
------------------------------------------------------------
------------------------------------------------------------
------------------------------------------------------------
-
>LTR6A_ERV1_Homo
------------------------------------------------------------
------------------------------------------------------------
------------------------------------------------------------
------------------------------------------------------------
------------------------------------------------------------
------------------------------------------------------------
------------------------------------------------------------
------------------------------------------------------------
------------------------------------------------------------
------------------------------------------------------------
------------------------------------------------------------
------------------------------------------------------------
------------------------------------------------------------
------------------------------------------------------------
------------------------------------------------------------
------------------------------------------------------------
------------------------------------------------------------
-----------------------------------------------------------T
GTGAT-ACCCTACCTTGTTTTAACNTGAATNGACTCTCCCTTAGCTGAGAAAGCCGGACG
GACTCCAT-TTGGCTCCTTCATTTGCAAGACATCAAGGGCTCCTTACCCACCCCCTTCCT
CAAGGACTTAACTTGTG--CAAGCTGACTCTCAGCACATCAAAGAGTGCAATTAACTGAT
AAGGTACTGTGGCAA-----GC-NATGTCCGCAGTTCC-CAGGAATTCGCCCGGGTGATA
GTA---CCCTAAAGCCCCCGCGTTTGTGTCCGGCAGATAGCAC-------CCAGAGCCCC
CGCACCTATCACCTTGTGATGAATTTA-AAGCCCCTGCACCTGGAACTGTTTGTTTTCCT
GTAACCATTTGTCTTTTTAACTTTT-TTGCCTGTTTTACTTCTGTAAGATTGCTNCAGCT
AGGCTCCCCCTCCCCTTTCTAAACCAAAGTATAAAAGA---AAATCTAGCCCCTTCTTCG
GGGCCGAGAGA-ATTTCGAGCGTTAGCCGTCTCTCGGTCGCCGG--CTAA-TAA-AGGAC
TCCTGAATTCGTCTCAAAGTGTGGCGTTTCTCTATAACTCGCTCGGTTACAACA------
------------------------------------------------------------
------------------------------------------------------------
------------------------------------------------------------
------------------------------------------------------------
------------------------------------------------------------
------------------------------------------------------------
------------------------------------------------------------
------------------------------------------------------------
------------------------------------------------------------
------------------------------------------------------------
------------------------------------------------------------
------------------------------------------------------------
------------------------------------------------------------
------------------------------------------------------------
------------------------------------------------------------
-
>LTR4_ERV1_Homo
------------------------------------------------------------
------------------------------------------------------------
------------------------------------------------------------
------------------------------------------------------------
------------------------------------------------------------
------------------------------------------------------------
------------------------------------------------------------
------------------------------------------------------------
------------------------------------------------------------
------------------------------------------------------------
------------------------------------------------------------
------------------------------------------------------------
------------------------------------------------------------
------------------------------------------------------------
------------------------------------------------------------
------------------------------------------------------------
--------------------------------------TGAAGCAGGAGATATAAAAAAA
AAGAAAGAGAGAAAAACAAGTTTTCTGTACTGGGCTGACTCACTCCAAGGCCCAGCGATA
GGCAGGGCTCTGNCAGGGCTTTGATAGCACTATCTGCAGAGCCGGGGCCCAGAAGGAATG
GGCTCCAGAGCCTCTCCCTGCCGTCCTAGAG--CAGGGATGAGAAAAACAAGTTCTTCTT
ATCAGTTTCCCCCTTTG--AAATTCTTTCCCCATACCATTATTCCTTTGTTCTGCTCTCA
TAACTATTTTTGTAA-----C--TATTTCTGCAAGTTTGCAAGGATTTTGTAAGTTCCTG
TTT---TCCCATCTG------------------------------------------TGC
AGTATGGCGAAGGTCACAAGACATGCCTGAGTTGCAAAACCTGTCACTGTTTGATA----
--AACTGCCTTTGTTCTGCTTCTGT-AAGCTTGCTTGCCCGCCCTACAGGTTTCACGCCA
CTAACTGGCCACCCCCTTTCGGATGCATGTATAAAAGT---CAAGCCCTGTCTTTGTTCG
GGGCTCAG----CCTTTGGATGTTAATC-CG-CTGGGCCGGTGG--CCACCTAATAAAAT
CCTCCTGTCCCACCC-ATTGGTCTCTCCTGTCCCTTGAT--TCCTGCAACA---------
------------------------------------------------------------
------------------------------------------------------------
------------------------------------------------------------
------------------------------------------------------------
------------------------------------------------------------
------------------------------------------------------------
------------------------------------------------------------
------------------------------------------------------------
------------------------------------------------------------
------------------------------------------------------------
------------------------------------------------------------
------------------------------------------------------------
------------------------------------------------------------
------------------------------------------------------------
------------------------------------------------------------
-
>LTR15_ERV1_Homo
------------------------------------------------------------
------------------------------------------------------------
------------------------------------------------------------
------------------------------------------------------------
------------------------------------------------------------
------------------------------------------------------------
------------------------------------------------------------
------------------------------------------------------------
------------------------------------------------------------
------------------------------------------------------------
------------------------------------------------------------
------------------------------------------------------------
------------------------------------------------------------
------------------------------------------------------------
------------------------------------------------------------
------------------------------------------------------------
------------------------------------------------------------
------------------------------------------------------------
--------TGGAACAGGAATTAAAAGAAATTAA--AGAATGCATAAGCAAAAACTCAATT
GTATGTAGGGAAACCCAATTCC-TCCTGA-------GGAAGAGAAAGAGGTGGAGTCCTT
TAAAAATTCACTGCCTG--TTTTTCCGTCTGTAGCTAGTGAGCCTTATCTCTCCCTTTCC
CAGGCATTGTGAAGA-----CCCTGTTTCTCCAGCTGTGCAGCTGCATGGTCACTAGACA
GATAAACTCAAGTTG------------------------------------------TAA
AACATGTTTTTCCTTGAAAAGTAAGAA-ATGATGTAATACATGTCTCAACTGAATA----
--A-CTGTCTTTGTTTCTCACTTCT-GTAGTAAGCTTCCCCCTGCACAGATCTCCCCTC-
--------TCACCCCAT---GAA---ATGCTTAAAAGG---TAACCTGACTCTTTGTTCA
GGGCTCAGT---CCTTTGGATGTTAATC-TGACTGGGCTGGTGCACCTAAATAATAMATA
YATCCTCCTCAACCCCATCGGTCTCTCTGATTCCTAAATCATCCCCAAACA---------
------------------------------------------------------------
------------------------------------------------------------
------------------------------------------------------------
------------------------------------------------------------
------------------------------------------------------------
------------------------------------------------------------
------------------------------------------------------------
------------------------------------------------------------
------------------------------------------------------------
------------------------------------------------------------
------------------------------------------------------------
------------------------------------------------------------
------------------------------------------------------------
------------------------------------------------------------
------------------------------------------------------------
-
>MER110_ERV1_Homo
------------------------------------------------------------
------------------------------------------------------------
------------------------------------------------------------
------------------------------------------------------------
------------------------------------------------------------
------------------------------------------------------------
------------------------------------------------------------
------------------------------------------------------------
------------------------------------------------------------
------------------------------------------------------------
------------------------------------------------------------
------------------------------------------------------------
------------------------------------------------------------
------------------------------------------------------------
------------------------------------------------------------
------------------------------------------------------------
------------------------------------------------------------
------------------------------------------TGAAAACTGAAACCA---
------------ACATAATTTCCTGTCCCTGDGT-TAAA---CAATACTGGGACCAGGCA
TACTTTTC-------TGTTCCTA-TGTTAAACAATACTGAGACCAAGCAAAAATAACTTA
GCTACTT-GCTCCAGGAAATACYT--GCTCCTGGAAGA-TAAGACTGTGAACCAACTAAA
ATAGCTTACTTATCAA----GACTAACAGCTTA---CTCATCAAAACTC--GTTTCAAGA
CCCTCGCCTCACTGTGCC------CACCAATCCAAAGCTATTA-------TGTC-----A
TAAACTCTGCCCAATCCCAACCAGTTCCCCGCCTT---GCAAGACCCACCTTAAAATCA-
CCCAGCCCAGGCCCTAAAACCC------------TA-TAAATAATCCTNCCCTAATTTTT
CCATTTTGAGACACTACTAAGACTCTGTATCTATGTCA---AGGTGATGTTCTTCCTTAC
TGCAGTAAGTCTAATAAAAACTC--AGCTTTGCTTGATCAACAGGTTTTNTTTTCTGGTG
GTCTTTTTGGGGAGYCGACAGT--------------------------------------
------------------------------------------------------------
------------------------------------------------------------
------------------------------------------------------------
------------------------------------------------------------
------------------------------------------------------------
------------------------------------------------------------
------------------------------------------------------------
------------------------------------------------------------
------------------------------------------------------------
------------------------------------------------------------
------------------------------------------------------------
------------------------------------------------------------
------------------------------------------------------------
------------------------------------------------------------
------------------------------------------------------------
-
>MER110A_ERV1_Homo
------------------------------------------------------------
------------------------------------------------------------
------------------------------------------------------------
------------------------------------------------------------
------------------------------------------------------------
------------------------------------------------------------
------------------------------------------------------------
------------------------------------------------------------
------------------------------------------------------------
------------------------------------------------------------
------------------------------------------------------------
------------------------------------------------------------
------------------------------------------------------------
------------------------------------------------------------
------------------------------------------------------------
------------------------------------------------------------
------------------------------------------------------------
------------------------------------------TGAGAACTGAAACCATCT
ACCACCC-----ACACAGCTTACTGACTGTCTACATTAA---CATGACTTTACTATTCCA
CTGTCTTCATCAACATAACTTTACTATTCCAGGAAACTCTTGCCCAGGAAGATAAAAGTT
GCAAATA-ACTTTATTGTTCATTTCAGGAACTTCCTAA-AAAACCCATCAACTCTTCAAT
AGAAAGCATCAAACGA----CAGTTTATCCCCAAGACTCTTTGAAACCCTTGCCTCAAAA
CCCTCACCTTGCTGTGTCTGTGTCCACCAATCCTAAACTATTA-------TATC-----A
TGATCCTTACCCAATCCTAATCAAGCCCCTACATT---GAAAGACCTGCCTTAAA-----
------TCAGACTCCAAAATCT------------CAATAAATATCCTGACTTTGCCCTCC
CTCCTCTGAGACACTACTAAGACTCTGTA------------AGGTGGTGCTCYCCCTTAC
CACAGTAAG--CAATAAA--CTC--AGCTTTGTCTTATCA--------------------
------------------------------------------------------------
------------------------------------------------------------
------------------------------------------------------------
------------------------------------------------------------
------------------------------------------------------------
------------------------------------------------------------
------------------------------------------------------------
------------------------------------------------------------
------------------------------------------------------------
------------------------------------------------------------
------------------------------------------------------------
------------------------------------------------------------
------------------------------------------------------------
------------------------------------------------------------
------------------------------------------------------------
------------------------------------------------------------
-
>MER52A_ERV1_Homo
------------------------------------------------------------
------------------------------------------------------------
------------------------------------------------------------
------------------------------------------------------------
------------------------------------------------------------
------------------------------------------------------------
------------------------------------------------------------
------------------------------------------------------------
------------------------------------------------------------
------------------------------------------------------------
---------TGATGGCAGCGGCGGCCCGTCTGGAGTGGCCGCTGCCATGATGCCGGCTGC
AGCGGGGGAGGCGCGGCCGGGGCTGCG---------CGCTCCATGGAGCCAGCGGGAGCC
GGGAACAGGCGGGAGCCCCGCCC---CCTTCCGAGTTGGGGCGGGAGCTCCCCGGGTGCA
GCTGCAGCCGCCCA---AACGCAGACCCAGGCCTCCCTGTGCTCTTGGG--GGCCGGGAG
CAG----GCAGGAGCCCCACCCTCCCGGGCACAGCTGCA--GCCGCCCAG-CCGCGGCTS
CGGAC-CCAGGCATCYC-TGCGCTCTCGGGGGCCTGGGAAGGCCCC------CCTGCCCC
CACAGGCTTGGAA-------GTGC--CTGC-----TCCCACTGCAGCTG---------GC
CTCTCCCCGCTCCCGGCG-CCCG----------------CTCCGCAGGCTCAGAAGTGCC
TGCTCCCGCTGCCTGGCCTCTCCCTGCTCCYGGCGCCCGCTCCGATTTCGGAGCAAAGTT
GYGGCCGAGCCCGGGCGCTGTCGCAACCCGGCCGGGTGTGTGCACGCTCGGGGCAGCGCT
GACACGC-CAGCCCCCTGCCGCCTCGGCCCCCTCCGGACTTTGGGCGCCGACGAGCATGG
GAGGGAGGCCGAGGGGGGGCTGAGGGCAGCTCGGCGCKGGCCTGCAGGCGCCCCTCGGCA
CGAACAGCCTGG-GTGCC-ATGAACGGCAGCAGGAGGCAGACA-------GGCTCCTGGG
CAGAAAGGGGCGGGTCCCCGGTGAAACCCCACCTTCAAGCCAGGGACGGCCTGAAGCC--
TGGGGGCCGGGCTGCCAGTTCCGGGTGGAGTCCGCGGMCCGGAGTGAGAACTTRTGGTGC
TTTTTC-TGGGCCCACCCATGGCCGCCCATGGA---CC---AATCAGCACGCACTTCCTC
CCCTCTGARGCCCATAAAAACCCCGGACTCAGCCAGACT---------------------
------------------------------------------------------------
-------YAG--RCAGAYGWYGGGACGACCAGCTGCAGAG-AGGAGCTACCCACTCCGGG
GTCT--CCTCTCTGCTGAGAGCTGCASAGWC--GWCGGGATGACCTGCCTGCAGAGAGGA
GCTACCCACTCCAGGGTCTCCTCTCTGCTGAGAGCTGAACACTCGTCGGGACGMCCTGSC
TGCGGARAGGAGCTACCCACTGCGGGTCTCCTGAGAGCTGTTCTGTCGCTCAATAAAGCT
CCTCTTCGCCTTGCTCACCCTCCACTTGTCCGCGTACCTCATTCTTCCTGGACGTGGGAC
AAGAACTCGGGACCCACCGAATGGCGGGGCTGAAAGAGCTGTAACACAAACAGGGCTGAA
ACACGCCCCCTGCTCACCACGTTGTGGGCGAC--------------------GAGAAGGA
GAGAAGAGCTGTGGCCCTTCGGGGAGCCCAGACCTAGGAGCTCCCCGAGCCAGGGCTGTG
ACACCCTCTTTGGGGCTCTGCGGTTCCTGGCGTCTCCAAGCTTCTGGGCGCCACC--GCG
TTCCCCGGTGCCMRCWGTGGAAGCTGCTTGCGGTACGCCTGGTCCAGCCGCAGCCTTGCA
CGGAGCCGGCACCTGTGCCGGCGCCTGGAGCTGCCTGCCCCGCCGCAGC---CRGCGTGC
CTGGCTGTGCGCAGTGGCCGGACCCCACGCTCGCTTGCTCACACACCCCTCACCGCTCCG
CGCCTGGCTCGCCCTTGGCAGGCATGGGATCCAGGCCRGTAGCGCGAGCYGAGCGCAGCC
TGCCAGGCCGAGT-GGGCGGAAT-----GAGCCCAGCGGGCCCAAGCAAAACTCGGGCAA
AGGCGCCACCGGCCACAGAGGTTTCCGGCTGGVRAAGCGACACCCCAAGGATCCCGTGAC
A
>MER52D_ERV1_Homo
------------------------------------------------------------
------------------------------------------------------------
------------------------------------------------------------
------------------------------------------------------------
------------------------------------------------------------
------------------------------------------------------------
---------TGATGTTAATGATGGCAGCGGTGGGCCRTCCRGAGTGGCCGCTGCCATCAC
GCCGGCTGCAGCGGGGAGGTGTGAGCAGTGGCGGCAGGAGCGGCTGTGGGAGCAGCAGTG
GTGGCGGTGGGACCCCTGTGCCCTGTGTCCCCTGTGCCCTGCATCCCCAAGGCAGCYGAC
TGCACCACCCCCACCCTCACACAGCCAGGCAGGACCCGCTCCCAGGCCCAGAGCCTCCGC
CACTCCAGACCCTGGCCCCGTGTCACCACTCTCACCCGCCACCACTGCGGGGAGGGC-GC
AGGGAGGANGGCAGAGCTGGGNCCCNGGCGCTGCCANGCCCCATGGAGCCGGCGGGAGCC
AGGGACAAGTGGGAGCCCCCCCGGAGCCCGCCGCCCTGGGG-GCCACCGCGATGGGGCCA
GGCCGAGTCGCCCACTGGAGGGGGAGCAGTGCGGTTGGGCATAGAGGGGCGGGCAGAGAG
GGGCCCAGCGAGGACCTGGAGCCCCCACCCCAGGCTGCAAGGAGGCACAG-CCAGGGCTG
CATGCTCCACGGAGCTGGTGGGAGCCAGGGAGCAGGCAGGAGCCCCGCCCCTNCNGNNNN
GGCAGGGTGGGAGCTCCCAGGTGCAGCTGCAGCTGCCCTGCTGCAGCTGTGGACCCAGGC
ATCTCTGCACTCTTGGGGGCCCGGGAAGGCCCCCCCTACCCCTGCAGGCTNGGRGGTGTC
TGCTCCCGCTGCCTGGCCTCTCCCTGCTCCCAGCACCTGCTCCRATCTCGGAGCARNGTT
GGGGCCAAGCCYGGGCGCTGTCACAGCCTGGCCGGGTGTGCACACACTCGGGGCAGCGCT
GACACAC-CAGCCCCCTGCCACCTCGGCCCCCTCCAGACTTTGGGCRCCAACAAGCATGG
GAGGGAGGCCAAGGGGGGGCTGAGGGCAGCTCGGTNCTGGCCTGCAGGTGCCCCTTGGCA
TGARCAGCCTGG-GYRCC-ATGRACAGTGGCAGGAGGCAGACA-------GGCTCCTGGG
YGGAAGGGGGYGGGTCCCCAGTGAAGCCCCACCTTCAAGCCAGGGAGGGCCTGAAGCC--
TGGGGGCTGGGCTGCCAGTCCC-----------RCAGACCAGAGTGGGAACTTGTGGTGC
CTTTTCCTGGGCCTGCCCATGGCCGCCCATGGA---CC---AATCGGCATGCACTTCCTC
CCCTCTGAGGCCCATAAAAGCCCCAGGCTCAGCCAGACCAGAGACAGAGSTGCACAGAGG
AC--------------------------------CTACCCGCAGAGAGATGAGGGCTCTG
CTAGAGCTGA--GGAGATGACGGGATGACCAGCTGCAGAGCAGGAGCTACCCACTCCAGG
GTCT--CCTCTCTGCTGAGAGCTGAAGACTT--GATGGGATGACCTGCCTGCAGAGAGGA
GCTACCC--------------TCTCTGCTAAGAGCTGAACACTCATTGGGACACCCTGGC
TACGGAGAGGAGCTGCCCACTGCRGGTCTCCTCTGAGCTGTTCTATTGCTCAATAAAGCT
CCTCTTCGTCTTGCTCACCCTCCACTTGTCTGYGTACCTCATTCTTCCTGGACRCAGGAC
AAGAACTCGGGACCTGCTAAATGGCGAGGCTAAAAGAGCTGTAACACAAACAGGGCTGAA
ACATGCCCCTTGCTTGCCACATTGCGGGTGACAAGAAGAAGAGAAGAGAGGAGAGAAGGA
GAGAAGAGCTGTGGCCCTTTGGGGAGCCCAGACCTGGGAGCTCCCTGAGCCAGGGCTGTG
ACTCCCTCTTTGGGGCCCTGTGGTTCCTGGCATCTCCAAGCTTCYAGGCACCACTCTGCA
TTCCCCGGTGCCAGCTGTGGAAGCTGCTTGTGGTGCGCCTGGTCCAGCTGCAGCCTCGCA
GAGAGCCAGCACCCATGCCGGCACCTGGAGCTGCCTGCCCCACTGCAGCAGCCNGCATGY
CTGACTGTGTGCAGTGGCCGGACCCCACGCTCACT----CACACACCCCTCACNGCTCCA
CACCTGRCTTNNCCTTGGCAGGNNTGG-ATCNAGGNCCTTGGCAGGCATGGGATCCAGGC
CRGTAGCNTGAGCCAAGCACAGCCTGCCAGGCYSAGTGGGCCCGAGCAAAACTCAGGCAA
AGGHACCACHGGHCACAGAGGTTTCTGGCCAGAAAAGBGACACCCCAAGGATCCCGTAAC
A
>MER52C_ERV1_Homo
------------------------------------------------------------
------------------------------------------------------------
------------------------------------------------------------
------------------------------------------------------------
------------------------------------------------------------
------------------------------------------------------------
------------------------------------------------------------
------------------------------------------------------------
------------------------------------------------------------
------------------------------------------------------------
--------------------------TGATGGCAGTGGCTGCTGCCATCACGCTGGCTGC
AGC-AGGGAGGCGCGGCTGGGGCTGCA---------CACTCCATGGAGCCGG--------
---------TGGGAGCCCCGCC----CCTTCTGAGTTGGGACGGGAGCTCCCCGTG--CC
ACTGCAGCCGCCTA----AACCGCAGCTGCAGACCCAGGCCTCCTGCTC----CACGGAG
CAG----GCAGGAGCCCCGCCCTCCTGGGCGGGGCTACA--GCCACCCAAACTGCGGCTG
TGGATCCGAGCCTCCCTGTGCTCTTGGGGGAGCCGGGAGCAGGCAGGA----TCTGCCYT
CCCGGGTGCAGC---------TGCAGCTGC-----CSCACCCGCGGCTGCAGACCTGGGC
CTCYC---ACTCCAGGRAGCAGG------------------CAGGAGCCAGGGACAAGCG
GGAGCC------CCGCCCCTTCCGAGTTGGCAGGGCGGG----AGCTCCCGGGTGCAGCT
GCGGCCTACCCT---CCCAGGCGCAGGAC--CTGGGCGTCTCTGCAGCCTG--CACCCTT
GGGGGGC-CCAGGAAGGACCCWCCCCATCCCTGCAGGCTCAGGGGTGTCTGCTCCCACTG
CCTGGCCTCTCTCTG----CTCCTGGCGCCT--GCTCTGATCTCGGAGCGGGGTTGGGGC
CAAGC--CCYGG-G-GCC-ATGAATGGCAGCGGGAGGCAGACA-------GATTCCTGGG
CGGAAGGGGGCGGGTCCCCAGTAAGGCCCCACCTTCAGGCCAGGGAGGGCCTGAAGGC--
TGGGGGCCGGGCTGCCAGTCCC-----------GCAGACCAGAGTGGGGACTCGTGGTGC
CTCTTC-CGGGCCCACCCATGGCCGCCCATGGA---CC---AATCGGCACACACTTCCTC
CCCTCTGAGGTCCATAAAAGCCCTGGGCTCAGCCAGAGCAGGGCAGAGGATGGCCAGAGG
ACAAAGRGGGCAGAGAGACAATGGGACWGGATGACCAGCTGCAGAGAGGAGCTACCCTCT
CTGCTGATAGCTGGAGAYGATGGRACGACCAGCTGCAGAG-ATGACCAGCTGCAGAGAGG
AGCTACCCTCTCTGCTGAGAGCTTCAGAGACCTGCAGAGATGACTTGCCTGCAGAGAGGA
GCCACCCTCTCCAGGGCCTCCTCTCTGCTGAGAGCTGAACACTCGATGGGACGACCTGCC
TACAGAGAGGAGCTACCCACT--------CCTCTGAGCTGTTCTAACACTAAATAAAGCT
CTTCTTCGTCTTCTTCACCCTTCACTTGTCTGCGTACCTCATTCTTCCTGGACGCAGGAC
AAGAACTCGGG-----CAAAGGCGCCGCGGCCACAGAGGTTTCCCGCCAGAAAAATCG--
--ACACCCCARAGATCCCGTAACA------------------------------------
------------------------------------------------------------
------------------------------------------------------------
------------------------------------------------------------
------------------------------------------------------------
------------------------------------------------------------
------------------------------------------------------------
------------------------------------------------------------
------------------------------------------------------------
-
>LTR7Y_ERV1_Primates
------------------------------------------------------------
------------------------------------------------------------
------------------------------------------------------------
------------------------------------------------------------
------------------------------------------------------------
------------------------------------------------------------
------------------------------------------------------------
------------------------------------------------------------
------------------------------------------------------------
------------------------------------------------------------
------------------------------------------------------------
------------------------------------------------------------
------------------------------------------------------------
------------------------------------------------------------
------------------------------------------------------------
------------------------------------------------------------
------------------------------------------------------------
------------------------------------------------------------
------------------TGTCAGGCCTCTGAGCCCAGGCCAGGCCATCGCATCCCCTGT
GACTTGCACGTATA-CATCCAGATGGCCTGAAGTAACTGAAGATCCACAAAAGAAGTAAA
AACA----------GCCTTAACTGATGACATTCCACCATTGTGATTTGTTCCTGCCCCAC
CCT-AACTGATCAATGTACTTTGTAATCTCCCCCACC---CTTAAGAAGGTACTTTGTAG
TCTCCCCCACCCTTAAGAAGGTTCTTTGTAATTCTCCCCAC----------CCTTGAGAA
TGTACTTTGTGAGATCC--ACCCC-TGCCCACCAGAGAACAACCCCC-TTTGACTGTAAT
TTTCCATTACCT-TCCCAAATC---------CTATAAAA--CGGCCCCACCCCTATCTCC
CTTCGCTGACTCTCTTTTCGGACTCAGCCCGCCT--GC---ACCCAGGTGAAATAAACAG
CCATGTTGCTCACACAAAGCCTGTTT-GGTGGTCTCTTCACACGGACGCGCATGAAA---
------------------------------------------------------------
------------------------------------------------------------
------------------------------------------------------------
------------------------------------------------------------
------------------------------------------------------------
------------------------------------------------------------
------------------------------------------------------------
------------------------------------------------------------
------------------------------------------------------------
------------------------------------------------------------
------------------------------------------------------------
------------------------------------------------------------
------------------------------------------------------------
------------------------------------------------------------
------------------------------------------------------------
------------------------------------------------------------
-
>LTR7B_ERV1_Homo
------------------------------------------------------------
------------------------------------------------------------
------------------------------------------------------------
------------------------------------------------------------
------------------------------------------------------------
------------------------------------------------------------
------------------------------------------------------------
------------------------------------------------------------
------------------------------------------------------------
------------------------------------------------------------
------------------------------------------------------------
------------------------------------------------------------
------------------------------------------------------------
------------------------------------------------------------
------------------------------------------------------------
------------------------------------------------------------
------------------------------------------------------------
------------------------------------------------------------
------------------TGTCAGGCCTCTGAGCCCAAGCTAAGCCATCATATCCCCTGT
GACCTGCACGTATA-CATCCAGATGGCCTGAAGCAACTGAAGATCCACAAAAGAAGTGAA
AATA----------GCCTTAACTGATGACATTCCACCATTGTGATTTGTTCCTGCCCCAC
CCT-AACTGATCAATGTACTTTGTAATCTCCCCCACC---CTTAAGAAGGTACTTTGTAA
TCTCCCCCACCCTTAAGAAGGTTCTTTGTAATTCTCCCCAC----------CCTTGAGAA
TGTACTTTGTGAGATCC--ACCCCCTGCCCGC---AAAACA--------TTGCTCCTAAC
T--CCACCGCCTATCCCAAAAC---------CTATAAGAACTAATGATAATCCCACCACC
CTTTGCTGACTCCTTTTTCGGACTCAGCCCGCCT--GC---ACCCAGGTGAAATAAACAG
CCTTGTTGCTCACACAAAGCCTGTTT-GGTGGTCTCTTCACACGGACGCGCGTGACA---
------------------------------------------------------------
------------------------------------------------------------
------------------------------------------------------------
------------------------------------------------------------
------------------------------------------------------------
------------------------------------------------------------
------------------------------------------------------------
------------------------------------------------------------
------------------------------------------------------------
------------------------------------------------------------
------------------------------------------------------------
------------------------------------------------------------
------------------------------------------------------------
------------------------------------------------------------
------------------------------------------------------------
------------------------------------------------------------
-
>LTR7A_ERV1_Homo
------------------------------------------------------------
------------------------------------------------------------
------------------------------------------------------------
------------------------------------------------------------
------------------------------------------------------------
------------------------------------------------------------
------------------------------------------------------------
------------------------------------------------------------
------------------------------------------------------------
------------------------------------------------------------
------------------------------------------------------------
------------------------------------------------------------
------------------------------------------------------------
------------------------------------------------------------
------------------------------------------------------------
------------------------------------------------------------
------------------------------------------------------------
------------------------------------------------------------
------------------TGTCAGGCCTCTGAGCCCAAGCTAAGCCATCACATCCCCTGT
GACTAGCACATATA-CGCTCAGATGGCCTGAAGTAACTGAAGAATCACAAA-GAAGTGAA
AATGCCC-TGCCCCACCTTAACTGATGACATTCCACCACAAAAG---------AAGTGAA
AAT-GGCCGGTCCTTGCCTTAAGTGATGACATT--AC---CTTGTAAGAGTCCTTTTC--
-CTGGCTCATCCTAG--------CTCAAAAATCTCCCCTAC-------------TGAG--
--CACCCTGCGACCCCC--ACTCC-TACCCGCCAAAGAACAACCCCCCTTTGACTGTAAT
TGTCCTTTACCT-ACCCAAATC---------CTATAAAA--CAGCCCCACCCCTATCTCC
CTTTGCTGACTCTCTTTTCGGACTCAGCCCGCCT--GC---ACCCAGGTG--ATTAAAAG
CTTTATTGCTCACACAAAGCCTGTTT-GGTGGTCTCTTCACACGGACGCGCATGAAA---
------------------------------------------------------------
------------------------------------------------------------
------------------------------------------------------------
------------------------------------------------------------
------------------------------------------------------------
------------------------------------------------------------
------------------------------------------------------------
------------------------------------------------------------
------------------------------------------------------------
------------------------------------------------------------
------------------------------------------------------------
------------------------------------------------------------
------------------------------------------------------------
------------------------------------------------------------
------------------------------------------------------------
------------------------------------------------------------
-
>LTR7C_ERV1_Homo
------------------------------------------------------------
------------------------------------------------------------
------------------------------------------------------------
------------------------------------------------------------
------------------------------------------------------------
------------------------------------------------------------
------------------------------------------------------------
------------------------------------------------------------
------------------------------------------------------------
------------------------------------------------------------
------------------------------------------------------------
------------------------------------------------------------
------------------------------------------------------------
------------------------------------------------------------
------------------------------------------------------------
------------------------------------------------------------
------------------------------------------------------------
------------------------------------------------------------
------------------TGTCAGGCCTCTGAGCCGAAGCTCAGCCATTGTAACCCCTGT
GACCTGCACATATA-CGTCCAGATGGCCTGCAGGAGCCAAGAAGTCTGGA--GCAGCCGA
AAAACCA-CAAAAGAAGTGAAACAGCCAGTTCCTGCCTTAACTGATTAA-CCAACCTTAC
GAC-ATTCCACCATTATGACTTGTTCCTGCCCTACCCTAACTGATCAATCGACCTTGTGA
CATTCTTC-TCCTGGACAATGAGTCTCATGAT-CTCCCCAC----------C-------A
TGCACCTTGTGACCCCC--TCCCC-TGCTGACAATAGATAA--CCACCTTTAACTGTAAC
TTTCCACTGCCT-ACCCAAGTC---------CTATAAAG--CTGCCCCTCTCCTATCTCC
CTTCGCTGACTCTCTTTTCGGACTCAGCCCACTT--GC---ACCCAAGTGA-ATAAACGG
CCTTGTTGCTCACACAAAGCCTGTTTAGGTGGTCTTCTCATACGGACGCGCGTGACA---
------------------------------------------------------------
------------------------------------------------------------
------------------------------------------------------------
------------------------------------------------------------
------------------------------------------------------------
------------------------------------------------------------
------------------------------------------------------------
------------------------------------------------------------
------------------------------------------------------------
------------------------------------------------------------
------------------------------------------------------------
------------------------------------------------------------
------------------------------------------------------------
------------------------------------------------------------
------------------------------------------------------------
------------------------------------------------------------
-
>LTR71A_ERV1_Homo
------------------------------------------------------------
------------------------------------------------------------
------------------------------------------------------------
------------------------------------------------------------
------------------------------------------------------------
------------------------------------------------------------
------------------------------------------------------------
------------------------------------------------------------
------------------------------------------------------------
------------------------------------------------------------
------------------------------------------------------------
------------------------------------------------------------
------------------------------------------------------------
------------------------------------------------------------
------------------------------------------------------------
------------------------------------------------------------
------------------------------------------------------------
------------------------------------------------------------
----------------------------------------TGTGAGAAAACATTTTAAAT
GGTCCATTTTCAAGGCATGATAAATCTAAGTACTGGCAGCCAGCCTGCGA--ATGTGACA
AACTGCA-TGDCTCAT--GCACCTAGAAGGTCACV--ATAAGTGAA--CAGAATGTAGAG
GAGGGGTCAGCCCATAAAAGGGAAGAAAGTTTTGTTATTGGGAAATTGAAACTTAAGCAG
GGAAGGGGACCAGGGTATAACCTTATAAGGGGGATAATGAA---------ACT--TAGGC
GATRTYYAGGAAGATTGTAACCCCATAGTACTCRACCAATGAGGAACTGGGGGARGGACT
TGYATGCTAGGAGATAAATTAC---------CTGCTGTAA-CTGCCCCGGGTGTGCCTGC
CTAC-CAGACACCTGATCTTG--CAAGACCACCA--TT---AA--AAGTCTCGCTTCCAC
TGTTCTTCGTGTCTCTGAGTCCATTCTTTGGGTTTGGATGGGTGAATGTGTGTTTCTCAC
A-----------------------------------------------------------
------------------------------------------------------------
------------------------------------------------------------
------------------------------------------------------------
------------------------------------------------------------
------------------------------------------------------------
------------------------------------------------------------
------------------------------------------------------------
------------------------------------------------------------
------------------------------------------------------------
------------------------------------------------------------
------------------------------------------------------------
------------------------------------------------------------
------------------------------------------------------------
------------------------------------------------------------
------------------------------------------------------------
-
>LTR71B_ERV1_Homo
------------------------------------------------------------
------------------------------------------------------------
------------------------------------------------------------
------------------------------------------------------------
------------------------------------------------------------
------------------------------------------------------------
------------------------------------------------------------
------------------------------------------------------------
------------------------------------------------------------
------------------------------------------------------------
------------------------------------------------------------
------------------------------------------------------------
------------------------------------------------------------
------------------------------------------------------------
------------------------------------------------------------
------------------------------------------------------------
-----------------TGAAGGAAATAATGTATACAGTGGTCCATTTCCAAGACAAAGT
GCCTTGAATCGGCTTAGGTCAGCAAACTACAGAAGAAACAGGATATACTAGGCCCCTGCT
TGGATAGCCGATGCCTGCTTGTCGGCCTCCCCCTTCCCCCTTCCTCCCCCCCCCCTTAGT
TGCCCTCACCCAAACCA--AAGAAGTTTAGTCTAAGATGAAAGTTTACTA--GCCTGCAA
AATAGCT-CGCTTTGTCTGTTCTTATCAGCCTGCCCAGCTACTTAGGTCATAAGTCAAAT
ACTTGAAGAGCCCCTGAGCTAACTAGGATTGCAATGCATTGTGGGCTGCAACAAAATGCA
GCAAGACAACCCTAAAGAAAACACCTAAAGCCCCTACCCAACA-------ACCAATAGGC
GACGTCCGGGAAGATTGTGACCCCATAGTACTCAGCCTATGAGGAACCGGGGGAGGGACC
TGCGCACTAGGGGATAAATTGC---------TTGTTGAAA-CTGTGCTGGGTGTGCCTGC
CCAT-CAGACACCCGATCTTG--CAAGACCGTCA--TT---AA--AAGTCTCACTTTCGC
TGTTCTCCGGGTCTCTGAGTCCATTCTTTGGGTTTGGACGGGTGA--GTTTGTTTCTCAC
A-----------------------------------------------------------
------------------------------------------------------------
------------------------------------------------------------
------------------------------------------------------------
------------------------------------------------------------
------------------------------------------------------------
------------------------------------------------------------
------------------------------------------------------------
------------------------------------------------------------
------------------------------------------------------------
------------------------------------------------------------
------------------------------------------------------------
------------------------------------------------------------
------------------------------------------------------------
------------------------------------------------------------
------------------------------------------------------------
-
>GaLV_M26927
------------------------------------------------------------
------------------------------------------------------------
------------------------------------------------------------
------------------------------------------------------------
------------------------------------------------------------
------------------------------------------------------------
------------------------------------------------------------
------------------------------------------------------------
------------------------------------------------------------
------------------------------------------------------------
------------------------------------------------------------
------------------------------------------------------------
------------------------------------------------------------
------------------------------------------------------------
------------------------------------------------------------
AATGAAAGAAGTGTTTTTT---TTTAGCCA----ACTGCAGTAACGCCATTTTGCTAGGC
ACAC-------CTAAAG--GATAG---------GAAAAAT-----ACAGCTAAGAACAG-
------------------------GGCCAAA-CAGGATATCTGTGGTCATGCACCTGGGC
CCCGGCCC-AGGCCAAGGACAGAGGGTTCCCAGAAATAGA---------------TGAGT
C--------AACAGCA-GTTTCCAG--------------------------------CAA
GGACAGAGGGTTCCCAGAAATAGATGAGTCAACAGCAGTTT--CCAGGGTGCCCCTCAAC
CGTTTCAAGGACTCCCA--------TGACCGGGAATTCACCCCTGGCCTTATTTGAACTA
ACCAATTACCTTGCCTCTCGCTTCTG-----TACCCGCGCTT---------TTTGCT---
---------ATAAAATAAGCTCAGAAACTCCACCCGGAGCGCCAGTCCTTAGAGAGACTG
AGCCGCCC---------GGGTACCCGTGTGTCCAATAAAACCTCTTGCTGATTGCATCCG
GAGCCGTGGTCTCGTTGTTCCTTGGGAG-GGTTTCTCC---TAACTATTGACCGCC----
------------------------------------------------------------
------------------------------------------------------------
------------------------------------------------------------
------------------------------------------------------------
------------------------------------------------------------
------------------------------------------------------------
------------------------------------------------------------
------------------------------------------------------------
------------------------------------------------------------
------------------------------------------------------------
------------------------------------------------------------
------------------------------------------------------------
------------------------------------------------------------
------------------------------------------------------------
------------------------------------------------------------
------------------------------------------------------------
------------------------------------------------------------
-
>FLV_LTR3_M18247
------------------------------------------------------------
------------------------------------------------------------
------------------------------------------------------------
------------------------------------------------------------
------------------------------------------------------------
------------------------------------------------------------
------------------------------------------------------------
------------------------------------------------------------
------------------------------------------------------------
------------------------------------------------------------
------------------------------------------------------------
------------------------------------------------------------
------------------------------------------------------------
------------------------------------------------------------
------------------------------------------------------------
-------CCTACCCCAAAA---TTTAGCCAGCT-ACTGCAGTGGTGCCATTTCACAAGGC
ATGGAAAATTACTCAAG--TATGTT-----CCCATGAGAT-----ACAAGGAAGTTAGA-
------------------------GGCTAAAACAGGATATCTGTGGTTAAGCACCTGGGC
CCCGGCTTGAGGCCAAGAACAGTTAAACCCCGGATATAGC---------------TGAAA
C--------AGCAGAA-GTTT------------------------------------CAA
GGCC-----------------------GCTACCAGCAGTCT--CCAGG---CTCCCCAGT
-------------------------TGACCAGGGTTCGACCTTCCGCCTCATTTAAACTA
ACCAATCCCCACGCCTCTCGCTTCTG-----TGCGCGCGCTT---------TCTGCT---
---------ATAAAACGAGCCATCAGCCCCCAACGGGCGCGCAAGTCTTTGCTGAGACTT
GACCGCCCC--------GGGTACCCGTGTA--CGAATAAACCTCTTGCTGATTGCATCTG
-ACTCGTGGTCTCGGTGTTCTGTGGGCGCGGGGTCTCA---TCGCCGAGGAAGACCTAGT
TCAGGGGTCTTTCA----------------------------------------------
------------------------------------------------------------
------------------------------------------------------------
------------------------------------------------------------
------------------------------------------------------------
------------------------------------------------------------
------------------------------------------------------------
------------------------------------------------------------
------------------------------------------------------------
------------------------------------------------------------
------------------------------------------------------------
------------------------------------------------------------
------------------------------------------------------------
------------------------------------------------------------
------------------------------------------------------------
------------------------------------------------------------
------------------------------------------------------------
-
>MLV_J01998
------------------------------------------------------------
------------------------------------------------------------
------------------------------------------------------------
------------------------------------------------------------
------------------------------------------------------------
------------------------------------------------------------
------------------------------------------------------------
------------------------------------------------------------
------------------------------------------------------------
------------------------------------------------------------
------------------------------------------------------------
------------------------------------------------------------
------------------------------------------------------------
------------------------------------------------------------
------------------------------------------------------------
AATGAAAGACCCCTTCATAAGGCTTAGCCAGCTAACTGCAGTAACGCCATTTTGCAAGGC
ATGGGAAAATACCAGAGCTGATGTT-----CTCAGAAAAACAAGAACAAGGAAGTACAGA
GAGGCTGGAAAGTACCGGGACTAGGGCCAAA-CAGGATATCTGTGGTCAAGCACTAGGGC
CCCGGCCCAGGGCCAAGAACAGATGGTCCCCAGAAACAGAGAGGCTGGAAAGTACCGGGA
CTAGGGCCAAACAGGATATCTGTGGTCAAGCA-----CTAGGGCCCCGGCCCAGGGCCAA
GAACAGATGGTCCCCAGAAATAGCTAAAACAACAACAGTTT--CAAGAG-ACCCAGAAAC
TGTCTCAAGGTTCCCCAGA------TGACCGGGGATCAACCCCAAGCCTCATTTAAACTA
ACCAATCAGCTCGCTTCTCGCTTCTG-----TACCCGCGCTT---------ATTGCTGCC
CAGCTC--TATAAAAAGGGTAAGAACCCCACACTCGGCGCGCCAGTCCTCCGATAGACTG
AGTCGCCC---------GGGTACCCGTGTATCCAATAAAGCCTTTTGCTG-TTGCAGCGC
CAGTCCTCCGATAG--ACTGAGTCGCCCGGGTACCCGT---GTATCCAATAAAGCCTTTT
GCTGTTGCATCCGAATCGTGGTCTCGCTGATCCTTGGGAGGGTCTCCTCAGAGTGATTGA
CTGCCCAGCCTGGGGGTCTTTCATT-----------------------------------
------------------------------------------------------------
------------------------------------------------------------
------------------------------------------------------------
------------------------------------------------------------
------------------------------------------------------------
------------------------------------------------------------
------------------------------------------------------------
------------------------------------------------------------
------------------------------------------------------------
------------------------------------------------------------
------------------------------------------------------------
------------------------------------------------------------
------------------------------------------------------------
------------------------------------------------------------
------------------------------------------------------------
-
>MER66C_ERV1_Homo
------------------------------------------------------------
------------------------------------------------------------
------------------------------------------------------------
------------------------------------------------------------
------------------------------------------------------------
------------------------------------------------------------
------------------------------------------------------------
------------------------------------------------------------
------------------------------------------------------------
------------------------------------------------------------
------------------------------------------------------------
------------------------------------------------------------
------------------------------------------------------------
------------------------------------------------------------
------------------------------------------------------------
------------------------------------------------------------
----------------------TG-----AGGTA-GGAGACTGGCAGGACTTGTTTTCTG
GTCACAACCCTGCTGACCAAAACAGGAT----CTGGTCCAGACAGGATAAAGTGAAGA-A
ACNRGCAGGAACCAGCAGATGGTGACAAAAGYGATCCCTAGCTGCCCTCATTGCTCATTA
GCATAA----------------------------------GACACTCCCACCAGCGCCAT
GACAGTTT--ACAAATGCCATGGC-AATGA-CCCNGAAGTT-ACCACCCCTTTCCATGGC
AATGACCTGG--------------AAGTTACTGCCCCTTTCCTAGAAAGTTC-TAAATAA
CCTGCCCCTCAATTTGCATTGACCCA-CCCCTTAATTTGCAT---------GTAATTGAA
AGTGG---GTTTAAGTGAG-TATAAATACAGTTGCCAAGAGCCCATACATTGCNGACTCT
GGGTGCACTGCCTATGA-GTTAGCCCTGCT-CTGCAAGGAGCAGTACCGTTCAATAAAAG
ATTGCTGTCTAACACCACTGGCTCACCCTTGAATTCTT---TCCTGGGTAAAG-CCAAGA
ACCCT--CCTGGGCTAAGCCCCAATTTTGGGGCTTRCCTGTCCTGCATCATCTGNCTACC
ATCA--------------------------------------------------------
------------------------------------------------------------
------------------------------------------------------------
------------------------------------------------------------
------------------------------------------------------------
------------------------------------------------------------
------------------------------------------------------------
------------------------------------------------------------
------------------------------------------------------------
------------------------------------------------------------
------------------------------------------------------------
------------------------------------------------------------
------------------------------------------------------------
------------------------------------------------------------
------------------------------------------------------------
------------------------------------------------------------
-
>MER66D_ERV1_Homo
------------------------------------------------------------
------------------------------------------------------------
------------------------------------------------------------
------------------------------------------------------------
------------------------------------------------------------
------------------------------------------------------------
------------------------------------------------------------
------------------------------------------------------------
------------------------------------------------------------
------------------------------------------------------------
------------------------------------------------------------
------------------------------------------------------------
------------------------------------------------------------
------------------------------------------------------------
------------------------------------------------------------
------------------------------------------------------------
----------------------TG-----AGGTA-GGAGATCAGCAGGACTCGTTTTCCG
AGCAC--------CGGTCACGACCCTG-----CTGATCAAAACAGGATGTAGCAAAGA-A
ACCRGCCAAAACCAGCTAGGACTAGGAA-------------------TTATAATACATTT
GCATAA----------------------------------GACACTCCCACCAGCGCCAC
GACAGTTT--ACAAATGCCACGGC-AACGA-CCCGGAAGTT-ACC------TTATATGGT
T----CCGGG--------------AACTCCCCGCCCCTTTTCCAGAAAGTTCGTGAATAA
CCCGCCCCTTATTTAGCATATAATTA-AGAGTAGGTATAAAT---------ATAGCTAGC
CAGCA---ATCCA--CGAG-TGCTACTCTGG--GCC---ACTCTGCCTATGGGATAGCCC
---TGCTCTGTCTACGG-AGCAGCCAT--T-TTGCTGTACGCTGTTGC-TCTAATAAA--
CTTGCTTTCTTTCACCGTCGGCTCGCTCTTGAATTCTT---TCCTGAGCGAAG-CCAAGA
ACCCT--CCCGAGCTGAGCCCCAATTTTGGGGTTCGCCTGCATCA---------------
------------------------------------------------------------
------------------------------------------------------------
------------------------------------------------------------
------------------------------------------------------------
------------------------------------------------------------
------------------------------------------------------------
------------------------------------------------------------
------------------------------------------------------------
------------------------------------------------------------
------------------------------------------------------------
------------------------------------------------------------
------------------------------------------------------------
------------------------------------------------------------
------------------------------------------------------------
------------------------------------------------------------
------------------------------------------------------------
-
>MER66B_ERV1_Homo
------------------------------------------------------------
------------------------------------------------------------
------------------------------------------------------------
------------------------------------------------------------
------------------------------------------------------------
------------------------------------------------------------
------------------------------------------------------------
------------------------------------------------------------
------------------------------------------------------------
------------------------------------------------------------
------------------------------------------------------------
------------------------------------------------------------
------------------------------------------------------------
------------------------------------------------------------
------------------------------------------------------------
------------------------------------------------------------
----------------------TG-----AGGTA-GGAG----GTGGGACTCGACTCCGG
A-------------------GGCGGGGC----TTGAACA--CCAGACCAAATTGAAGA--
-CTAGCTGAAACAGGGCCAGGGCAAAAG-------------------------CAGCTTT
CCATAA----------------------------------GACCCACCCACCGGTGCCAW
GTGAGTTT--ACCATTGCCATGGC-AACAG-CC-AGAAGTT-ACTGCCCCTTTCCATGGC
AATGACCCGATGACCCA------AAAGTTACCACCCCTTTTCTAGAAATTTC-TGCATAA
ACCGCCCCTTAATTTGCATGTAGTTA-AAAGTGGGTATAAAT---------ATGACTGCA
GAACT---GCCTC--TGAGCTGCTACTCTGGGCGCA------CTGCCTATGGGGCAGCCC
---TGCTCTGCAAGGAGCAGTRCCTCTGCTGCTGCTGTRCACAGCCGC-TTCAATAAAA-
GTTGCTGTCTAATACCACCARCTCGCCCTTGAATTCTT---TCCTGGGCGAAG-CCAAGA
ACCCT--CCCGGGCTAAGCCCCAATTTGAGGGCTCGCCTGTCCTGCATCA----------
------------------------------------------------------------
------------------------------------------------------------
------------------------------------------------------------
------------------------------------------------------------
------------------------------------------------------------
------------------------------------------------------------
------------------------------------------------------------
------------------------------------------------------------
------------------------------------------------------------
------------------------------------------------------------
------------------------------------------------------------
------------------------------------------------------------
------------------------------------------------------------
------------------------------------------------------------
------------------------------------------------------------
------------------------------------------------------------
-
>MER66A_ERV1_Homo
------------------------------------------------------------
------------------------------------------------------------
------------------------------------------------------------
------------------------------------------------------------
------------------------------------------------------------
------------------------------------------------------------
------------------------------------------------------------
------------------------------------------------------------
------------------------------------------------------------
------------------------------------------------------------
------------------------------------------------------------
------------------------------------------------------------
------------------------------------------------------------
------------------------------------------------------------
------------------------------------------------------------
------------------------------------------------------------
----------------------TG-----AGATA-GGAG----GTGGGACTCGACTCCGG
A-------------------GGCGGGGC----TTGAACT--CCAGACCAGATTGAAGA--
-CTAGCTGAAACAGGGCCAGGGCAAAAG-------------------------CACCTCT
CCATAA----------------------------------GACACACCCACCGGTGCCAW
GTGAGTTT--ACCATTGCCATGGT-AACAG-CC-AGAAGTT-ACTGCCCCTTTCCATGGC
AATGACCCGG--------------AAGTTACCACCCCTTTTCTAGAAATTTC-TGAATAA
CCTGCTCCTTAATTTGCATGTAGTTA-AAAGTGGGTATAAAT---------ATGACTGCA
GAACT---GCCTC--TGAGCTGCTACTCTGGGCGCA------CTGCCTATGGGGCAGCCC
---TGCTCTGCAAGGAGCAGTRCCTCTGCTGCTGCTGTRCACAGCCGC-TTCAATAAAA-
GTTGCTGTCTAATACCACCARCTCGCCCTTGAATTCTT---TCCTGGGCGAAG-CCAAGA
ACCCT--CCCGGGCTAAGCCCCAATTTGAGGGCTCGCCTGTCCTGCATCA----------
------------------------------------------------------------
------------------------------------------------------------
------------------------------------------------------------
------------------------------------------------------------
------------------------------------------------------------
------------------------------------------------------------
------------------------------------------------------------
------------------------------------------------------------
------------------------------------------------------------
------------------------------------------------------------
------------------------------------------------------------
------------------------------------------------------------
------------------------------------------------------------
------------------------------------------------------------
------------------------------------------------------------
------------------------------------------------------------
-
>MER41B_ERV1_Homo
------------------------------------------------------------
------------------------------------------------------------
------------------------------------------------------------
------------------------------------------------------------
------------------------------------------------------------
------------------------------------------------------------
------------------------------------------------------------
------------------------------------------------------------
------------------------------------------------------------
------------------------------------------------------------
------------------------------------------------------------
------------------------------------------------------------
------------------------------------------------------------
------------------------------------------------------------
---------------------------------------------------TGTCAGAGG
CGTTTGAACCAGAGCAACTCCATCTTGAATAGGCGCTGGGTAAAATRAGGCTGARACCTA
CTGGGCTGCATTCCCAGACGGTTA-----AGGCATTCTAAGTCACAGGATGAGATAGGAG
GTCGGCACAAGATACAGGTCATAAAGACCTTGCTGATAAA-ACAGGTTGCAGTAAAGA-A
GCCGGCYAAAACCCACCAAAACCAAGATGGCCACGAGAGTGACCTCTGGTCGTCCTCACT
GCTCATTATATGYTAATTATAATGCATTAGCATGCTAAAAGACACTCCCACCAGCACCAT
GACAGTTT--ACAAATGCCATGGC-AACGT--CAGGAAGTT-ACCCTATATGGTCTAAAA
AGGGGAGGAACCCTCAGTTCCGGGAATTGCCCGCCCCTTTCCTKGAAAAYTCATGAATAA
TCCACCCCTTGTTTAGCATATAATCAAGAAATAACCATAAAA---------ATRGGCAAC
CAGCA---GCCCT--CGGG--G-----CT----GCT------CTGTCTATGGAGTAGCCA
---TTCTTT-----------TATTCCTTTACTTTCTTAATAAACTTGCTTT---------
--CACTTT---ACTCTRTGGACTCGCCCT-GAATTCTT---TCTTGCACRAGATCCAAGA
ACCCT--CTC---TTGGGGTCTGGATC-GGGACCCCTTTCTT--GTAACA----------
------------------------------------------------------------
------------------------------------------------------------
------------------------------------------------------------
------------------------------------------------------------
------------------------------------------------------------
------------------------------------------------------------
------------------------------------------------------------
------------------------------------------------------------
------------------------------------------------------------
------------------------------------------------------------
------------------------------------------------------------
------------------------------------------------------------
------------------------------------------------------------
------------------------------------------------------------
------------------------------------------------------------
------------------------------------------------------------
-
>MER41A_ERV1_Homo
------------------------------------------------------------
------------------------------------------------------------
------------------------------------------------------------
------------------------------------------------------------
------------------------------------------------------------
------------------------------------------------------------
------------------------------------------------------------
------------------------------------------------------------
------------------------------------------------------------
------------------------------------------------------------
------------------------------------------------------------
------------------------------------------------------------
------------------------------------------------------------
------------------------------------------------------------
---------------------------------------------------TGTCAGAGA
CGTGTGAACCAGAGCAACTCCATCTTGAATAGGAGCTGGGTAAAATRAGGCTGARACCTA
CTGGGCTGCATTCCCAGACGGTTA-----AGGCATTCTAAGTCACAGGATGAGATAGGAG
GTCGGCACAAGATACAGGTCATAAAGACCTTGCTGATAAA-ACAGGTTGCAGTAAAGA-A
GCCGGCYAAAACCCACCAAAACCAAGATGGCCACGAGAGTGACCTCTGGTCGTCCTCACT
GCT--------------------------------------ACACTCCCACCAGCACCAT
GACAGTTT--ACAAATGCCATGGC-AACGT--CAGGAAGTT-ACCCTATATGGTCTAAAA
AGGGGAGG-------------------------------------------CATGAATAA
TCCACCCCTTGTTTAGCATATCATCAAGAAATAACCATAAAA---------ATRGGCAAC
CAGCA---GCCCT--CGGG--G-----CT----GCT------CTGTCTATGGAGTAGCCA
---TTCTTT-----------TATTCCTTTACTTTCTTAATAAACTTGCTTT---------
--CACTTT---ACTCTRTGGACTCGCCCT-GAATTCTT---TCTTGCACRAGATCCAAGA
ACCCT--CTC---TTGGGGTCTGGATC-GGGACCCCTTTCTT--GTAACA----------
------------------------------------------------------------
------------------------------------------------------------
------------------------------------------------------------
------------------------------------------------------------
------------------------------------------------------------
------------------------------------------------------------
------------------------------------------------------------
------------------------------------------------------------
------------------------------------------------------------
------------------------------------------------------------
------------------------------------------------------------
------------------------------------------------------------
------------------------------------------------------------
------------------------------------------------------------
------------------------------------------------------------
------------------------------------------------------------
-
>MER41C_ERV1_Homo
------------------------------------------------------------
------------------------------------------------------------
------------------------------------------------------------
------------------------------------------------------------
------------------------------------------------------------
------------------------------------------------------------
------------------------------------------------------------
------------------------------------------------------------
------------------------------------------------------------
------------------------------------------------------------
------------------------------------------------------------
------------------------------------------------------------
------------------------------------------------------------
------------------------------------------------------------
---------------------------------------------------TGTCAGAGG
CGTTCGAACCAGAGCGACTCCATCTTGAATGAGGGCTAGG-AAAATGAGGCTGAGMCTTG
CTGGGCTGCATTCCCAGRAAGTCA------GGCATTCCTAACCTCTAGATG---TTTACG
GTTA----AGGGAACAGATTAATAA-----TGTTTACTAA-ACAGACCCAGACTTGGG-A
GT--GTCCAGATATCCCGATATCTKGAGAAC----AGAGGCATTCCTAAT--TTCKCTTT
AAA-------------------------------------GATAATAATATTG--ATTCT
TGCAAAAK--ATAGTAATTAAGCA-AAGAT--KRRCAATCC-TTTGTCACAAGCCCTTGT
AGCAGAGCACATCTC-----------------------CCCCGTAATGTTCTTTGGCTTT
GTTATCCTATATATAAACAAGCATT--GTACCTAGGGTGGAC---------GCSTTCCTC
CTSTT---GCTTT--CGGG--AACGCCCT----GCT------CTGTCTATGGAGTAGCCG
---TTCTTT-----------CACTMCTTTACTTTCTTAATAAACTTGCTTT---------
--YACTTT---ACACTGTGGAATCACCCT-GAATTCTT---TCTTGCATGAGATCCAAGA
ACCCT--CTC---TTGGCGGTTGGATC-AGGACCCCTTTCTT--GTAACA----------
------------------------------------------------------------
------------------------------------------------------------
------------------------------------------------------------
------------------------------------------------------------
------------------------------------------------------------
------------------------------------------------------------
------------------------------------------------------------
------------------------------------------------------------
------------------------------------------------------------
------------------------------------------------------------
------------------------------------------------------------
------------------------------------------------------------
------------------------------------------------------------
------------------------------------------------------------
------------------------------------------------------------
------------------------------------------------------------
-
>MER41D_ERV1_Homo
------------------------------------------------------------
------------------------------------------------------------
------------------------------------------------------------
------------------------------------------------------------
------------------------------------------------------------
------------------------------------------------------------
------------------------------------------------------------
------------------------------------------------------------
------------------------------------------------------------
------------------------------------------------------------
------------------------------------------------------------
------------------------------------------------------------
------------------------------------------------------------
------------------------------------------------------------
---------------------------------------------------TGTTAGGGA
AGCAGGAGCCTAGGAGAGCCAGAGTGACACCATTTTAAAATCAACTCCATCTTAAAACTA
GCAAGGCACATTCCTTGCCAGTCA-----CGAC--CCATGGTCCTAAGATG---TTTACA
GTTG----AGGAAGCAGCTTGAWAA-----TACCTACAAGGACACACTCCTACAACAACA
GAAAGTCCAGATGTCCCAATACCCATAACAATATATGCTTTCAAGATAATTATAGTCATG
CTTTGATGT--------------------------------ACTTACGCACTAA-AATGT
CAAAGATA--GTTTTCTTTAAATC-AATATAMTAATAAATT-TTGTCATGCTGTCAGCCC
ACCCGCACG-------------------------------------TAGGCACAGCTTAG
TTTAGTCTTTACATAGACAAGACTC------CTATATAAGAA---------AAGTTTAAG
ACAGA---GATGG--CGCG--TTC-CTCC----GCC------TNCTTTCCGGGGACGCCC
---TACTCTG----------TAATGGAGTAGTTT-TTAATAAACTTGCTCTT--------
CTCACTGT---ACTCCGCA-ACTCGCCTT-GAATTCCT---TCCTGTGCGAGATCCAAGA
ACCCT--CTC---TTAGGGTCTGGATC-GGGACCCCTTTTTCTGGTAACA----------
------------------------------------------------------------
------------------------------------------------------------
------------------------------------------------------------
------------------------------------------------------------
------------------------------------------------------------
------------------------------------------------------------
------------------------------------------------------------
------------------------------------------------------------
------------------------------------------------------------
------------------------------------------------------------
------------------------------------------------------------
------------------------------------------------------------
------------------------------------------------------------
------------------------------------------------------------
------------------------------------------------------------
------------------------------------------------------------
-
>MER41E_ERV1_Primates
------------------------------------------------------------
------------------------------------------------------------
------------------------------------------------------------
------------------------------------------------------------
------------------------------------------------------------
------------------------------------------------------------
------------------------------------------------------------
------------------------------------------------------------
------------------------------------------------------------
------------------------------------------------------------
------------------------------------------------------------
------------------------------------------------------------
------------------------------------------------------------
------------------------------------------------------------
------------------------------------------------------------
--------------TGAGACAGGAATAATACAGGGTGGTCGCAGGAGAAT--AGAAAATT
CCAGGCAGCAGTTTCACATGACTA-----GCAAAAGGAAACTGTTGAAAT-AGCTGCATA
AGCTAGG---------GGCTGATAAGAC----CCTGAAAAACCAGGGTGTGGGCCAAG--
-CTGGCTAAGACCGACTGGACCCAACATGGCGCTGGATTTGACCTAGGTTTCACCTAGGA
CCTCATTATATGCT----------CATTAACATACTAAATCACACACCCACCAGCGCCAT
GACAGTTCCGGGAACACCCATATTTGGTGTAAAAATGGGTG-GCACCACAGTTCCGAGAA
ATCTCCAC-------------------------CTTTTTCC-AGGAATCTTCATGAATAT
TCCACCCCTTGGTTAAAGAAACCC------------ATAAAG---------GTAGAAGCC
CCAAA---CCCCAT-TGGG-CGCGACTC--------------CTCTCTTGAGTACGCCCG
CACTCCCCTTTCTTGAG-TGTGTACTTTTCGCTTTGCAATAAA--TCTCCG---------
--TACTTTCACTATTTTCTGACTCATCCTTGAATTCCT---TCTCGCGACGGTGTCAAGA
GCCTGGACACCGGCTGGGGTCGAGG------TCCCACCGGCGTTTGGGGACCTCCCCCAG
CCCACCGGTATCA-----------------------------------------------
------------------------------------------------------------
------------------------------------------------------------
------------------------------------------------------------
------------------------------------------------------------
------------------------------------------------------------
------------------------------------------------------------
------------------------------------------------------------
------------------------------------------------------------
------------------------------------------------------------
------------------------------------------------------------
------------------------------------------------------------
------------------------------------------------------------
------------------------------------------------------------
------------------------------------------------------------
------------------------------------------------------------
-
>MER41G_ERV1_Homo
------------------------------------------------------------
------------------------------------------------------------
------------------------------------------------------------
------------------------------------------------------------
------------------------------------------------------------
------------------------------------------------------------
------------------------------------------------------------
------------------------------------------------------------
------------------------------------------------------------
------------------------------------------------------------
-----------------------------------------TGAGATAGGAATAGCACTG
GGTGGTCGCAGGAGGATGGAAAAACCCAAACAACAGCTAAAACAAGAACTAGGCAAAGAA
ACCACAGGATAACAGAAAACCCAAAATAAGGGAGAGAAAATGGCCAAAACCCTGGTCAGG
GTGACATGTCCATGACTCTTCCAGGCAAACCCAAATAAGGGAGAAAGGGGGTGGTAATCA
GGGGNGGGGTCCCTGAAATCCCCTCCTTTTCCAGAATACCTAATGATTATTCCACCCCCT
AATTAAAGAAACACCCATAAAATAGGAATGCTGGGTGGTCACAGGAGAAGCAGGAAAATA
TCAAGCAGCAATTTCACATARCAG-----CAAGAAAGGAGCTGTTAAAATTAGCTACAAG
GACAAGGATGAGCCTGGGCTGATAAGAC----CCTAACAAAC-AGGATGGGGGCTAAG--
-CTGGCTGAAACTGGCTRGGTCCAACATGGCACTGGATTTGACCCATGCCCTACCCCAGA
CCTAATTATATGCT----------CATTACCAYACTAAATCACACACCCACCAGTGCCAT
GACAGATCTGAGCATGCCCATATTTAGTATAAAAATGGGTG-GCACCTCAATTCTAAGAA
ATCCCCAC-------------------------CTTTTTCCTAGAAAACCTAATGATTAT
TCCACCCCCTAATTAGAAGAGCCC------------ATAAAA---------TTAGAAACC
C-AAA---CTCCAT-TGTG-CACGACTCA-------------TTCTCCCGAGCACGCCCG
CACTTCTCT--CTTAAG-TGTGTACTTTT-GCTTTGCAATAAAAGCTTCTT---------
--GCCTTTCGCTTCATTCTGACTCATCCCTGAATTCTT---TCTTGCGATGGTGTCAAGA
ACCTGGACACTGGCTGGGGCTGGGGCTGGGGTCTCACTGGCATCTGGAGACCCACCTNAG
CCCTCCAGCAACA-----------------------------------------------
------------------------------------------------------------
------------------------------------------------------------
------------------------------------------------------------
------------------------------------------------------------
------------------------------------------------------------
------------------------------------------------------------
------------------------------------------------------------
------------------------------------------------------------
------------------------------------------------------------
------------------------------------------------------------
------------------------------------------------------------
------------------------------------------------------------
------------------------------------------------------------
------------------------------------------------------------
------------------------------------------------------------
-
>MER50_ERV1_Homo
------------------------------------------------------------
------------------------------------------------------------
------------------------------------------------------------
------------------------------------------------------------
------------------------------------------------------------
------------------------------------------------------------
------------------------------------------------------------
------------------------------------------------------------
------------------------------------------------------------
------------------------------------------------------------
------------------------------------------------------------
------------------------------------------------------------
------------------------------------------------------------
------------------------------------------------------------
------------------------------------------------------------
TGTTAGAG-TAGGTAGCTAGGCAGRCATGAGCAGGGCAGGAGAGGGCNCCCCCCACACAC
ACCACGAATGTCGGGTGACCATCAGGTGATGGTCAGGCGGTTGTTAAACTGTCTCTCTAA
AA-TAATAATTGGTCACAGCCAGCGCCAGG--GAAARGCAGTCTCCTAATAGATAGAAAA
C---ACCTGAARCTGGTGATCAGCAGCTTCCCGATAAGATCTCAGGAGTTGGGCGAGTGA
GCTCAAGCATGCGCACTAAGA------GGCAA--AA-TGRCGGAGTTTAACCGGCATATG
------------ACCTTCCTCTAGGAACACTCCAATGGTAA-GGGAARAATGCCTCAART
GAGCATGTGCACAACTCCAGTAAACACACTGTGCATGCGGCCCYTCCCAAGTGCTGGCAG
GCCACTGCGCACGCGG----------ACAGCCCACCCCAAGG---------AAAAATCAA
GGGAGGAGRAACGCAAACCCCGGAAGCATGCCGAT--GTATAAAACCCC-AAGTCAAAGG
TCAAACCGCGCACTTGG-TCTCTCAAGTCGCCCGCTTGGCCCTCTTCCAAGTGTACTTC-
GCTTCCTTTCGTTCCTGCTCTAAAACTTTTT--AATAA---ACTTYCACTCCTGCTCTAA
AACTTGCCTCGGTCTCTTTTTCTGCCTTATGCCCCTCAGTCGAATTCTTTCTTCTGAGGA
GGCAAGA-ATTGAGGTTGCTGCAGACCTG----TACGGATTCGCCGCTGGTAACT-CAG-
---------ATACCTTCCACCGGTAACA--------------------------------
------------------------------------------------------------
------------------------------------------------------------
------------------------------------------------------------
------------------------------------------------------------
------------------------------------------------------------
------------------------------------------------------------
------------------------------------------------------------
------------------------------------------------------------
------------------------------------------------------------
------------------------------------------------------------
------------------------------------------------------------
------------------------------------------------------------
------------------------------------------------------------
------------------------------------------------------------
-
>MER50B_ERV1_Homo
------------------------------------------------------------
------------------------------------------------------------
------------------------------------------------------------
------------------------------------------------------------
------------------------------------------------------------
------------------------------------------------------------
------------------------------------------------------------
------------------------------------------------------------
------------------------------------------------------------
------------------------------------------------------------
------------------------------------------------------------
------------------------------------------------------------
------------------------------------------------------------
------------------------------------------------------------
------------------------------------------------------------
TGTTA----CAGGTAGTTAGGCA----TGAGCGGGGCAGGAGAGGGCTCTCCCCCCACCC
ACTAGAAATGTCRGGTGA-----------TGGTTCGGCAATTATCRCATTGCCTCTCTAA
AARTGATAAATTG--GCAGCCAGYGCCAGG--GAGAGGCCATTTCCTGATGGTCC----A
C---ACCTGTTAACATYAA--AATGTTAATTGAATGCAGACCCCAGGGAGAAGCAACT--
TCCTGGGCATGCACATTAAGA------GACAA--AAATGGCGAAGT-----------ATG
------------ATCTTCCGG-GTACACTCTCCACCRGAAAAGGGAAGAAAGCCTCAGAT
GGGCATGCGTATAACTCCC-TAAACACACTGCGCGTGCT-CAATTCCCAAGGGTAAGGAG
GGCACTGCGCATGCAG----------GAAGCCCACCCTAAGG---------GAAGAATCA
TGGGAAAGAGGCG---AGCCTATAAAAGTCCTA----GGATCAAGGTTA-AACAGGGCAC
TTTTTCTTCTCTCTTTG-ACCTTCAGGT-GCCCACTTGGGTCTCTTCCAAGCGMACTT--
---TCCTTTCTTTCCTGTTCTAAAGCCTTTTTAAATAA---ACTTCCACTCCTGCTCTGA
AACTTGCCTCAGTCTCTTTTTCTGCTTTATGCCCCTCAGTCRAATTCTTTCTTCTGAGGA
GGCAAGR-ACTGAAGTTGCTGCAGACCCG----TAYGGATATGCCGCYGGTAACT-CAGG
GTAACTCGGATCTCTTCCACCGGTAACA--------------------------------
------------------------------------------------------------
------------------------------------------------------------
------------------------------------------------------------
------------------------------------------------------------
------------------------------------------------------------
------------------------------------------------------------
------------------------------------------------------------
------------------------------------------------------------
------------------------------------------------------------
------------------------------------------------------------
------------------------------------------------------------
------------------------------------------------------------
------------------------------------------------------------
------------------------------------------------------------
-
>MER50C_ERV1_Primates
------------------------------------------------------------
------------------------------------------------------------
------------------------------------------------------------
------------------------------------------------------------
------------------------------------------------------------
------------------------------------------------------------
------------------------------------------------------------
------------------------------------------------------------
------------------------------------------------------------
------------------------------------------------------------
------------------------------------------------------------
------------------------------------------------------------
------------------------------------------------------------
-------------------------------------TGTTAGAGTAGGTAGTTAGACGT
GAGCAGGGCAGGAGAGAGGGCCCCCAGGAATGTCGGGCATTTGTCAAGCCATGGTCAGGC
GATTATAAATCTGTCCCTCTGAAATAATGAGCAGGACAAGGGAGGG-ACCCCAGAGCTGT
CNGGCTCTCATCGGGTGA-----------NGGACAGGCGGGCATAAAACTGTCCCTCTGA
GA-TAATAAGTGGCCACGACTGGCGCCGGGAGNGANAGGAGTCTTNCAACAGATAGAAAA
C---ACCTGGAGCCAGCAA-------------GCCACAATCCCTGATAAGG---------
TTTCAAGCATGCGCAGTAAAG------GGGCA--AGATGGCGGAATTTGACCGGTATATG
------------ACCTTCCTCTGGGGGCGCTCGACCAGTAA-GGGAGAATCGCCCCAAGT
GAGCATGCGCACGACTTCAGTAAACACACTGCGCATGCGGCCCCTCCCAAGTGCTGGCAG
GCCACTGCGCATGCGGCAATTAAGCGACAGCCCGCCC-AAGG---------GAGGAACAA
AGGGAGGAGACAGAGAGCCCGGGAAAAGATACGGG--GTATAAAAACCCTAAGCCAAGGA
NCGAGCGGGGCACTTGA-TTTCTCAAGTCGCCCGCTTGGCCCTCTTCCAAGTGTACTCT-
GCTTTCTCTAATAA--ACTCTCACTTTGCTTAAAATAA---ATTTTCCCTCCTGCTTTAA
ACCTTGCCT-------------------GTGTCTCTCGNTTGAATTCTTTCCTCCGAGAA
GACAAGGGACCGAGATTGCTGCGGANTCGCCACTCCGGAGTTTCTCCGGATAGCTGCAG-
-----------ACTCACCGCCGGTAACA--------------------------------
------------------------------------------------------------
------------------------------------------------------------
------------------------------------------------------------
------------------------------------------------------------
------------------------------------------------------------
------------------------------------------------------------
------------------------------------------------------------
------------------------------------------------------------
------------------------------------------------------------
------------------------------------------------------------
------------------------------------------------------------
------------------------------------------------------------
------------------------------------------------------------
------------------------------------------------------------
-
>LTR9_ERV1_Homo
------------------------------------------------------------
------------------------------------------------------------
------------------------------------------------------------
------------------------------------------------------------
------------------------------------------------------------
------------------------------------------------------------
------------------------------------------------------------
------------------------------------------------------------
------------------------------------------------------------
------------------------------------------------------------
------------------------------------------------------------
------------------------------------------------------------
------------------------------------------------------------
------------------------------------------------------------
---------------------------------------------------TGATACAGG
AGTTAAGAAGAAATCACTT-AGGCAGATAGTAAGGGTATGG-GAGTCCTCGGTAAGGC-T
TTTCTTTTTAATGAAAAGCAGCCC-----CA-AATCATTTTCTAACAAAGAGCAGCCTGT
AAAGTCGAGCTGCAGACATAGACAAGCAAGCTGGGAGCTTGCACGGGTGAATGCCGGCAG
G--AACTAGGGACTAGACATGTTCA------AGATGGCGGCT-CCATCTTCCCTTCTCTG
CCAGCCACGTGTACAGTAAGG---AGCAGACA--AGATGGCGCCGGCCAAGTGGAAAGCC
-----------CATTTGCATAATAAGA--TTAGGGTGGGGCGACCAGC--CTTCCCCGCG
CGCTATGTAAACGTCATACCTG-----ATCGAACCAATCTG-TGAGCCCTACGTAAATCA
GACACCGCCTCCTCAAGCCGGACTATAAAATCCGGCGC-ATC---------CGCCACCAG
CCGG-----TCCTTTCCGCTCGGAAGACCCCTC-------TCTCTATAG-AGAG-AGCTG
TTTCTCTTTCTCTTCTC--------TTCTGCCTATTAAAC-CTCCGCTCCTAA-A-----
------CTCCTCGTGTGTGTCCGTGTC--CTAAATTTT---CCTGGCGCGNG-ACGACGA
ACCCCGGGGTA-TATACCCCAGACAACGTAGCCGCTTCA---------------------
------------------------------------------------------------
------------------------------------------------------------
------------------------------------------------------------
------------------------------------------------------------
------------------------------------------------------------
------------------------------------------------------------
------------------------------------------------------------
------------------------------------------------------------
------------------------------------------------------------
------------------------------------------------------------
------------------------------------------------------------
------------------------------------------------------------
------------------------------------------------------------
------------------------------------------------------------
------------------------------------------------------------
------------------------------------------------------------
-
>LTR9B_ERV1_Homo
------------------------------------------------------------
------------------------------------------------------------
------------------------------------------------------------
------------------------------------------------------------
------------------------------------------------------------
------------------------------------------------------------
------------------------------------------------------------
------------------------------------------------------------
------------------------------------------------------------
------------------------------------------------------------
------------------------------------------------------------
------------------------------------------------------------
------------------------------------------------------------
------------------------------------------------------------
---------------------------------------------------TGTTGTAGG
AGTTATTAAGAAATTATTTTAGGCAGATAG-AGAGGAAAAG-GGGTCCTTGGGAAG---T
TTTCGTTTCTTTTNAAAGCAGCTC-----CAGAAACATTTCTTGTCTAGCAGAAA-----
AGCCCCGGCTCTTAGAGCCAGGCCGGCAANCTTTGA---TATGCAAATGCAGGCCATTAG
A--AACT-GGGTCCACCCAACATGG------CGATTCCCACCGTCGTCTTCTTGCCCTTG
CCCCACATGTGCCTGGCAACAT--GGCCGCCCCCACATATCCCCACGTGTGTAGAACATC
ATGGCGCCCTGCATTTGCATATTAAAAGGCTAGGGTGGGAGGGCCAGT--TTTTTC-GCG
GGCTACGTGAATGACATGCCTG-----GTCAAACCAATCCCCTGAGCCCTATGCAAATCA
GACACCGCCTCCTCCAGCCTCCTCATATAACTGGCTGNTWTC---------CGCCGCACN
CGGGGTTTCCTCTCTCGGCTTTGGAGCCCCCCTCCCTCTGTCTCTGTAC-AGGGGAGCTT
CTTCCTTCTTTCTTCTC-CCTTCTTTCTTGCCTATTAAACTCTCCGCTCCTTA-AAAC--
------CACTCCACGTGTGTCCGTGTCGTTTTATCTAA---ATCGGCGCGAGGACCAAGG
ACCCTGGTGT----TCCTCCASTCATCGGAGCCGTATCA---------------------
------------------------------------------------------------
------------------------------------------------------------
------------------------------------------------------------
------------------------------------------------------------
------------------------------------------------------------
------------------------------------------------------------
------------------------------------------------------------
------------------------------------------------------------
------------------------------------------------------------
------------------------------------------------------------
------------------------------------------------------------
------------------------------------------------------------
------------------------------------------------------------
------------------------------------------------------------
------------------------------------------------------------
------------------------------------------------------------
-
>LTR19C_ERV1_Homo
------------------------------------------------------------
------------------------------------------------------------
------------------------------------------------------------
------------------------------------------------------------
------------------------------------------------------------
------------------------------------------------------------
------------------------------------------------------------
------------------------------------------------------------
------------------------------------------------------------
------------------------------------------------------------
------------------------------------------------------------
------------------------------------------------------------
------------------------------------------------------------
------------------------------------------------------------
---------------------------------------------------TGTTATAGG
AGATAGAAAGAAATTATTT-AGGTAGACAGTTAGGGTGAAGCGAGTCCCCGGCAGAAAAC
TTTCCTTCTAACAAAAAGCAGCTCAAAAATAGCTCCCTTTCTAACCTCATGCAGTTCAAA
GAAATCACTTCTCTTCTAACAAAGAGCAGCCTGAAAGATCAGGCNGTAAAACACAGATAA
G-CAACTCNGGCACAGRRRRRR-TG------GGG----AGTCTCCTGGGTAATCACCAAA
CTTCACACTTATACGATGGGC---CCCAGTAA--AAACAGTGGGCCTTAATAAGCACATT
-----------CCTTTCCCTTTAGGCGCACTAAGATAGGGAAGCTAGAAGCGGACTGGGG
GGGG-----------ATGCCTGCA---GCTGCAAGAAGATGTCTGGGAACAGGCA---CG
GAAACTCTCCCTCCCAGATAAGCAAGACAAAGCAGCGCGGAG---------CAGCAGACT
AAGA-----GTCCGCCTGCGTGGTCAAGGAATGGG----GTGGGAGCTG-ATAGAAAACT
CTGCTCTATACAGATGG-CACACCTG-GTCCCAACTGAATCTTTGGGCCCTAGGAGGA--
------TAAGACACCCCCTCCTCACTAGCCCCCTCCTC---ACTAGCCCATT-TATAAAA
ACCCTGACATT-TTTACTGCAGCNCGGCAACCCGCTCGGGACCCCTCTCTGTGACAGAGA
GCTGTTCTTTCCTTTTGCCTATTAAACTCCTGCTCCAANCTCACTCTGTGTGTGTGTGTC
CGCGACCTCGATCTCCTTGGCCGTGAGACCAAGAACCTTGGTATTTACCCCAGACAACGA
GGCTGCTTCA--------------------------------------------------
------------------------------------------------------------
------------------------------------------------------------
------------------------------------------------------------
------------------------------------------------------------
------------------------------------------------------------
------------------------------------------------------------
------------------------------------------------------------
------------------------------------------------------------
------------------------------------------------------------
------------------------------------------------------------
------------------------------------------------------------
------------------------------------------------------------
------------------------------------------------------------
-
>LTR19B_ERV1_Homo
------------------------------------------------------------
------------------------------------------------------------
------------------------------------------------------------
------------------------------------------------------------
------------------------------------------------------------
------------------------------------------------------------
------------------------------------------------------------
------------------------------------------------------------
------------------------------------------------------------
------------------------------------------------------------
------------------------------------------------------------
------------------------------------------------------------
------------------------------------------------------------
------------------------------------------------------------
------------------------------------------------------------
------------------------TGACAGAGCAGGAGCACCATCATCTCGGACAAACAC
TGCCATTTTAA---------GTTC-----CAGCTCCTTTTCCAGCCTYATGCATTTCAAG
GAAATCACTTTYCTTCTAACTACAAGCAGCCAGAAAGAGCAGACAGTAAAATACAGATAA
GACAGCTCGGGCACAGAGGGAGGTG------GKRGGAAAGTCTCTTGGGTAACTGCCAAA
CTTYACCCTCATACAATGGGC---CCCAGTAA--AA-YAGKGGGCCTTAATAAGCACATT
-----------CCTTTYCCTTCGGGTWCACTAAGATARGGAAGCTAAAAGCAGACTCAGG
GAGGCGGCGGGGGGTATGCCTGCA---GCTGCAKRAAGATRTATGGGARCAGACA---YA
CAA-YTSTCCCTCCCAGATAAGCACAACAAAGAGACACAGA-----------AGCAGTCC
AAGC-----CTC--------TRATAAACTCTCTCA----CCCTGAATCC-TTAAAAACTC
TTAGTCTGTA-AGAGAG-TGTGCCTCTGACCTAACTCGGCCAGAAGCCCCTCTCAGGT--
------T----CGTTTTCTCTAAAATAAACCTGTCTTT---GTTGACTG--K-WGAGCCG
CTTTTCGTGTT-TCTTTCCTCTTTCTTTAATTCTTACA----------------------
------------------------------------------------------------
------------------------------------------------------------
------------------------------------------------------------
------------------------------------------------------------
------------------------------------------------------------
------------------------------------------------------------
------------------------------------------------------------
------------------------------------------------------------
------------------------------------------------------------
------------------------------------------------------------
------------------------------------------------------------
------------------------------------------------------------
------------------------------------------------------------
------------------------------------------------------------
------------------------------------------------------------
------------------------------------------------------------
-
>MER57E1_ERV1_Eutheria
------------------------------------------------------------
------------------------------------------------------------
------------------------------------------------------------
------------------------------------------------------------
------------------------------------------------------------
------------------------------------------------------------
------------------------------------------------------------
------------------------------------------------------------
------------------------------------------------------------
------------------------------------------------------------
------------------------------------------------------------
------------------------------------------------------------
------------------------------------------------------------
------------------------------------------------------------
------------------------------------------------------------
------------------------------------------------------------
------------------------------------------------------------
------------------------------------------------------------
------------------------------------------------------------
TGTTAA-AATAATTAATTGGG-------AGGCCATTAGGCTGAGGTGGCTCCAGCACCCT
GGGT------TCCTACGTAAGCA-AACC-GAAACCCAACTCAG----------TGTAAAT
GGT-----------AAAACGAAAC----------TTAAGCTT--AACCAATCAGAAACCG
CCAACTAACCTCTAACTA------------GGGACTTTCCAC---------TGGAATGAT
CCAAATAAGGCTA---CTGCTCCAACTTTAACCAATCAAATATTTTCTTTGCCTTGCTTC
C---------------------GCGNTCACCCTATAAAAGTCTTCCCCTCATGCCCCT--
----TCAGTGGAG-CCCTGA--ACCACTTGTAGTCT-----GGNGCTGCCCGATTCATGA
ATCGCT-GTCTGCTCAAATAAACTCTTTAAAATTTTAATG-TGCCTAAGTTTATCTTTTA
ACA---------------------------------------------------------
------------------------------------------------------------
------------------------------------------------------------
------------------------------------------------------------
------------------------------------------------------------
------------------------------------------------------------
------------------------------------------------------------
------------------------------------------------------------
------------------------------------------------------------
------------------------------------------------------------
------------------------------------------------------------
------------------------------------------------------------
------------------------------------------------------------
------------------------------------------------------------
------------------------------------------------------------
------------------------------------------------------------
-
>MER57E2_ERV1_Eutheria
------------------------------------------------------------
------------------------------------------------------------
------------------------------------------------------------
------------------------------------------------------------
------------------------------------------------------------
------------------------------------------------------------
------------------------------------------------------------
------------------------------------------------------------
------------------------------------------------------------
------------------------------------------------------------
------------------------------------------------------------
------------------------------------------------------------
------------------------------------------------------------
------------------------------------------------------------
------------------------------------------------------------
------------------------------------------------------------
------------------------------------------------------------
------------------------------------------------------------
------------------------------------------------------------
TGTTAA-AATAATTAAATGGG-------AGGCCATTAGACTGAGGTGGCTCTAACGCCCT
GGGT------TCCTACGTAAGCA-AACC-GAAACCTAACTCAAATGCATTTCTTNTAAGT
NACTACCTTAGGAGGAAACGAAAC----------TTAAGCTC--AGCCAATCACAAGCNG
CCAACTGGGCATTAGTTAT----ATTATCANGAACTTCCCAC---------CGGGATAGT
CCAAATAAGGCAA---CTGCTCAAACTTTAACCAATCAAATAATTTNTTTGCTCTGCTTC
C---------------------GCATTCACCCTATAAAAGCCTTCCCTTCANGCCCCT--
----CCGGTGGAG-CCCCGA--ACCACTTCCGGTTT-----GGNGCTGCCCGATTCATGA
ATCGCT-GTCTGCTCAAATAAACTCTTTAAAATTTTAATG-TGCCTAAGTTTATCTTTTA
ACA---------------------------------------------------------
------------------------------------------------------------
------------------------------------------------------------
------------------------------------------------------------
------------------------------------------------------------
------------------------------------------------------------
------------------------------------------------------------
------------------------------------------------------------
------------------------------------------------------------
------------------------------------------------------------
------------------------------------------------------------
------------------------------------------------------------
------------------------------------------------------------
------------------------------------------------------------
------------------------------------------------------------
------------------------------------------------------------
-
>MER57E3_ERV1_Eutheria
------------------------------------------------------------
------------------------------------------------------------
------------------------------------------------------------
------------------------------------------------------------
------------------------------------------------------------
------------------------------------------------------------
------------------------------------------------------------
------------------------------------------------------------
------------------------------------------------------------
------------------------------------------------------------
------------------------------------------------------------
------------------------------------------------------------
------------------------------------------------------------
------------------------------------------------------------
------------------------------------------------------------
------------------------------------------------------------
------------------------------------------------------------
------------------------------------------------------------
--TGAGACCCTGCTTGCGACACATGTGAAAAACGCAGGGGAAAATCAGTCCCCTGTGGAG
TGTGAA-AATAATTAAATAGC-------AGGCAATTAGACTGAGGTGGCTCTAGTGCCCT
GGGT------TCCTACTTAAAAA-AA-----AATCTAACTCGAATGCATTTTTTGTAAAT
TACTACATTAGGGGAAAACAAAAT----------TCAGGCTT--AACCAACCATAAACCG
CCAATTAACCTCTGATTAC----ATAACCAGGAAATTTCCAC---------CTGGATAGT
ACAAATAAAGAAA---CTACGT-AACTGTACCTAACCAATTATTGAATTTGGTTTGCTTC
C---------------------TCACGCACCTTATAAAAGCCTTTCCTTCAAGCCCCT--
----CCCATGGAC-CACAAACTACAAACCATAGCTG-----GGTGCTCTACGATTCATGA
ATCGCT-GT----TCGATTAAATTCTTTAATATTTTTACGGTGACTCCCATAAATTTTTA
ACAGGAGAAAGGAGGGACTGGGGACCCCACGGACCA------------------------
------------------------------------------------------------
------------------------------------------------------------
------------------------------------------------------------
------------------------------------------------------------
------------------------------------------------------------
------------------------------------------------------------
------------------------------------------------------------
------------------------------------------------------------
------------------------------------------------------------
------------------------------------------------------------
------------------------------------------------------------
------------------------------------------------------------
------------------------------------------------------------
------------------------------------------------------------
------------------------------------------------------------
-
>MER57F_ERV1_Homo
------------------------------------------------------------
------------------------------------------------------------
------------------------------------------------------------
------------------------------------------------------------
------------------------------------------------------------
------------------------------------------------------------
------------------------------------------------------------
------------------------------------------------------------
------------------------------------------------------------
------------------------------------------------------------
------------------------------------------------------------
------------------------------------------------------------
------------------------------------------------------------
------------------------------------------------------------
------------------------------------------------------------
------------------------------------------------------------
------------------------------------------------------------
------------------------------------------------------------
-------------------------------TGTTAAAGTAAATTAAAATGGAGACCGGG
CCTGAAGAATCCCTGAGCAGACA----AAGCCAGTTAGGCCTCGTAAGTGACCTTAACCT
TGCT------TGATTTGCAAACATAAGC-GAAACTTAACTTGAGC-TATTTCTTGTAAAT
GCCTATATTAAAGAAAAACGGAAC----------TTAAGCTC--AACCAATCAGAAGCAG
CCAACAAACTTATAATTAT----ATAACTAGGGACTTTCCAA---------CGGGATAGA
CCAAATAAGGCAA---CTGTAT-AACTGTAACCAATCAAATATTTTCTTTGCTTTACTTC
C---------------------GCGTTCGTCCTATAAAAGCCTCCCCCTCGCGTTCCC--
----TCGGTGGAG-CTCCCGA-ACCGCTTCTGGTTT-----GGAGCTGCCCGATTCATGA
ATCGCT-GTTTGCTCAAATAAACTCTTTAAAATTTTATTG-TGCCTCAGTTTACTTTTTA
ACA---------------------------------------------------------
------------------------------------------------------------
------------------------------------------------------------
------------------------------------------------------------
------------------------------------------------------------
------------------------------------------------------------
------------------------------------------------------------
------------------------------------------------------------
------------------------------------------------------------
------------------------------------------------------------
------------------------------------------------------------
------------------------------------------------------------
------------------------------------------------------------
------------------------------------------------------------
------------------------------------------------------------
------------------------------------------------------------
-
>MER57B1_ERV1_Eutheria
------------------------------------------------------------
------------------------------------------------------------
------------------------------------------------------------
------------------------------------------------------------
------------------------------------------------------------
------------------------------------------------------------
------------------------------------------------------------
------------------------------------------------------------
------------------------------------------------------------
------------------------------------------------------------
------------------------------------------------------------
------------------------------------------------------------
------------------------------------------------------------
------------------------------------------------------------
------------------------------------------------------------
------------------------------------------------------------
------------------------------------------------------------
------------------------------------------------------------
------------------------------------TGTTAAATCAAGT--------TTA
GCCTAAAGCTGCCTCCTTACAT---------------------ATTTTAAGTT-CGGCCT
AAAG------GTTTCTCTGTACATCGT--GAACTATAACCTAAATGGAGGTGTAAACAGA
CTGTAGCCTACTCTTGTGCCAATCA---------CCGAGTTT-TGGCCAATCAAAGGTGG
CCAACTGTTCAAACC-----------------------------------------GTGT
TCAAATAAGGCAA---ACGCCG-AGCTGTAACCAATCCGGCTGTTTCTGTACCTCACTTC
CGTTTTCTGTACGTCACTTTCCTTTTTCTGTCCATAAATCTTCTTCCACCACGTGGCT--
----GCGCTGGAGTCTCT--GAGCCTACTCTGGCTCGG---GAGGCTGCCCGATTCGCGA
ATCGTT-CTTTGCTCAATTAAACTCTNTTAAATTTAATTC-GGCTAAGGTTTTTCTTTTA
ACA---------------------------------------------------------
------------------------------------------------------------
------------------------------------------------------------
------------------------------------------------------------
------------------------------------------------------------
------------------------------------------------------------
------------------------------------------------------------
------------------------------------------------------------
------------------------------------------------------------
------------------------------------------------------------
------------------------------------------------------------
------------------------------------------------------------
------------------------------------------------------------
------------------------------------------------------------
------------------------------------------------------------
------------------------------------------------------------
-
>MER57B2_ERV1_Homo
------------------------------------------------------------
------------------------------------------------------------
------------------------------------------------------------
------------------------------------------------------------
------------------------------------------------------------
------------------------------------------------------------
------------------------------------------------------------
------------------------------------------------------------
------------------------------------------------------------
------------------------------------------------------------
------------------------------------------------------------
------------------------------------------------------------
------------------------------------------------------------
------------------------------------------------------------
------------------------------------------------------------
------------------------------------------------------------
------------------------------------------------------------
------------------------------------------------------------
------------------------------------TGTTAAATTAAGT--------TTA
GCCTAAAGCTGCCTCCTTACAT---------------------ATTTTAAGTT-CGGCCT
AAAG------GTTTCTCCGTACATAGT--GAACCGTAACCTAACTGGATGTGTAAACAGA
CCGTAACCTACTCTTGTACCAATCA---------CCGAGTTT-CGGCCAATCACAGGCGG
CCAACTGTTCAAACC-----------------------------------------GTGT
TCAAATAAGGCAA---ACGCCG-AGCTGTAACCAATCCGGCTGTTTCTGTACCTCACTTC
CGTTTTCTGTACGTCGCTTTCCTTTTTCTGTCCATAAATCTTCTCCGACCACGCGGCA--
----GCCCCGGAGTCTCTCTGAACCTATTCTGGTTCCG---GGGGCTGCCCGATTCGCGA
ATCGTT-CTTTGCTCAATTAAACTCTGTTAAATTTAATTT-GTCTAAAGTTTTTCTTTTA
ACA---------------------------------------------------------
------------------------------------------------------------
------------------------------------------------------------
------------------------------------------------------------
------------------------------------------------------------
------------------------------------------------------------
------------------------------------------------------------
------------------------------------------------------------
------------------------------------------------------------
------------------------------------------------------------
------------------------------------------------------------
------------------------------------------------------------
------------------------------------------------------------
------------------------------------------------------------
------------------------------------------------------------
------------------------------------------------------------
-
>MER57C2_ERV1_Eutheria
------------------------------------------------------------
------------------------------------------------------------
------------------------------------------------------------
------------------------------------------------------------
------------------------------------------------------------
------------------------------------------------------------
------------------------------------------------------------
------------------------------------------------------------
------------------------------------------------------------
------------------------------------------------------------
------------------------------------------------------------
------------------------------------------------------------
------------------------------------------------------------
------------------------------------------------------------
------------------------------------------------------------
------------------------------------------------------------
------------------------------------------------------------
------------------------------------------------------------
-------------------------------TGTTAAATTAAATTAAAT--------TTG
GCCTAAAGCTGCCTCCGTACTTT----GA------ATCCCTACATAGCGAACTGCAACCT
AANT------TAGTATGTAAACAAACT--GCAACCTAACTTAAGAGTATATTCTTGTAAC
AAATAGCTGAGTCTCA-GCCAATCACAG---CAGCCGAGCTT-CAGCCAATCACAGGCTG
CCAACTGATCAGACCATGTCCATATAAGGCAAATGCCTCATC---------ACACCATGC
CCAAATAAGGCAA---ATGCTG-AGCTGTAACCAATCAAGCTGTTTCTGTACGTCACTTC
C---------------------TTTTTCTGTCTATAAATACTGCCTGCCCACGTTGC---
----TGGGTGGAG-CTCTCTGAACCTCTCCTGGTTCTG---AGTGCTGCCCGATTCATGA
ATCGTT-CTTTGCTCAAATAAACTCTGCTAAATTTAATTT-GTCTAAAGTTTTTCTTTTA
ACA---------------------------------------------------------
------------------------------------------------------------
------------------------------------------------------------
------------------------------------------------------------
------------------------------------------------------------
------------------------------------------------------------
------------------------------------------------------------
------------------------------------------------------------
------------------------------------------------------------
------------------------------------------------------------
------------------------------------------------------------
------------------------------------------------------------
------------------------------------------------------------
------------------------------------------------------------
------------------------------------------------------------
------------------------------------------------------------
-
>MER57C1_ERV1_Eutheria
------------------------------------------------------------
------------------------------------------------------------
------------------------------------------------------------
------------------------------------------------------------
------------------------------------------------------------
------------------------------------------------------------
------------------------------------------------------------
------------------------------------------------------------
------------------------------------------------------------
------------------------------------------------------------
------------------------------------------------------------
------------------------------------------------------------
------------------------------------------------------------
------------------------------------------------------------
------------------------------------------------------------
------------------------------------------------------------
------------------------------------------------------------
------------------------------------------------------------
------------------------------------TGTTAAATTAAAT--------TTG
GCCTAAAGCTGCCTCCGTAC-----------------------ATAGCAAACTGTAACCT
AACT------TAATATGTAAACAAACT--GCAACCTAACTTGAGAGTATATTCTTGTAAC
AAGTAGCCGAGTCTCG-GCCAATCATAG---CAGCTGAGCTTTCAGCCAATCACAGGCTG
CAAACTGCTCAGAC------------------------------------------ATGT
CCAAATAAGGCAA---ACGCCG-AGCTGTAACCAATCAGGCTATTTCTGTATGTCACTTC
C---------------------TTTTTCTGTCTATAAATACTGCCTGCCCACATTGC---
----TGGGTGGAG-CTCTCTGAACCTTTACTGGTTCAG---GGTGCTGCCCGATTCATGA
ATCGTTTCTTTGCTCAAATAAACTCTGCTAAATTTAATTT-GTCTAAAGTTTTTCTTTTA
ACA---------------------------------------------------------
------------------------------------------------------------
------------------------------------------------------------
------------------------------------------------------------
------------------------------------------------------------
------------------------------------------------------------
------------------------------------------------------------
------------------------------------------------------------
------------------------------------------------------------
------------------------------------------------------------
------------------------------------------------------------
------------------------------------------------------------
------------------------------------------------------------
------------------------------------------------------------
------------------------------------------------------------
------------------------------------------------------------
-
>MER57D_ERV1_Eutheria
------------------------------------------------------------
------------------------------------------------------------
------------------------------------------------------------
------------------------------------------------------------
------------------------------------------------------------
------------------------------------------------------------
------------------------------------------------------------
------------------------------------------------------------
------------------------------------------------------------
------------------------------------------------------------
------------------------------------------------------------
------------------------------------------------------------
------------------------------------------------------------
------------------------------------------------------------
------------------------------------------------------------
------------------------------------------------------------
------------------------------------------------------------
------------------------------------------------------------
-------------------------------TGTTAAATTAAATAAGCAGGAGGCCATTA
GCCTGAGGCTGTCTCCGTACTTT----GA------GTTCCTACATAACAAACTGCAACCT
AACT------TAGTATGTAAACAAACC--GAAACCTAACTTAGGAGTATATT-TTGTAAC
AAATAGCCGGGTTTCA-GCCAATCACAAG-ACAGCTGAGCTT-CAGCCAATCACAGGCAG
CCAACTGATCACACC-----------------------------------------ATGC
CCAAATAAGGCAG---ACGCCT-AGCTGTAGCCAATCAGGTGATTTCTCTACTTTGCTTC
C---------------------GTGTTCGGCCTATAAAAGCTCACTGCTCACACTGC---
----TGGGCGGAG-CTCTCTGAACCTCTTCTGGTTCTG---AGTGCTGCCTGATTCATGA
ATCGTT-CTTTGCTCAAATAAACTCTGTTAAATTTAATTT-GTCTAAAGTTTTTCTTTTA
ACA---------------------------------------------------------
------------------------------------------------------------
------------------------------------------------------------
------------------------------------------------------------
------------------------------------------------------------
------------------------------------------------------------
------------------------------------------------------------
------------------------------------------------------------
------------------------------------------------------------
------------------------------------------------------------
------------------------------------------------------------
------------------------------------------------------------
------------------------------------------------------------
------------------------------------------------------------
------------------------------------------------------------
------------------------------------------------------------
-
>MER57A1_ERV1_Homo
------------------------------------------------------------
------------------------------------------------------------
------------------------------------------------------------
------------------------------------------------------------
------------------------------------------------------------
------------------------------------------------------------
------------------------------------------------------------
------------------------------------------------------------
------------------------------------------------------------
------------------------------------------------------------
------------------------------------------------------------
------------------------------------------------------------
------------------------------------------------------------
------------------------------------------------------------
------------------------------------------------------------
------------------------------------------------------------
------------------------------------------------------------
------------------------------------------------------------
-------------------------------TGTTAAAGCGAACTAAAT--------ACG
GCCTGAGAAGGACTCCGTACTTC----TATATTTGAGTCCTTGTGGACGAACCGTAACCT
AGCT------TAATAGGCAGACAAGATTGAAAACCTAACTTAGGAGTATGCGCCTGTAAC
AA-TAGCTGAGTCTTG-GCCAATCCCAG---CGGCCATACTT-CAACCACTCATAGACTG
CCGAGCGTTCAAACT-----------------------------------------GTGT
TCAAATAAGGCAA---ACGCCG-ACCCGTAACCAATCCAGCCGTTTCTGTACCTCACTTC
CGATTTCTGTACGTCACTTCCCTTTTTTTGTCTATAAATTTGTTCTGACCACGAGGCA--
----TCCCTGGAGTCTCTCTGAATCTGCTGTGATTCTG---GGGGCTGCCCGATTCGCGA
ATCGTT-CATTGCTCAATTAAACTCCTTTAAATTTAATTC-GGCTGAAGTTTTTCTTTTA
ACA---------------------------------------------------------
------------------------------------------------------------
------------------------------------------------------------
------------------------------------------------------------
------------------------------------------------------------
------------------------------------------------------------
------------------------------------------------------------
------------------------------------------------------------
------------------------------------------------------------
------------------------------------------------------------
------------------------------------------------------------
------------------------------------------------------------
------------------------------------------------------------
------------------------------------------------------------
------------------------------------------------------------
------------------------------------------------------------
-
>LTR10B_ERV1_Homo
------------------------------------------------------------
------------------------------------------------------------
------------------------------------------------------------
------------------------------------------------------------
------------------------------------------------------------
------------------------------------------------------------
------------------------------------------------------------
------------------------------------------------------------
------------------------------------------------------------
------------------------------------------------------------
------------------------------------------------------------
------------------------------------------------------------
------------------------------------------------------------
------------------------------------------------------------
------------------------------------------------------------
------------------------------------------------------------
------------------------------------------------------------
-----------------TGTTAAATACAGTAAGA-----------AATTCTTCTTCAAAA
GTTTAGCCTGCTTAAGTTT--------------CCTTGTCCTTTGTTTCC----------
------TGCTTTCAAGGCCAGACTTCCT-TACTCTCTG-------TGTTTCCCCTACCCT
GGTAAACAACCTTCCTGCCAGTCC------TTACCCATACAGCCCACATT---CCACATC
TG-CTACCCACTCTGTGATTTACCTCTCCCGTCG-CAATAGCCTCTCCC------ACCA-
AAACTGATCTT------------------CCCGCCTTCCCACC-------AGTGCAAC-C
ACATTCCTGCACTTTGCA-AGTTAGCCAACCGGG-T-----TCGGATTGTGCAGTCCAAC
TCCAGC-CAATGGAGTCAGGACACAGTAGCAGGGACAAGC---TGCGTTAGACATAAAAA
CCTC-TGCTTTCCTTTGTTTAG-GGTGCTCTCGTG-GC---AACCAGACTTACCAGG-AG
CTCTATTCTGC--AAAAGTA-----AATTTGCCTTGCTGAGAG-----------------
-----------------------------ACCCTTTGTCCTTTGGCTCAGTGTTGGTTCT
TCTTTGCAGCACCGA---GCATTTGTTTCCAACA--------------------------
------------------------------------------------------------
------------------------------------------------------------
------------------------------------------------------------
------------------------------------------------------------
------------------------------------------------------------
------------------------------------------------------------
------------------------------------------------------------
------------------------------------------------------------
------------------------------------------------------------
------------------------------------------------------------
------------------------------------------------------------
------------------------------------------------------------
------------------------------------------------------------
------------------------------------------------------------
-
>LTR10B1_ERV1_Primates
------------------------------------------------------------
------------------------------------------------------------
------------------------------------------------------------
------------------------------------------------------------
------------------------------------------------------------
------------------------------------------------------------
------------------------------------------------------------
------------------------------------------------------------
------------------------------------------------------------
------------------------------------------------------------
------------------------------------------------------------
------------------------------------------------------------
------------------------------------------------------------
------------------------------------------------------------
------------------------------------------------------------
------------------------------------------------------------
------------------------------------------------------------
-----------------TGTCAGATACAGTAAG--------------TTCCTCTTCAAAG
GTTTAACTTGCTCAA-CTT--------------CCTTGTTCTTTGTTCTTAAGACCAACT
TCCTTGTACTCTCTTGCCCCTAGCTACC-TGCTCTGTAAACAACTTCTCCCGCCAGTCCC
AATCTGTAACTCACAT-CTCTTCC------TTACTTGGAAAGAGTCCTCT---TTACTCC
TGGCTACCCATTCTGTAAACAACCCTCCTTCCCG-CCTTTGCCGCGCCCTGACATGCCC-
AGACATGCCTTGTACTGTAACGGACAGCCTCTCCCTTCCCACC-------TAGNTAGC-C
ATATTCA---ATTTTAAA-CAGTAGCCAATCGGG-TC-AGCTTAGATTGTGCGGTCCGAC
TCCAGC-CAATGGGGANAGGACACAGAAGCAGGGACTAAC---TGCGTTAGGGATAAAAA
CCCC-TTCCCTCCTTCGTTCGG-TGTGCTCTCGCA-GC---AGCCAGAAATGCGAGC-AG
CACCCTTCTGC--AGAAGTA-----AATTTGCCTTGCTGAGAA-----------------
-----------------------------ATCTTTTGTT-------TGAGTGCTNGTTCT
TCTTTGCGGCWCCGA---GCTCTTGTTTCCAACA--------------------------
------------------------------------------------------------
------------------------------------------------------------
------------------------------------------------------------
------------------------------------------------------------
------------------------------------------------------------
------------------------------------------------------------
------------------------------------------------------------
------------------------------------------------------------
------------------------------------------------------------
------------------------------------------------------------
------------------------------------------------------------
------------------------------------------------------------
------------------------------------------------------------
------------------------------------------------------------
-
>LTR10G_ERV1_Eutheria
------------------------------------------------------------
------------------------------------------------------------
------------------------------------------------------------
------------------------------------------------------------
------------------------------------------------------------
------------------------------------------------------------
------------------------------------------------------------
------------------------------------------------------------
------------------------------------------------------------
------------------------------------------------------------
------------------------------------------------------------
------------------------------------------------------------
------------------------------------------------------------
------------------------------------------------------------
------------------------------------------------------------
------------------------------------------------------------
------------------------------------------------------------
-----------------TGTAAGATACAATGAATTT----CTCTGAGTTTCTCTTCAAAG
ATTTAGCCTGCTAA--CTT--------------CCTTGTCCTTTGTTCTCAAACTCAACT
TTCTTGTTCCTCCTTGCCCCTAGTTACTGTAAAACAGCCTACCCCCTTCCCATCAGCTCT
AATCAATAACTCACATCTGTTCCC------TTGGTTA---------------------CC
TG--CACCCATTGTTCCCCCGAAACTGCACGTCT-CACATGCTTCACC-------ACTG-
TACCTCACRTC----------------CCCCTTCCCTTCCATA-------TTTAGAAA-A
ATATT---------TGCA-AG-TAGCCAATCGGG-TC-AGCTCAGATTGTGCAGTCCGAC
CCCAGC-CCATGGGGGAGTGACACAGAGGTAGGGACTA-----CGCGTCAGAGATAAAAA
CCCCCTGCTCTCCTTTGTTCCG-TGTGCTCTTGCG-AT---CTTGATTGACGCGAGT-GG
CACCCTTCTGC--AGAAGTA-----AATT-GCCTTGCTGAGAA-----------------
-----------------------------AACTTTTGCC-------TGAGTGCTGGTTTC
ACTTTGCGGCACCAA---GCATTTATTCCTAGAGCATTTTTATATCCAACA---------
------------------------------------------------------------
------------------------------------------------------------
------------------------------------------------------------
------------------------------------------------------------
------------------------------------------------------------
------------------------------------------------------------
------------------------------------------------------------
------------------------------------------------------------
------------------------------------------------------------
------------------------------------------------------------
------------------------------------------------------------
------------------------------------------------------------
------------------------------------------------------------
------------------------------------------------------------
-
>LTR10F_ERV1_Homo
------------------------------------------------------------
------------------------------------------------------------
------------------------------------------------------------
------------------------------------------------------------
------------------------------------------------------------
------------------------------------------------------------
------------------------------------------------------------
------------------------------------------------------------
------------------------------------------------------------
------------------------------------------------------------
------------------------------------------------------------
------------------------------------------------------------
------------------------------------------------------------
------------------------------------------------------------
------------------------------------------------------------
------------------------------------------------------------
------------------------------------------------------------
-----------------TGTTAAATA---TGAATT-------CTAAATTTCTCTTCAAAG
AATTAATATGTCAGTATGTTCAA--------TTCTTTGCCTTCTACTTTTAAACTTAACT
TC--CTCGTAAAGCAACC----------TTTTCCGATT-------------ACCTGCTCC
ACCCTG--------ACTCATTCC---------GATTACCTGCTCCACCCTGACTCATTCC
GA-TTACCTACC----ACCTGCTCCACCCTGACT-CATTCATTCT--------CCACCC-
TGCATAACCAT------------------TTTTTTTTCCCGCC-------AAACCA-CTC
ACCCCGTCACTCTCTTTA-AATTAGTCAATCGGAATT-AGTTTAGCCTGTGCGGTCTAAC
CCTAGC-CAATAGGGGAATGACACAGCAGTAGGGACCACG---TGCATCAGGAATAAGAA
CCCCTTTCCCTCCCTTGTCCAGGTGTGCGCTCACC-AT---TGCTCCATCTGTGAGGGTG
CACCCTTCTAT--AGAAGTA-----CC-TTGCCTTGCTGAGAA-----------------
---------------------TTAAAAAGAAAATT----TTATATTCGAGTGCTATTTCT
--TTTGCGGCACCGA---AACTTTATATATAACA--------------------------
------------------------------------------------------------
------------------------------------------------------------
------------------------------------------------------------
------------------------------------------------------------
------------------------------------------------------------
------------------------------------------------------------
------------------------------------------------------------
------------------------------------------------------------
------------------------------------------------------------
------------------------------------------------------------
------------------------------------------------------------
------------------------------------------------------------
------------------------------------------------------------
------------------------------------------------------------
-
>LTR10A_ERV1_Eutheria
------------------------------------------------------------
------------------------------------------------------------
------------------------------------------------------------
------------------------------------------------------------
------------------------------------------------------------
------------------------------------------------------------
------------------------------------------------------------
------------------------------------------------------------
------------------------------------------------------------
------------------------------------------------------------
------------------------------------------------------------
------------------------------------------------------------
------------------------------------------------------------
------------------------------------------------------------
------------------------------------------------------------
------------------------------------------------------------
------------------------------------------------------------
-----------------TGTTAAGTACGGTGAGTT-------CTGAGATCCTCTCCAAAG
AACCAGTATGTCAGTATGTTCAGCTCNCCTGTTCTTTGTTCTCCATTTTAAAGTTTAACT
TCAGTATGTTCAGCTCNCCTGTTCTTTGTTCTCCATTTTAAAGTTTAACTCAACAGTTCT
AATCAGTAGTTAACGCCTGTTCCC------CTGGTCACCTGCTCCATCCTGACTCATCCC
GGGTCACCTGCTTTG-ACCTGAGTCACCCTTAGT-CACCTGCTCTGTAA----CCATCC-
TTCCCGCCAAA------------------CTACTCACCCCGCC-------ACTCTGGCTC
ATACCCCTGCTCTCTTTA-AAATAGCCAATCGGAATT-AGCTTAGACTGTGCGGTCCAAC
CCTAGC-CAATAGGGGAACGACACAGCAGTAGGGGCTACC---TGCATCAGGAATAAGAA
CCCCTTCCCCTCCCTTGTCCAGGTGTGCTCTCGCC-AT---TGCTCCATCTGCGAGA-CG
CACCCTTCTAT--AGAAGTA-----AAATTGCCTTGCTGAGAAAATTAAATTTATGTTTG
AGTGCTATTTCTTTTGCGGCACCGAAACGAAAATTAAATTTATGTTTGAGTGCTATTTCT
--TTTGCGGCACCGA---AACTTTATTTATAACA--------------------------
------------------------------------------------------------
------------------------------------------------------------
------------------------------------------------------------
------------------------------------------------------------
------------------------------------------------------------
------------------------------------------------------------
------------------------------------------------------------
------------------------------------------------------------
------------------------------------------------------------
------------------------------------------------------------
------------------------------------------------------------
------------------------------------------------------------
------------------------------------------------------------
------------------------------------------------------------
-
>LTR10E_ERV1_Eutheria
------------------------------------------------------------
------------------------------------------------------------
------------------------------------------------------------
------------------------------------------------------------
------------------------------------------------------------
------------------------------------------------------------
------------------------------------------------------------
------------------------------------------------------------
------------------------------------------------------------
------------------------------------------------------------
------------------------------------------------------------
------------------------------------------------------------
------------------------------------------------------------
------------------------------------------------------------
------------------------------------------------------------
------------------------------------------------------------
----------------------------TGTAGAAAGTAAAA---GGTTTCCTCTTCAAA
G-TTTCCCTTCTTGTTAAAGAATAAATCATAAGTGTTAGAAATAATAGTTTCTTTTAAAG
ACTAACTTCCTTCAAGCCTCCTT----GCTTTGTGCTAATAACTCTTTGTTAAGCCCTAT
CCTATGTAGCTGTTAGACATAAGGGAATAAGTACATTCTATGTCCTTGTACTTTAACCAA
GATATTTGTGCTGGACGTGCTCA--------CAGGCATGTCCCAGCTCGCAGCCTATGCC
CC--TTCCTTATTTGGRAATATTATTACTTTTCT-AAGTCCTTTCGTAA------GCAA-
CTTCCTCTTTTC--------------CTTTGTTCTCCATTGC----------CTTTACCT
ATTTAGAAAAGTTTTAAATTATTAGCCARTCGGGTTTTAGTTTAGATTGTGAGGTCTGGC
TCCAGC-CAATGGAGACAGGACACAGTAGCAGGGACAAAC---TGCGTAAGGGATAAAAA
TTGC-TTCCCTCCTTTGTTCAGGTGTGCTCTTGCC-AT---TGTTCCATCTGCGAGG-AG
CACCCTTTCTGCAGAAAGTA-----AAATTGCCTTGCTGAGAA-----------------
------------------------AATTAAATTTTTGTC-------TGARTGCTAATTTT
TCTTTGCAGCACCGAGGAACAAGCATTCTGTTTCTAAATAAACATTTTACWTATAACA--
------------------------------------------------------------
------------------------------------------------------------
------------------------------------------------------------
------------------------------------------------------------
------------------------------------------------------------
------------------------------------------------------------
------------------------------------------------------------
------------------------------------------------------------
------------------------------------------------------------
------------------------------------------------------------
------------------------------------------------------------
------------------------------------------------------------
------------------------------------------------------------
------------------------------------------------------------
-
>LTR10C_ERV1_Homo
------------------------------------------------------------
------------------------------------------------------------
------------------------------------------------------------
------------------------------------------------------------
------------------------------------------------------------
------------------------------------------------------------
------------------------------------------------------------
------------------------------------------------------------
------------------------------------------------------------
------------------------------------------------------------
------------------------------------------------------------
------------------------------------------------------------
------------------------------------------------------------
------------------------------------------------------------
------------------------------------------------------------
------------------------------------------------------------
----------------------------TGTAAAAAGTAAAGTAGAGGTTCCTCTTCAAA
GACTTTCCTCCCCATCTAATTAGGAAT------------AAATAGTAACTTCTCTTAAAA
GCAAAATTTATTCAAA-----------GACCTGTGCTAACA-TTCTTAAATATCTGCTAG
CCATAATAA-----AGAAATCAATGTACTT-TATATTCTTAGCTCCCACAATTTAGCCTA
AATATTTGCCCTGG-CATGCTTATACTAGTCCAAGCAAGCATTAGGTCATAGCCTGTTCC
TC--TTCCTTATTTGAAGGTGTTTTTACCTTTCT-CAG-CATTCCACAA------GTTA-
CTTCCTCCTT-C--------------CTTTGTTCTCCTCTGC----------CTTTGCCT
CTTTTAAAAAGTTCTAAGTTGCTAGCCAATCAGGACA-AATACAGAATGTGAGGTCCTGT
TCCAGC-CAATAGAAACTGGACACAGCAGTAGGGTGGA-----CGCGTCAGGTTATAAAT
GACC-CTGTCTCCTTTGTTCAG-TGTACTCTCATG-GC---AAAACTGCTGGTGAGT--G
TACCCTTTCTGCAGAAAGTATA--AAWATGGCCTTGCTGAGAA-----------------
------------------------AATTAAATTTATGTT-------CAAGTGCTA---TT
TCTTTACAGCACC-----ACAAGCATTTCAAACA--------------------------
------------------------------------------------------------
------------------------------------------------------------
------------------------------------------------------------
------------------------------------------------------------
------------------------------------------------------------
------------------------------------------------------------
------------------------------------------------------------
------------------------------------------------------------
------------------------------------------------------------
------------------------------------------------------------
------------------------------------------------------------
------------------------------------------------------------
------------------------------------------------------------
------------------------------------------------------------
-
>LTR10D_ERV1_Homo
------------------------------------------------------------
------------------------------------------------------------
------------------------------------------------------------
------------------------------------------------------------
------------------------------------------------------------
------------------------------------------------------------
------------------------------------------------------------
------------------------------------------------------------
------------------------------------------------------------
------------------------------------------------------------
------------------------------------------------------------
------------------------------------------------------------
------------------------------------------------------------
------------------------------------------------------------
------------------------------------------------------------
------------------------------------------------------------
------------------------------------------------------------
-------------------------------------------TGTGGGATATGATGAGG
TT----TCTCTTCAAA---------------TAACCTGATCAATCTTTTAT-TCTTTAAT
TCATAGTACCCCCCTCCCTYCTTTTTTCYTTTTTCTCCTTTTTTCCT---TTTTGCCTTT
GTTAGATGCCCAGG-CACGC-CACAGTA--CCAGGCGTTATCAATACCAGCTCACATTCC
T---TTCCTTATTTGGAAAAAAGACTAACTTTCT-AGCTCATTACAGAC------ACCC-
CTTCCCCTTTCCT-------------CTCCGCTTTCTTTTACG-------TGCCCACCTT
ATCTAAAAAAAAATCAAATGTTTAGCCAACCGGGATT-AGTTTAGATTGTATGACCCAAC
CCCAGC-CAATGGGGAAAGGGTACAAGGGCAGGACT-------TGCATCARAAATAAAGG
CTCT-CGTGCCCCTTTGTTCAGGTGTGCTCTCATG-GC----GACTGGCCAAGGAGA-AG
CACCCCTCTGCGCAGAAGTA-----AAATTGCTTTGCTAAGA------------------
-----------------------------ATCCTTTGTT-------CGAGTGTTCAA-TT
TCCTTAGGATTTTG----AGCGTTATTCCTAACA--------------------------
------------------------------------------------------------
------------------------------------------------------------
------------------------------------------------------------
------------------------------------------------------------
------------------------------------------------------------
------------------------------------------------------------
------------------------------------------------------------
------------------------------------------------------------
------------------------------------------------------------
------------------------------------------------------------
------------------------------------------------------------
------------------------------------------------------------
------------------------------------------------------------
------------------------------------------------------------
-
>PABL_B_ERV1_Homo
------------------------------------------------------------
------------------------------------------------------------
------------------------------------------------------------
------------------------------------------------------------
------------------------------------------------------------
------------------------------------------------------------
------------------------------------------------------------
------------------------------------------------------------
------------------------------------------------------------
------------------------------------------------------------
------------------------------------------------------------
------------------------------------------------------------
------------------------------------------------------------
------------------------------------------------------------
------------------------------------------------------------
------------------------------------------------------------
------------------------------------------------------------
----------TGTGGCAGGCCAGGTCTCACTAACAGCTGAACAGGCAGGCCTCCATGACA
ACTGTTTCAGCACTGACTG-----------AGTGGTTAAGTTAAATATTAAAAGCTGANA
GAGCCAGTGCCCTTATACAAAGGCTGGAATGTAACAAAAGCCCACCAAGAGTTTTGCCTA
GGCCTTTCCTGGGCCTTGAAGCATGA----CAAGATAACGAAGGAATTCTTAACAGGACC
CG-TTTAGGATTAAACAAGTTTTATTGGGGGTCTGAAGAAACTCCCCAGACCTCCACAAA
CAAGTTTTATTGGGGGTCTAAAGGAACTCCCCAAACCTCCATG-------ATTTAGCAGG
AGACAAGATAAGGGTAATCACCCCGGCACCTGGACCC--ATTTAGATTAAGTAAATTTAC
TGAGGCTCCAGAGGAAGGTCTTACAGGACTCAGACCTTAGTTATAGATTAGAAG---TTA
ATCACTTATGTCTTTAGATGAA-TGCACACTTACACGT---AGACATATAGCTTAGAAGG
TATATAAGCTCTGGAAAACTTTGTAATTTTGAGTTGGTCTGGTGATATTTTCCCGGCCTT
CTCCCTGTAACCGGTTACAGAAATAAA--CTCTCTTCTTTCCCAGTTCATCTGCATCTCG
TTATTGGGCCACGAG--AATAAGCAGCCCGACCCTCGGTTTGGTCCGGGAACA-------
------------------------------------------------------------
------------------------------------------------------------
------------------------------------------------------------
------------------------------------------------------------
------------------------------------------------------------
------------------------------------------------------------
------------------------------------------------------------
------------------------------------------------------------
------------------------------------------------------------
------------------------------------------------------------
------------------------------------------------------------
------------------------------------------------------------
------------------------------------------------------------
------------------------------------------------------------
-
>PABL_A_ERV1_Homo
------------------------------------------------------------
------------------------------------------------------------
------------------------------------------------------------
------------------------------------------------------------
------------------------------------------------------------
------------------------------------------------------------
------------------------------------------------------------
------------------------------------------------------------
------------------------------------------------------------
------------------------------------------------------------
------------------------------------------------------------
------------------------------------------------------------
------------------------------------------------------------
------------------------------------------------------------
------------------------------------------------------------
------------------------------------------------------------
------------------------------------------------------------
----------TGTGGCAGGCCAGGTCTCACTAACA----------CAGGCCTCCATAACA
ACTGTTTCAGCACTGACTG-----------AGTGGTTAAGTTAAATATTAAAAGCTGANA
GAGCCAGTGCCCTTATACAAAGGCTGGAATGTAACAAAAGCCCACCAAGAGTTTTGCCTA
GGCCTTTCCTGGGCCTTGAAGCATGA----CAAAATAACGAAGGAATTCTTAACAGGACC
CG-TTTAGGATTAAACAAGTTTTACTGGGGGTCTGAAGAAACTCCCCAGGCCTCCACAAA
CAAGTTT-ATTGGGGGTCTGAAGGAACTCCCCAAACCTCCGTG-------ATTTAGCAGG
AGACAAGATAAGGGTAATCACCCCAGCACCTGGACCC--ATTTAGATTAAGTAAATTTAC
TGAGGCTCCAGAGGAAGGTCTT-CAGGACTCAGACCTTAGTTATAGATTAGAAGAAGTTA
ATCACTTATGTCTTTAGATGAA-TGCACACTTACACGT---AGACATATAGCTTAGAAGG
TATATAAGCTCTGGAAAACTTTGTAATTTTGAGTTGGTCTGGTGATAATTTCCAGGCCTT
CTCCCTGTAACCGGTTACAGAAATAAAAACTCTCTTCCTCCCCAGTTCATCTGCATCTCG
TTATTGGGCCACGAG--AAATAGCAGCCCGACCCTCAGTTTGGTCCGGGAACA-------
------------------------------------------------------------
------------------------------------------------------------
------------------------------------------------------------
------------------------------------------------------------
------------------------------------------------------------
------------------------------------------------------------
------------------------------------------------------------
------------------------------------------------------------
------------------------------------------------------------
------------------------------------------------------------
------------------------------------------------------------
------------------------------------------------------------
------------------------------------------------------------
------------------------------------------------------------
-
>LTR17_ERV1_Homo
------------------------------------------------------------
------------------------------------------------------------
------------------------------------------------------------
------------------------------------------------------------
------------------------------------------------------------
------------------------------------------------------------
------------------------------------------------------------
------------------------------------------------------------
------------------------------------------------------------
------------------------------------------------------------
------------------------------------------------------------
------------------------------------------------------------
------------------------------------------------------------
------------------------------------------------------------
------------------------------------------------------------
-TGAGAGACAGGACTAGCTGGATTTCCTAGGCCGACTAAGAATCCCTAAGCCTAGCTGGG
AAGGTGACCGCTTCCACCTTTAAACACGGGGCTTGCAACTTAGCTCACACCCGACCAATC
AGGTAGTAAAGAGAGCTCACTAAAATGCTAATTAGGCAAAAACAGGAGGTAAAGAAATAG
CCAATCATCTATCGCCTGAGAGCACAGCGGGAGGGACAATGATCGGGATATAAACCCAGG
CATTCGAGCCGGCAACGGCTACCCTCTTTGGGTCCCCTCCCTTTGTATGGGAGCTCTGTT
TTCACTCTATTAAATCTTGCAACTGCACTCTTCTGGTCCGTGTTTGTTACGGCTCGAGCT
GAGCTTTCGCTCACCGTCCACCACTGCTGTTTGCCGCCGTCGCAGACCCGCCGCTGACTT
CCATCCCTCCGGATCCGGCAGGGTGTCCGCTGTGCTCCTGATCC------AGCGAGGCGC
CCATTGCCGCTCCCGATCGGGCTAAAGGCTTGCCATTGTTCCTGCACGGCTAAGTGCCTG
GGTTCGTCCTAATCGAGCTGAACACTAGTCACTGGGTTCCACGGTTCTCTTCCGTGACCC
ACGGCTTCTAATAGAGCTATAACACTCACCGCATGGCC---CAAGATTCCATTCCTTGGA
ATCCGTGAGGCCAAGAACCCCAGGTCAGAGAACACGAGGCTTGCCACCATCTTGGAAGTG
GCCCGCCGCCATTTTGGAAGCGGCCCGCCACCATCTTGGGAGCTCTGGGAGCAAGGAACC
CCCGGTAACA--------------------------------------------------
------------------------------------------------------------
------------------------------------------------------------
------------------------------------------------------------
------------------------------------------------------------
------------------------------------------------------------
------------------------------------------------------------
------------------------------------------------------------
------------------------------------------------------------
------------------------------------------------------------
------------------------------------------------------------
------------------------------------------------------------
------------------------------------------------------------
------------------------------------------------------------
------------------------------------------------------------
-
>LTR30_ERV1_Homo
------------------------------------------------------------
------------------------------------------------------------
------------------------------------------------------------
------------------------------------------------------------
------------------------------------------------------------
------------------------------------------------------------
------------------------------------------------------------
------------------------------------------------------------
------------------------------------------------------------
------------------------------------------------------------
------------------------------------------------------------
------------------------------------------------------------
------------------------------------------------------------
------------------------------------------------------------
------------------------------------------------------------
------------------------------------------------------------
-----------------------------TGAGAGGAGGTKCCAGCTGGGCTTCCTGGGT
CGAGTAGGGGCTCAGAAAGCTGTGAAACTCACTCATTTCCTGCATCAGGACTTACTTCGG
TCCTGGATGAATAATATTGAAGATATATGCTTAAAATATTCCTAACAYCAGGATTTGTGC
ATGTGTTTTCTTCCCCAAGAAAGCTATAAACAGCAAAAATTTTGCTGTAAGCTTCCCTGT
GTCCTTCTCTCCCTCTCTCCCTTCCCCCTCCCCTAAAACTAAAGTAAAAGGAATGTTAAA
AGCCCATTATTTTCTGTGACCAGCAGACCTTATCTATGCTCCCAATTCCAATTCCTTGTA
AACACACTTTGTAAARTCCTGTRAGATCCTGTCTCCTTTGCCAT------GCCGCTGCAA
GGTYATAAAGTAGATAAAACYTAAGTTRCAATTCCGGTTTTCCTCAAGATCTAAGACATG
TCMCAAAATAATTTACTGYCTTTGTTTCTTGCTCTGGTAACATCTTCCCGCCGCACGTAT
TTCCCGCCTTAAAGAGTTTAAAAGGCGATCAAACAAATCTAACACTGGCTACCCGCTCGG
GACCCCTTCCACGCTGTGGAAGCTTTGTACTGTCACTCTGCTCAATAAAGCCTACAGCTT
TTTTTCTCTCTTGGTCCGATCCGTGTCTCTCWCTCGCCGCGGGCWGCCGCCACACCAAAT
CTTTGGCGTGGCTAAGGCAAGAACCTTTGGCGTTACA-----------------------
------------------------------------------------------------
------------------------------------------------------------
------------------------------------------------------------
------------------------------------------------------------
------------------------------------------------------------
------------------------------------------------------------
------------------------------------------------------------
------------------------------------------------------------
------------------------------------------------------------
------------------------------------------------------------
------------------------------------------------------------
------------------------------------------------------------
------------------------------------------------------------
------------------------------------------------------------
-
>LTR46_ERV1_Homo
------------------------------------------------------------
------------------------------------------------------------
------------------------------------------------------------
------------------------------------------------------------
------------------------------------------------------------
------------------------------------------------------------
------------------------------------------------------------
------------------------------------------------------------
------------------------------------------------------------
------------------------------------------------------------
------------------------------------------------------------
------------------------------------------------------------
------------------------------------------------------------
------------------------------------------------------------
------------------------------------------------------------
------------------------------------------------------------
------------------------------------------------------------
------------------------------------------------------------
--------------------------------TGTTAGTCCAAACTGCACCATTTTGTAA
GCTCCCTGCTATTTTGCAGACCTTGGTCAAAGTGAAACATTCCATGGGGGTTCRGGCCGT
GAGAAA------CATCCTGCCTAACCACCTGACNACAAGGCGGACAAAGGCCCACTGAAG
AAACATCCCTATCATA-------TCNTGCTGGGCAAAGATCCAAGGAACACCACGATCAC
ATYCTNCTGGAANAAGGGCCAGAACTGCCTCATCATAGGAACAT------CTTATCAATA
TCCTGCCGGGCAGCAAGCCATACTGCCCAGACCCCTCCCACCCAGACCTATAAATTGCCC
CAGCCTGTAAGCAGTGGTGGGCTC--TGGCATTAAGCTGGTCCCCCACYTYYRCAGGTTT
TNTGCTGGATATAAAACCTGCATTTGCTGTAGAGCTGC-----CCTCTCTCTCTCTCTGT
GTCTTTCTTTAACCCTCACCTTCCCTTCAAAACCTAACA---------------------
------------------------------------------------------------
------------------------------------------------------------
------------------------------------------------------------
------------------------------------------------------------
------------------------------------------------------------
------------------------------------------------------------
------------------------------------------------------------
------------------------------------------------------------
------------------------------------------------------------
------------------------------------------------------------
------------------------------------------------------------
------------------------------------------------------------
------------------------------------------------------------
------------------------------------------------------------
------------------------------------------------------------
------------------------------------------------------------
-
>LTR19A_ERV1_Homo
------------------------------------------------------------
------------------------------------------------------------
------------------------------------------------------------
------------------------------------------------------------
------------------------------------------------------------
------------------------------------------------------------
------------------------------------------------------------
------------------------------------------------------------
------------------------------------------------------------
------------------------------------------------------------
------------------------------------------------------------
------------------------------------------------------------
------------------------------------------------------------
------------------------------------------------------------
------------------------------------------------------------
------------------------------------------------------------
------------------------------------------------------------
------------------------------------------------------------
------------------------------TGACAGAGCAGGAGCATCGCCATCTTGGAC
AAGCACTGCCATTTTAAAGTTCCCCTTGATCAAAAACCGCCTAAATCCAACCCAAAGGGC
ATCAGCC--TAATGGCTAAKGTCAGCATGACCATAAACCACAAATGACATCTCCGACCAG
AAACATTCCAACCCTAAGATAAACCCCTCCCYRACCAGAGACATGCCAGCCCCGAGATAA
CCTCCCCTCCGGCCAGAGAGATGTCAGCCCCAASATAACCTCCCCTTCAACCAGAGACAT
TCCAACCCCACAATAAACTTCTCCCCCACACAGAAACATTCCAAGCCTGTGATAAAGCTC
TCTCACCCTAAAACCCTTAAATACTCTTAGTCTGTAAGAGAGAGTGCTCCTGACTGAAAT
CGGCCAGAAGCCCCTCTCAGGTTTATTCTCCAAAATAA---ACCTGTCTTTGACTGTTGA
GCCGCTTTTCRTGTTTCTTTCCTCTTTCTTTAACTCTTACA-------------------
------------------------------------------------------------
------------------------------------------------------------
------------------------------------------------------------
------------------------------------------------------------
------------------------------------------------------------
------------------------------------------------------------
------------------------------------------------------------
------------------------------------------------------------
------------------------------------------------------------
------------------------------------------------------------
------------------------------------------------------------
------------------------------------------------------------
------------------------------------------------------------
------------------------------------------------------------
------------------------------------------------------------
------------------------------------------------------------
-
>LTR21B_ERV1_Homo
------------------------------------------------------------
------------------------------------------------------------
------------------------------------------------------------
------------------------------------------------------------
------------------------------------------------------------
------------------------------------------------------------
------------------------------------------------------------
------------------------------------------------------------
------------------------------------------------------------
------------------------------------------------------------
------------------------------------------------------------
------------------------------------------------------------
------------------------------------------------------------
------------------------------------------------------------
------------------------------------------------------------
------------------------------------------------------------
------------------------------------------------------------
------------------------------------------------------------
------------------------------------------------------------
---------------------------------------------TGTTAGGGTCRCCCY
RAYCAGACYRYTCCCTTCCCCTCCCACAGGMCTTACAATAYRGTCCYTTGYRCTCTCCGC
ACAGCTACCCCAGGGCAAAARACAAAYCCCCCTTCACTGAYCCYTCCAGTAACTGTSCRG
ACAGTTACAGGATGCGGTYAACATRTCTGTTCACCTCGCATAACAAAGCTGGCAAAAAAA
CATCTCCAGGATGCRGACAAGWCACYTGCACCCYYGACTCACTCAGCTCCCCSACCCYRA
CCCAGTTCT-CCTGCACCCCCAACTCAGCTCCCGCACCCCGACCTRGTTCTGGCCCTATA
AAARCCTGCTATWGTCTGTAAGYRGGKCTGCCTCCTYYAACTGTGGTRGAGCAGCCAAGC
AGCTCAATAAAGCTTGCTTGCCTGACTTTGGGTCTCYTCATCCTTTCTCTCGGCTGACCT
TACA--------------------------------------------------------
------------------------------------------------------------
------------------------------------------------------------
------------------------------------------------------------
------------------------------------------------------------
------------------------------------------------------------
------------------------------------------------------------
------------------------------------------------------------
------------------------------------------------------------
------------------------------------------------------------
------------------------------------------------------------
------------------------------------------------------------
------------------------------------------------------------
------------------------------------------------------------
------------------------------------------------------------
------------------------------------------------------------
-
>LTR21A_ERV1_Homo
------------------------------------------------------------
------------------------------------------------------------
------------------------------------------------------------
------------------------------------------------------------
------------------------------------------------------------
------------------------------------------------------------
------------------------------------------------------------
------------------------------------------------------------
------------------------------------------------------------
------------------------------------------------------------
------------------------------------------------------------
------------------------------------------------------------
------------------------------------------------------------
------------------------------------------------------------
------------------------------------------------------------
------------------------------------------------------------
------------------------------------------------------------
------------------------------------------------------------
----------------------TGTTAGGGACAAACTGCCCCCAAGAAAGCTTCTTGGTG
CTGCCCACCCCTCCCCGCAAACCTCTCCGCGCTGCCCACCCTTCCCCCAAGCCTYTTTAC
ATTTCTAAGCCCTTATCTAGGCACCACGGTGAAGCCAGCCTGATAGAAGACTTYACYTAT
CAGRCCTTGCTGCAATAAAGCAAACCCCAATTACAAACCATCCGGACCGCACAGGGGGAG
GTCGTGGGAARCATAAACAAACTTTACCTACACCCTCCNGTAC-----------CGTAAA
CGTCACAAGGTGATATGTGGCARAATTAACCAGCAAACAACCCCGGGATGCRGCCATACC
AAAGRACTCCCTCAAACTCCCTKCCCCAATRTAAACCCCTCATTCTGTAAGCTTGGGGCT
GCTTYCCTTGACTGTKAWGGGGGCAGCCGRCAGGTTAATAAARGCTTGCCTGAACTTGGG
GCTCTCTCTCTYTGGTCCTTTCTCTCGGCTRACCTTACATTCTCACTCTCTAAGTTCA--
------------------------------------------------------------
------------------------------------------------------------
------------------------------------------------------------
------------------------------------------------------------
------------------------------------------------------------
------------------------------------------------------------
------------------------------------------------------------
------------------------------------------------------------
------------------------------------------------------------
------------------------------------------------------------
------------------------------------------------------------
------------------------------------------------------------
------------------------------------------------------------
------------------------------------------------------------
------------------------------------------------------------
------------------------------------------------------------
-
>MER48_ERV1_Homo
------------------------------------------------------------
------------------------------------------------------------
------------------------------------------------------------
------------------------------------------------------------
------------------------------------------------------------
------------------------------------------------------------
------------------------------------------------------------
------------------------------------------------------------
------------------------------------------------------------
------------------------------------------------------------
------------------------------------------------------------
------------------------------------------------------------
------------------------------------------------------------
------------------------------------------------------------
------------------------------------------------------------
------------------------------------------------------------
------------------------------------------------------------
------------------------------------------------------------
------------------------------------------------------------
---------------------------------------------TGWAAGATTCTCCCC
RGGGCCTGAAAGCTTRAGGGGATGARTAACCCCTCCCTTCCTCAGGCCCAGTCCCAAGGC
GCAAGGTCACTTGTGCCAGCAGTGTGCGCCAGCAAGATAGCAGAAGCAGGAAGAGAGCCG
GCCGGAAGACACGTACCCCCGAAGATCGAGAAAGAGGCCATCC-----------GGGTAC
AACGTAGCAGTTACGTCAGACTGGGACACTTCCTGTTTACAGGAGACTATAAAACCYYTG
CCCCGTCCTCACTTGGGGCTGA----CGCCATTTTAGGCCTCAGCCCGCCTGCACTCAGG
CAGCACCCAGGCGCTCATTAAAACAGCGTGTTGCTCCACACCTCCTCGTGTTGTTGTGGA
CGCGCTCTCGGGGTTSGAACCGAYACAAGARCCTTACA----------------------
------------------------------------------------------------
------------------------------------------------------------
------------------------------------------------------------
------------------------------------------------------------
------------------------------------------------------------
------------------------------------------------------------
------------------------------------------------------------
------------------------------------------------------------
------------------------------------------------------------
------------------------------------------------------------
------------------------------------------------------------
------------------------------------------------------------
------------------------------------------------------------
------------------------------------------------------------
------------------------------------------------------------
------------------------------------------------------------
-
>MER84_ERV1_Homo
------------------------------------------------------------
------------------------------------------------------------
------------------------------------------------------------
------------------------------------------------------------
------------------------------------------------------------
------------------------------------------------------------
------------------------------------------------------------
------------------------------------------------------------
------------------------------------------------------------
------------------------------------------------------------
------------------------------------------------------------
------------------------------------------------------------
------------------------------------------------------------
------------------------------------------------------------
------------------------------------------------------------
------------------------------------------------------------
------------------------------------------------------------
------------------------------------------------------------
-------TGAGGAGAGCAAAGACCACCTGGTGACCATCAAACAGGCCATCCGGAGGCAAA
ACTCCTTATCTGGGGAATTTAGA-AGTAATTAGACTTCCCTATTATCTAAAGCAGGCATC
TGGTTCCAGGCCTCTTTCCCNNAAAAACTTATAAGTAACTAGAATTTCTATACGTCTCCG
GAATGCATGCATGCTGA---AACTCACTGTGCAACCCTTGCTGACATCAAGGCACCAAAA
TGTCTACAAATGTAATCATTTACCATGACCTACGTGGCTAATATGGTCCAAATTACCCTT
AAGCTCCCGCTTTAAGGTCCATAAATGCTCCTAAGGAAAAATCCACCGCGGCGCGCTCAG
TCCTCTCTTGCTGAGGCGCCCCGCTGCACTCTKCTGCAGCGTTCTTTCTGTCTAATAAAA
CTTTCCTTTTTCAAACCTATACTGTTGTCGGTAAATTCTTTTTACCAACCCACGAGTCGA
CCACTTCCCGATGCCGGGGCTCTGACACCTCGCCTGGCA---------------------
------------------------------------------------------------
------------------------------------------------------------
------------------------------------------------------------
------------------------------------------------------------
------------------------------------------------------------
------------------------------------------------------------
------------------------------------------------------------
------------------------------------------------------------
------------------------------------------------------------
------------------------------------------------------------
------------------------------------------------------------
------------------------------------------------------------
------------------------------------------------------------
------------------------------------------------------------
------------------------------------------------------------
------------------------------------------------------------
-
