# Supplementary material for: Evolutionary Conservation of Orthoretroviral Long Terminal Repeats (LTRs) and ab initio Detection of Single LTRs in Genomic Data
Source: PLoS One. 2009 Apr 13;4(4):e5179. doi: 10.1371/journal.pone.0005179 (PMC2664473; doi:10.1371/journal.pone.0005179)
Supplement: Text S4 — Lenti training set (0.02 MB TXT) [file pone.0005179.s014.txt]

>SYK.KE.x.KE51.AY523867
TGCTCACCGCAGAAACC
ACAGGGTACATCTCCTAGGAGACACCTAGGAGACAGAGACCGCCCAGGGG
AGGAGTCGGGGCGGGGGAGGCTCACCCAACCTGCATAAAAGCCGATGCTC
TGTAGCTATCCCGAAGTTGCAGCTAGCTCTCCTCAGCGGCCTGGGAGCCC
TAGGAGACTGGTAGAGCGGCCTGGGAGCCCTTGCCAGTAAAAGGCTAGTA
AGACAAGGACTGATCCACCTAGCCTCTACAATTCTCCGTTACTTACTTTA
CTACGCGCTGATCAGCCCAATAAAGTGTGTTAACTACAAGTAACGAGTGC
TCTCATCTGTTCTGCCGGCGTCTCCCAGAAGACGCACGGGAAACGCGCCT
TCA

>SYK.KE.x.SYK173.L06042
TGGAGACTCCATGGTGACAAGCTCGGCCCAGGGGAGGAGC
CTGGGCGGGGGAAGGCTCACCCTACTGCATAAAAGCCGATGCTCTGTAGC
TATCCGCGGAGTTGCAACTAGCTCTCTCCAGCGGCCTGGGAGCCCTGAGA
GACTGGTAGAGCGGCCCGGGAGCCCTTGCCAGTAAAGGCTAGTGAGGTCC
GGGTTTGGCCGCCCGGTCTTCGGCAGCTCTCCGTTGCTTGCTTTGCTTAC
GCTGATCAGCCCAAATAAAGTGTGGTAAACGCAAGTAACGTCTGCTCTCA
TCTGTTCTGCTGGGTCACCTCCCGAAGGTGCTCAGGGAGCGCGCCTTCA

>MON.NG.x.NG1.AJ549283
TGTAGAACTCTGCCCGGGACTTTCCAGTTGCCCTGACTACGGGGCCCGG
TTGCCGAGGCAACCGGGGCGGACTCGTGGGAGGGACTGGGAGGTACGGGG
AGTGGCTTACCCTCAGATCCTGCATAAAAGCAGACGCTCTGTAGMTATCC
GCCGGAGTCAGCTCTCGTCTCCACAGCGGCCTGGGAGCCCTTGGAGCTAG
GTAAAGCGGCCTGGGAGCCCTTGCCTAGAGAGGTGCCGGCTCTCGGCTCG
CTTGCTGAATAGGCTTTACCAGCCCAATAAAGTGCTTGAAAGC

>MON.CM.99.L1.AY340701
TGAACTCTGCCCGGGACTTTCCAGTCACCATGACTACGGGGCCCGG
TTGCTGCGGCAACCGGGCGGTCCAAAGGACTTGGTGGGTGGACCCGGGGA
GTGGCTTGCCCTCTCGTTTCACATAAAAGCAGACGCCCTGTAGCTATCCT
TCGGAGTCAGCGGCTCGTCTCCACAGCGGCCTGGGAGCCCTTGGAGCTAG
GTAAAGCGGCCTGGGAGCCCTTGCCTAGAGAGTTGGTGAAGCTGACCCCG
GCTCGCTTGCTTTAGTAAGGCCTTACAGCCCAATAAAGTGCTTGAAAGAG
ACTTGCGAGTCTGCCCTCATCTGTGCGGATCAGGAGCGGGCTTGAGCCGG
GGAGGGGACAGCAGACAGCCCTTCTCCA

>GSN.CM.99.CN166.AF468659
TGAACTCTGCCCGGGACTTTCCAGTCACCATGACTACGGGGCCCGG
TTGCTGAGGCAACCGGGGCGGACTCGTGGGAGGGACTGGGAGGTCGGGGA
GTGGCTCTACCCCGCTATCCAGCATAAAAGCAAACGCTCTGTAGCGACTC
TTCGGAGTCTGCTTCGTCTTTCACAGCGGCCTGGGAGCCCTTGGAGCTAG
GTAAAGCGGCCTGGGAGCCCTTTGCTAGAAGACGGTAGAATTTCGCTTGC
TTGCCTAAGGCTTATGACTAATAAACTTCCAAAGGATAACGAGTCTGCTC
TCATTCATTGGGTCGAGGTCGGGCTTGAGTCCGGGTGGACACCAGATCCA
TCGCA

>GSN.CM.99.CN71.AF468658
TGAACTCTGCTCGGGACTTTCCAGTTACCATGACTACGGGGCCCGG
TTGCTGAGGCAACCGGGGCGGACTCGTGGGTGGGACTGGGAGGCCGGGAG
TGGCTCTACCCCGCTATCCAGCATAAAAGCAGACGCTCTGTAGCGACTCT
TCGGAGTCTGCCTCCGTCTCCACAGCGGCCTGGGAGCCCTTGGAGCTAGG
TAGAGCGGCCTGGGAGCCCTTGCCTAGAGGACGGTAGATTCTCGGCTTGC
TTGCCCTAGGGCTTTAGTGGCTCAATAAAGCTTCGAAAGGTACAGCAAGT
CTGCTCTCATTCATTGGGTCGGGATCGGGCTTGGAGTCGCGGTGGATACC
AGATCCATCGCA

>MUS-1.CM.01.1085.AY340700
TGAACATTGCCCGGGACTTTCCAGTCACCATGACTACGGGGCCCGG
TTGCTGAGGCAATCGGGGCGGACTCGTGGGTGGGACTGGGCGGTACTGGG
AGTGGCTTACCCTCAGATTCCGCATAAAAGCAGACGCTCTGTAGCTATCC
CTCGGAGTCAGTACTAGCTCCGCAGCGGCCTGGGAGCCCTCGGAACTAGG
TATAGCGGCCTGGGAGCCCTTGCCTAGGAGTACTGATTCTCGGCTTGCTT
TGCTTCGAAGCTTATTGAAGCCCACAATAAAGTTGTAGAACTAAGGCAAG
TCTGCTCCTATTCATTCACACTGAGAGCCTATCTCAGCGTGGTGTGAGTC
TGGAAACACCTCGCA

>DEB.CM.99.CM40.AY523865
TG
CTAGCTTAACCGCAAACCACATCCTACAGCAGCGCCCGGGGACTTTCCAG
TTGCCTAGGAAATATCATGGCAACCAGGGGAGGGCCTGGGTGGTACGGGG
AGTGGCCAGCCCGCTGAACCTACATAAAAGCCGATGCTCTGTAGCTATCC
ACGGGAGTCGCGCCTTGCGAGTCCTGGTGAGTAGAGCGGCCTGGGAGCCC
TTGCTCACTGGGATAGCCTAGCTCCAGCGGCCTGGGAGCCCTGAGCTGGG
GTAGGCACTCCTCGGCACGCTTGCTTGCTACGCTTCTATAGCCCAGAATA
AAGTGTGGTAACTGCAAGTGTGTCTGCCCTCATCATTGACTCCAGGGAAT
TCGGGTCGAGCGGGCTAGGCTCAAGCGAGAGGTCCTAGCA

>DEB.CM.99.CM5.AY523866
TGCTAGCTTAACCGCAAACCGCATCCTCTTGCAGAGAGCCCGGTACTTT
CCAGTAGTCAAGGAGACTCCATGGTTACAGGGGAGGGACTGGGCGGTACG
GGGAGTGGTTTGCCCTGCTGTTACTGCATATAAGCTGATGCTCTGTAGCT
ATCCACGGGAGTCGCGCCTAGCGAGTCCTGGTAGGTAGAGCGGCCTGGGA
GCCCTTGCCTGCTAGTGACTACCTAGCTCCAGTGGCCTGGGAGCCCTGAG
CTGGGGTTAGGTACTCCTCGGCACGCTTGCTTGCTGCATTTTATTGCCCA
GAATAAAGTGTGGTAACTGCAAGTGTGTCTGCCCTCATCATTGACTCCAG
GGGTCGGGAGCTCAAGCGGCTAGGCTCTGGGCAGGAGAACCTAGCA

>DEN.CD.x.CD1.AJ580407
TGCCTAACCGCAAACCACATCCTACTGCAGAACTTGCTGAGAGGCT
CAGGGACTTTCCAGGTTGCCTAGCAACCCTGGGCGGACTCAGGGGAGGGC
CTGGGAGGTCTCTGGGAGTGGCTTACCCGCTTCTACTGCATAAAAGCTGA
TGCTCTGTAACAGTCGGTTGCGAGTCTCTCCAGCGGCCTGGGAGCCCTGA
GAGGCCTTAGCAGCGGCCTGGGAGCCCTCTAAGGTATTGCAACAAGTACC
GGACTTGCTTGCGAGTCTCTCCAGCGGCCTGGGAGCCCTGAGAGGCCTTA
GCAGCGGCCTGGGAGCCCTCTAAGGTATTGCAACAAGTACCCAGACAAGC
TTGCTCGTGCTGCTTTTGATGACCATAAATAAAGTCAGTTAACTGGCATC
TTGTCTTTGCTCCTCATTAGTGGGTTCCAGGAGGTTCGGGTTGTGAGCCT
TACGCAGGGTGAAAAACCCCTCGCA

>TAL.CM.01.8023.AM182197
TGAGGACTCGGGACTTTCCACGTTGCTAAGGCAACGGGGG
ACGGACTGGGGCGGGGAGCGGGAGGAGTTGGGAGTGGCTTGCCCTCAGAA
CCAGCATATAAGCAGATGCTCTGTAGCTATCCTTTGCTC

>MND-2.CM.98.CM16.AF367411
TGTGACTCTGGCCTTGCTTACACCTTTTATGCCCCCATAAAG
AGACCAGGTGAATTCAAGCATGTGCAAAGCATCAGCCATATTGCTTATGC
TAAGGAGCATAAGCCAGAGTGCTGCAAGAGGAAGTGGTGGCAGTTCTAGC
CGACCACAGAAGGTTGCCATGGAGATGACCTGCAGAAATGCTGACTCTGG
AGGGACTTTCCACTAGTGCATGCGCACTAGACTGGGGACTTTTCCAGACT
GCGTCGGGTGGGGGAGTGGTCAACCCAACCTGGCTGCATATAAGCAGCTC
GCTTTGCGCTTGAAGTGAGTCTCTCCCTGAGAGGCTACCAGATTGAGCCT
GGGTGTTCTCTGGTGAGTCTTGGAAGGAGTGCCTGCTTGTAGCCCTGGGT
GGTTCGCAGGCCCCTGGCTTGTAGCTCTGGGCAGCTCGTCAGGTGTTCCT
GAAGAGGCTCATCGGGGGCTCCCTTGCTTGGTCTTGGTAGACCTCTAGCA
GTCTCGGTGGCCAAGAGGCTGTGGGATTGACTACCGCTTGCTTGCTTTTA
AGTGCTCAATAAAAGCTTACCCAAGTTAAGAAAAGCAAGTGAGTGTACTC
GCCTATTTTGTCTTTGGTAGAAACTCTGGTTACTGGAGATCCCTCAGATC
GGTGGCAGAGATTTGATATCTAGTGGCAGTAGAGAAAAAATCCCCAGCA

>MND-2.x.x.5440.AY159322
TGCT
AACCACAAAGGGTTGCTATAAGCAACTGCTAACTCTGGAGGGACTTTCCA
CTGGTGCATGCGCACTGGACTGGGGACTTTCCAGACTGACGTCGGGTGGG
GGAGTGGCCAGCCCAACCTGGCTGCATATAAGCAGCTTGCTTGCCGCCTG
TAAGTGAGTCTCTCCCTGAGAGGCTGCCAGATTGAGCCTGGGTTGTTCTC
TGGTGAGTTCTTGAAGGAGTGCCTGCTTGTAGCCCTGGGCGGTTCGCAGG
CCCCTGGCTTGTGGCTCTGGGTAGCTCGTCAGGTGTTCTGGAAAGGCTTA
CGGGAGGACACTCTTGCTTGGTCTTGATAGACCTCTAGCAATCCCTTAGG
CCTGGAGATTGTGGGATTGACTACCGCTTGCTTGCTATTATTGCCCAATA
AAGCTTACCTGATTAGAATAGCAAGTAAGAGTACTCGTCCATTTTGTCTT
CAATAGAAACTCTGGTTACCGGAGATCCCTCAGATCTGTGGCAGAGATTT
GATATCTAGTGAGAGTAGAGAAAAAATCTCCAGCA

>MND-2.GA.x.M14.AF328295
TGCCCTGAATTGGCTTATACATTTTATGCCCCCATAAAA
TGCCCAAAGGAATACAGGCATGTTACAAGCCTCTCCTATACTGCCTACCA
GGAGAAATCAGACTGCTGCAAGAGGAAGTGGTGGCAGTTCTAGCTAACCA
CAGAAGGTTGCTATGGAGATGCTCTTTAATTCAGCTGACTCTGGAGGGAC
TTTCCACTAGTGCATGCGCACTGGACTGGGGACTTTTCAGACTGACGTCG
GGTGGGGGAGTGGTCAGCCCCATCTGACTGCATATAAGCAGCCCGCTTGC
CGCTTGTATTGAGTCTCTCCCTGAGAGGCTACCAGATTGAGCCTGGGTTG
TTCTCTGGTGAGTCCTTGAAGGAGTGCCTGCTTGTAGCCCTGGGCGGTTC
GCAGGCCCCTGGCTTGTAGCTCTGGGTAGCTCGTCAGGTGTTCTGGAAAG
GTCTCGCTAAGTGAGCACTCTTGCTTGGTTTTGGTAGACCTCTAGCAATC
TCTAGGCCAGGAGATTGTGGGTTAGACTACCGCTTGCTTGCTATTGATGC
TCAATAAAGGCTTACCTGATTAGAATAGCAAGTAAGTGTACTCGTCCATT
TTGTCCTTGATAGAAACTCTGGTTACTGGAGATCCCTCAGATCGGTGGCA
GAGATTTGATATCTAGTGAGAGTAGAGAAAAAATCTCCAGCA

>DRL.x.x.FAO.AY159321
TGCTGAGAAGGGACTTTCCACAGG
AGCATGCGCTCTGTGGCAGGGACTTTCCAGGGTGACGTGGGTTGGGGGAG
TGGTCTGCCCTCAGCTGCAGCATAAAAGCAGCTTGCTTACTGCATGTAAA
CGGTCTCTCCCTGGGAGGCTACCAGATTGAGCCTGGGTGTTCTCTGGTGA
GTCTGCTGAAGGAGGCTACCTGCTCGAGCCCCGGGTGGTTCGCAGGGCCT
TGGCCTTGGGCTCTGGGTAGCTCGGTCAGGAGGCTTCTGGAGGTAGATCA
CTAGGGGCTGCTCTGGTCTTGGTCTGGTAGACCTTCGCTACTTCTAGTGG
CCATAGAAGTAGGGGAGTAGGCACCGCTTGCTTATCCTAATTGCTCAATA
AAGCTACCCATTTAGATGGATGAGTAAGTGTACTCTTGTCTTTTGTTCTT
AGTGAGACTCTGGTTACTGGAGATCCCTCAGACTAGGTGAGAGCTATCCT
GAGCTTTAGTGAGAGTAAAGAAAAATCTCCAGCA

>SAB.SN.x.SAB1C.U04005
TGCCACAAAACCACATCCTA
TGGAGTTGTCATGGTGATGACATTAAGAACTGCTGACTGAGAGGGACTTT
CCAGGGTGGAGACTGGGCGGTACTGGGAGTGGCTTGCCCCGTGCTGCTCA
ATATAAGCAGCTGCTTTGCGCCTGTAAAACAGTCTCTGCTTGGAGGCTGC
CAGATTGAGCCTGGGTGTTCTCTGGTAAGTCTGAACCAGCTTGAGCCTGG
GTGTTCGCTGGGGAAGGCAAGCCTAAGAGCACTCTGGTGAGGTCTTGGTA
GACCCTCGCCTGGCGACTGGCCATTGCCAGTAGCAGAGACTCCGCTTGCT
TGCTTGATTGCCTCAATAAAGTCTTGCCTTAGTTTACAAGTAAAGCAAGT
GTGTGCCCATTTATTCCTCAGGACAACCCTGGTTACTAAGGATCCCTGAT
AGAAAAAATCCTTAGCA

>RCM.GA.x.GAB1.AF382829
TGCCACATCCT
CTGGGGTTGCCTTGGTAACCAGGCAGAAGAATCTGCTGATGCAAAAGGGA
CTTTCCACTGGTGCATGCGCACTGGGGAAGGGACTTTCCGGGATGACGTG
GGAGGGGGAGTGGTCAGCCCTCTCCTGCTGCATATAAGCAGCTGCTCTGC
GCTTGTAAAACGGGTCTCTCCCTGGGAGGCTACCGGATTGAGCCTGGGTG
TTCTCTGGTAAGTCTCTAGGAACTCCAGCTTGAGCCTGGGTGTTCGCTGG
TGTCTCTGAACAGGCTTGCTGGGGTGCCTCTCGCTCTTCGGGTAGACCGC
CAGTTGAGGCTCGGCCGGCCTCAACGGGAGAGATCACCGCTTGCTTATAG
CCTTGAAGCTCAATAAAGCATGCCAGTTAGTTTACTGTAAGCAAGTGTGT
GCCTGTTTTACCTCTCAGCAGTTAACGACTCTGGGGTAGGGATCCCTCAG
ATTCTTGTGGCAGAAGAGCCTTGGGCTAAGAAAATTCCCTACCA

>RCM.NG.x.NG411.AF349680
TGCCACTTCCT
CTGGAGTTGCCTTGGAAACAGCGCATGCCTACTGAGAAGATGCTGACACA
GAAGGGACTTTCCACTGGCGCCTGCGCGCTGGTGTAAGGGACTTTCCAGA
CTGACGTGGGAGGGGGGTGTGGCTTGCCCTCTCCTGCTGCATATAAGCAG
CTGCATTTCGCTCTGTAACCAGTCTCTCCCTGGGAGGCTACCAGATTGAG
CCTGGGTTGTTCTCTGGTAAGTCTCTAGGAGACTAGCTTGAGCCTGGGTG
TTCGCTAGTTCTCTGAAGGGCTTGCTGGGAGCGCCTTGGCTGGGTCTTGG
TAGACCTTCAGCTGGGTACTTGGCCAGTCCCAGTGGGAGTAGGCTCCGCT
TGCTTTCTGGTTAATTGCTCAATAAACTGCATGCTCTTAGTTGAACCAGA
ATCAAGTGTGTGCCCATTTTATCTCTCAGTGAAACGACTCTGGGGTTGGG
ATCCCTCAGATATTTGTGGCAGAAGTACTGAAGGCTAAGAAAAAATCCCA
ACCA

>cons1.txt
TGCAGGA
AGGAAACAAGCTGAGACAGCAGGGACTTTCCACAAGGGGCTGTAACAGGG
GGGGGACCATGGGAGGAGCTGGTGGGGAACGCCCACATACTCTCTGTATA
AATATACCCGCTTTTCGCTCTGTATTCAGTCGCTCTGCGGAGAGGCTGGC
AGATTGAGCCCTGGGAGGTTCTCTCCAGCACTAGCAGGTAGAGCCTGGGT
GTTCCCTGCTAGACTCTCACCAGCACTTGGCCGGTGCTGGGCAGAGCGGC
TCCACGCTTGCTTGCTTAAAGACCTCTTCAATAAAGCTGCCAATTAGAAG
CAAGCAAGTGTGTGTTCCCATCTCTCCTAGTCGCCGCCTGGTCACTCGGT
GCTCCAACTTACAAGACCCTGGTCTGTTAGGACCCTTTCTGCTTTGGGAA
ACCGAGGCAGGAAAATCCCTAGCA

>LST.CD.88.447.AF188114
TG
CCAAACCGCAGACCGCAACACATCCTCTTGCAGCCTGGTTGCCAGGGCAA
CCAGGCTAGCGCATGCGCAGGACTTTGCTGATGAGCAGGGACTTTCCAGG
ACGGGCGGGGGAGGTTTGCCCACTTGCTGCATATAAGCAGCTGCTCT

>LST.CD.88.485.AF188115
TGCCAAACCGCAGACCGCAGCACATCCTCTTGCAGCCTGGTTGCCA
GGGCAACCAGGCTAGCGCATGCGCAGGACTTTGCTGATAAGCAGGGACTT
TCCAGGACGGGCGGGGGAGGTTCACCCACTTGCTGCATAAGCAGCTGCTC
T

>LST.KE.x.lho7.AF075269
TGCCAAACCGCAAACCGCAGCACATCCTCTTGCAGCCCGGTTGCTA
AGGCAACCGGGCTAGCGCATGCGCAATGGCTTGCTGACGAGCAGGGACTT
TCCAGGACGGGCGGGGGAGGTTTGCCCACTTGCTGCATATAAGCAGCTGC
TCTCCGCTTGTTCGGGAGTCCTTGCTCTGGGGACCAGCAGTCGCTCCTGG
GTGAGCACACTGGTCAGCTAAGCAGTCAGCCCTGGGAGGCTACACTTAGC
ACCCACCTGGGCCTGATCAGCCTAGGGAGCTAAGGGCTCCTAGCTTGCTA
CTTTAAAGCCTTCAATAAAAAGTTGCTCATTGTTAGAAAGTACAAGCTAG
TGTCTCATAGTAGTCTCTTTCTCCTTCGCCCTGGTTCAGTGATCTCTCAC
TAGAGAGATTGGAGCCTTGTGATCCGGGACAGGGCTTCCA

>LST.CD.88.524.AF188116
TGCCAAACCGCAAACCGCAGAACATCCTCTTGCAGCCCGGTTGCCC
TAGCAACCGGGCTAGCGCATGCGCACAAGCTTGCTGAACAGCAGGGACTT
TCCAGGACGGGCGGGGGAGGTTTGCCCACTTGCTGCATATAAGCAGCTGC
TCT

>MND-1.GA.x.MNDGB1.M27470
TGCATATCA
CCCTGAGTGTTTCAATAAGGCTAAGAGTATTGAACATCTGCCATTTTGGA
AGAGGAAGTAGCCTAACCGCAAAACCACATCCTACTGCAGAACTGTAGTT
GCTTGGCAACCTGCTTAGCAACCTGGACTGGCGCTTGCGCGCTAGGAAGG
GACTTTCCAAACAGGGAGGGGGAGGCTCGCCCCATGCTGCTATATAAGCA
GCTGCATTTCGCTTGTTCGGGAGTCTCTACTACAGAGGCTAAGGGTTGTA
TCTCTGAGCAGATCCCCTTAGAGCAAGGACCAGAGTCCTGAGTGACTGGG
TCTGAGCACCTCACTCGGGGCTGATCACCTCGAGGTAGTGGAACTCCTTG
CTTGCTTGCTATTGTCTTCAATAAAGTAACTTAGAATTAGAGCAAGTGAG
TAAGTGTTATCCATTGTGCGCCTCTCTTCTAAACCTGTTGTGTTCTCATT
TAGAGAACAGAAGGACTTCTAGTTAACCCTAGAAGCCTTTCA

>SUN.GA.98.L14.AF131870
TG
CTTAACCGCAAACCGCATCCTCTTGCATCGCCTAGGCAACGGGGCTAGCG
CATGCGCGCTAGAGTAGGGACTTTCCGGACAGGGAGGGGGAGGCTTACCC
ACTTACTGCATATAAGCAGCTGCTCTTCGCCTGTTCGGGAGTCTCTGCTC
AGAGGCTAGGCGACGACCCTGAGAGGTCTCACCTAGAGCTGGCTTGTCGC
TCCTGAGTGAGCACTTGCTGAGCACCTCACCCGAGCCTGATCAGCTTGGG
GAGCTAGAGGCTCCTTGCTTTGCAGTACAAGCCTTCAATAAAGCCTGCCT
TAGTTTTACTGCAAGCAAGTGTTCCCGTGTTCTCTCTTTCTCCTTCTAAA
CCCTGTTCGACTGCTCTTAACTAGGGAGCAATTACTGGCCGCCTAGTGAT
CCGGGGCTGACGGCTAGCA

>O.BE.87.ANT70.L20587
TGAAACTGCTGACCTGA
AGATTGCTGACACTGTGGAACTTTCCAGCAAAGACTGCTGACACTGCGGG
GACTTTCCAGTGGGAGGGACAGGGGGCGGTTCGGGGAGTGGCTAACCCTC
AGAAGCTGCATATAAGCAGCCGCTTTCTGCTTGTACCGGGTCTCGGTTAG
AGGACCAGGTCTGAGCCCGGGAGCTCCCTGGCCTCTAGCTGAACCCGCTG
CTTAACGCTCAATAAAGCTTGCCTTGAGTGAGAAGCAGTGTGTGCTCATC
TGTTCAACCCTGGTGTCTAGAGATCCCTCAGATCACTTAGACTGAAGCAG
AAAATCTCTAGCA

>O.CM.91.MVP5180.L20571
TGCTGACACTGCGGGACTTT
CCAGACTGCTGACACTGCGGGGACTTTCCAGCGTGGGAGGGATAAGGGGC
GGTTCGGGGAGTGGCTAACCCTCAGATGCTGCATATAAGCAGCTGCTTTC
CGCTTGTACCGGGTCTTAGTTAGAGGACCAGGTCTGAGCCCGGGAGCTCC
CTGGCCTCTAGCTGAACCCGCTGCTTAACGCTCAATAAAGCTTGCCTTGA
GTGAGAAGCAGTGTGTGCTCATCTGTTCAACCCTGGTGTCTAGAGATCCC
TCAGATCACTTAGACTGAAGCAGAAAATCTCTAGCA

>cons2.txt
TGCACAGAAGTTGCTTAACA
AGGGACTTTCCACTGGGGACTTTCCAGGGGAGGTGTGGTCTGGGCGGGGT
TGGGGAGTGGCTAACCCTCAGATGCTGCATATAAGCAGCTGCTTTTCGCT
TGTACTGGGTCTCTCTTGTTAGACCAGATCTGAGCCTGGGAGCTCTCTGG
CTAGCTAGGGAACCCACTGCTTAAGCCTCAATAAAGCTTGCCTTGAGTGC
TTTAAGTAGTGTGTGCCCATCTATTCAGTGACTCTGGTAACTAGAGATCC
CTCAGACCAATTTTATAGGAGTGGAAAATCTCTAGCA

>CPZ.TZ.01.TAN1.AF447763
TGGGACTTCCGGGTGCCATGACTCAGAACTGCTGACAGAGG
ACTTTTGGACTCGGGACTTTCCAATGTGGGTGGTTACTGGGCGGGACAGG
GGAGTGGTTTTGCCCGCTGAGCTGCATATAAGCAGCTGCTTTGCGCTCTG
TAAAGGCTCTTGCCTAATCTGCCAGATCTGAGCCTGGGAGCTCTCTGGTA
GTGGCTGGCTAGAGACCGCTGCTTAACGCTCAATAAAGCCTGCCTGAGAG
TGTTAACAGTGTGTGCCCATTTCATACCGCGTCTGCCCTGGGGTAGAGAT
CCCTCAGATTTGTAGTGGCTAAGTAAAAATCTCTACCA

>CPZ.CD.90.ANT.U42720
TGGACTGCTAACAGGCGGATATAAAACCGCTGACAGAG
CAGACTTGTGGTCTGGGACTTTCCACTATGGGAGTGACTATGGGCGGGCA
GTGGGAGTGGCTTTCCCCTGACTGCTGCATATAAGCAGCTGCTTTGCGCT
TGTTAAGGGCTCTCTGCCTAGGAGCCAGATCAGAGCCTGGGAGCTCTCTG
GTAATTTTTGGCAGGAGACCCTGCTTCTT

>cons3.txt
TGCCTAAC
CGCAGGCTTGCGGTTAAGCCATCACCATGGAGATGACATTAAAAACTGCT
GACGGGACTTTCCAGCAAGGGACTTTCCAAGGCGGGACATGGGCGGTACG
GGGAGTGGCTTTACCCTCAGAGCTGCATAAAAGCAGATGCTCGCTGGCTT
GTAACTCAGTCTCTTACTAGGAGACCAGCTTGAGCCTGGGTGTTCGCTGG
TTAGCCTAACCTGGTTGGCCACCAGGGGTAAGGACTCCTTGGCTTAGAAA
GCTAATAAACTTGCCTGCATTAGAGCTTATCTGAGTCAAGTGCCCTCATT
GACGCCTCACTCTTGAACGGGAAACCTTCCTTACTGGGTTCTCTCTCTGA
CCCAGGCGAGAGAAACTCCAGCA

>COL.CM.x.CGU1.AF301156
TGGTTGCTGAGACAGCAGGGA
CTTTCCGTTCGGGACTTTCCAAGTTGGGAGGGACCTGGGCGGAGGGAAGG
GCGTGCCCTGCTAAACTGCTTGTATAAAAGTCAGAGCCTCGAGAGCTTCG
AGGCTGGAGTTCTGACTCTTGCCTGGCTGCGCCTGAGCCCTGAGTGGCTT
GCCAGCTATCAGCCTTGCCTGAGTCTGAGTAGCTTGCTTGGTTGAAGGGC
TTGAGGGACTCCAGTCCCCTCGCGCTAAGGGTAGATAGGTGCTTTGCATT
ATAAGAGCAATAAAGTGATTTTGAAGCTTCAAGCAGCGTTTGAGTACTAG
TTTCACGTCCGCCTTCTCTGCCCTCAGAGCGGGGCCTTTTTGCTGTCCGG
GAAGGAAAGGCCTTGCA

>FIV_NC001482
TGGGATGAGTATTGGAACCCTGAAGAAATAGAAAGAATGCTTATGGACTA
GGGACTGTTTACGAACAAATGATAAAAGGAAATAGCTGAGCATGACTCAT
AGTTAAAGCGCTAGCAGCTGCCTAACCGCAAAACCACATCCTATGGAAAG
CTTGCTAATGACGTATAAGTTGTTCCATTGTAAGAGTATATAACCAGTGC
TTTGTGAAACTTCGAGGAGTCTCTTTGTTGAGGACTTTTGAGTTCTCCCT
TGAGGCTCCCACAGATACAATAAATATTTGAGATTGAACCCTGTCGAGTA
TCTGTGTAATCTTTTTTACCTGTGAGGTCTCGGAATCCGGGCCGAGAACT
TCGCA

>EIAV_NC001450_LTR3
TGTGGGGTTTTTATGAGGGGTTTTATAAATGATTATAAGAGTAAAAAGAA
AGTTGCTGATGCTCTCATAACCTTGTATAACCCAAAGGACTAGCTCATGT
TGCTAGGCAACTAAACCGCAATAACCGCATTTGTGACGCGAGTTCCCCAT
TGGTGACGCGTTAACTTCCTGTTTTTACAGTATATAAGTGCTTGTATTCT
GACAATTGGGACTCAGATTCTGCGGTCTGAGTCCCTTCTCTGCTGGGCTG
AAAAGGCCTTTGTAATAAATATAATTCTCTACTCAGTCCCTGTCTCTAGT
TTGTCTGTTCGAGATCCTACA

>VISNA_M10608
ACTGTCAGGACAGAGAACAAATGCCTACCCTGGAAAATGACTATGTAGAG
TTATAGGAAGGTCATGTCACTGTTACCAGAAATCATAGTCAGGATGACAC
AGCAAATGTAACCAGTTACCAGAAATCATAGTCAGGATGACACAGCAAAT
GTAACCGCAAGTTCTGCTTTTTTGCGCTAAGTCATGTAGCAGCTGATGCT
TGAGTCATAACCGCAGATGTAAACAAGTTGCCTATATAAGCCGCTTGCTA
GCTGGGGAAAAGCAGAGTGCTTTGGAGAGCTCGAAGGAAAGAGTCTCCGG
GCCTCTCCTGCCTGCCTGAAAAGCTCAATAAAGGAGTTGGCTGATATCTG
AGCTTGCCTGGTTATTATCGGGATTCGTTACTAATTCCGTGCAACACCGG
AGCGGATCTCGCAGC

>BIV_L04974
TGTGGGGCAGGGTGGGACCTCAGGACAACAGCAGCCCCCGGACTTCCCAT
ATGTGAATTGGACTGGATCCAGGGAACAAAATAACCCAGAAGGGGGATTA
GACTCTGGGGCTTGGTATGAAGGCCTGAGAGGTTCTCAGTAGATTGTAAG
TCTTCGGCGAGACTGCATGTCTGCACGTAGACAGGAAATGATTATCTTCT
CAGCTGATTGTGGTTAGGCCGATTACTGGAAACTAGACAACCTGATTCAT
TAGTGGTTAAGATTATGCATAACTGCTCGCAATGATGTAGCTGCTTACGC
TTGCTTACTCCGCCCTGAAACGCCTACCTTAACACGCAACACGCCCACCT
GTAAGAGTATATAAACCATATCTTCACTCTGTACTTCAGCTCGTGTAGCT
CATTAGCTCCGAGCTCCCCAACCTACAGCCTGAGAGGCACTGGCTCGGTT
GGGTAGCCAGCCTTTCGGGTAATAAAGGCTTGGGCATTCGGCATCTACCC
GTGCCTCCTGTCTTGTCTTACTCGAGCGAACCCACAACTCCGTCCTGCTG
AGCTCACAGCTCGCGGGGCGGTGAAGAACACCCAACA
