# Supplementary material for: Evolutionary Conservation of Orthoretroviral Long Terminal Repeats (LTRs) and ab initio Detection of Single LTRs in Genomic Data
Source: PLoS One. 2009 Apr 13;4(4):e5179. doi: 10.1371/journal.pone.0005179 (PMC2664473; doi:10.1371/journal.pone.0005179)
Supplement: Text S5 — General training set (0.36 MB TXT) [file pone.0005179.s015.txt]

>MER11A_ERV2_Homo sapiens
tgttgcgggaagtcagggaccccgaatggagggaccggctggagccryggcagaggaaca
taaattgtgaagatttcattttaatatggacatttatcagttcccaattaatacttttat
aatttcttatgcctgtctttactgcaatctctgaacataaattgtgaagatttcatttta
atatggacatttatcagttcccaaataatacttttataatttcttatgcctgtctttact
ttaatctcttaatcctgttatcttcgtaagctgaggatgtacgtcacctcaggaccactg
tgataattgtgttaactgtacaaattgattgtaaaacatgtgtgtttgaacaatatgaaa
tcagtgcaccttgaaaaagaacagaataacagcgattttagggaacaagggaagacaacc
ataaggtctgactgcctgcagggtcgggcaaaatagagccatatttttcttcttgcagag
agcctataaatggacgtgcaagtaggraagatatcgctaaattcttttcctagcaaggaa
tattaataattaataccctgggaaaggaatgcattcctggggggaggtctataaacggcc
gctctgggaatgtctgtcttatgcagttgagataaggactgaaatacgccctggtctcct
gcagtaccctcaggcttactagggtggggaaaaaaccccgccctggtaaatttgtggtca
gactggttctctgctctcgaaccctgttttctgttgtttaagatgtttatcaagacaata
ygtgcaccgctgaacatagacccttatcagtagttctgattttgcccttgtcctgtttcc
tcagaagcatgtgatctttgttctcctttttgccctttgaagcatgtgatcttgtgacct
actccctgttcttacaccccctccccttttgaaatccttaataaaaacttgctggttttg
aggctcaggtgggcatcacggtcctaccgatatgtgatgtcaccccyggaggcccagctg
taaaattcctctctttgtactctttctctttatttctcagccrgccgacacttatggaaa
atagaaagaacctacgttgaaatattgggggcaggttcccccgata
>LTR13_ERV2_Homo sapiens
tgtgggcggcaagccacccaggtgccgaggcaagagaccgagggcacgagctgttccagt
ataataaaatatataaaataagaatagttatactagatatagatcttagatatgattata
tatgaatatcattaatcattagtttgtagcaattactctttattccaatattataataat
cctcgctctacaatcataacctaggaaaaaccaggccatacagagataggagctgagggg
acatagtgagaagtgaccagaagacaagagtgcgagccttctgttatgcccggacagggc
caccagagggctccttggtctagcggtaacgccagcgtctgggaagacgcccgttgccaa
gcggaccgtggtctagcggtagcgtcagtgtcaaggaaaaacacccgctacttagcagac
cgggaaagggagtctccctttccccgggggagtttagagaagactctactcctccacctc
ttgtggagggcctgacatcagtcaggcccgcccgcagttatccggaggcctaaccgtctc
cctgtgatgctgtgcttcagtggtcacgctcctagtccgccttcatgttccatcctgtac
acctggctctgccttttagatagcagtagcaaattagtgaaagtactaaaagtctctgat
aagcagaaataatggcgtaagctgtctctctctctctcctctctctctctgcctcggctg
ccaggcagggaagggccccctgtccagtggacacgtgacccacgtgaccttacctatcat
tggagatggctcacactccttaccctgcccctttgtcttgtatccaataaatatcagcgc
agcctggcattcggggccactaccggtctccgcgtcttggtggtagtggtcccccgggcc
cagctgtcttttcttttatctctttgtcttgtgtctttatttctacactctctcgtctcc
gcacacggggagaaaaacccaccgaccctgtggggctggaccctaca
>LTR22B_ERV2_Homo sapiens
tgtaggggttcagtcaggctggtgggaaaaatattagagatagttatagaaatagacaca
aaccttcttggaaggccgggaagtttgcataacttcggtaatagatctggctgaaggcag
cctaatccctttacctttagttaaataaattagagtagaaacaaaggaatgtagaggagt
ttatctagmtagcttgtttactcatgtggtcytaagactaacctttgatctacngcaggt
gcttaattgctttctacttgggaagtccacaatgtcaattaccctctagtggtgttgact
caagcntttgtcaattaatctttactgaataaatgcgagtctcactggctggtcggcaac
tgtttacagcactctcctgggagtctgtaagcggcctggacmctcagctggactggcaaa
gcagaatatctgtgtgtcagtgtactttattcatccgtcactgggtcagggtctgtggga
cagactcccaca
>LTR14B_ERV2_Homo sapiens
tgggagaaaagctgagtgttgggaaaagctgaggcagggcttgcatgtctgacataatgt
aaaagagtcttggaacatgtccggggtccagggtctaaaacccctcgtggcctttggaac
accaagctctgtgctaaagggtggaaggctaccctgacgcaccataatctaagcccaggg
cataaaacccctcgtggcttggatagaatccagggctcgtggcctctggaatgtgtctag
acttgctggctccttgctccttgctctcccaggatcgattgtatcttgagttaaaagaac
ctgctctccattatctcaagtagcagaacatgttccatatgcctcaaaggaaatgctaaa
ccatcacagctgtagatcatgcgcttaatgcaacttgccctttcgacccccacattctca
ccacctgtttctttgtttgatcaccaataaatagtctgggcttccagagctcggggcctt
tgcagcctccatacttagcgttggccccctggacccactttctctctcaaactgtctttt
ctcattcctttgactccgccggacttcgtcacccccacgacctggtgttgggtctgatca
ccccaaca
>LTR22A_ERV2_Homo sapiens
tgtgggagatcggtcagagtggtgggaaaaactatagggaaaggacgcaaaccttctgaa
aggtcagaaggttctgcagagccccgggggagaatagctgaaggcagctgttctataacc
ctgaggcagagggcaaggagtaggtacaagggagtgtaggggaatttatcttaaacaggc
ttgtttacttatgttgaccaggaactgacctttgatcatccgcgcgcgtgacgttccctg
aaaggggaacaataaatgttaattacccgcaggttgtgtttgctccaggttttcggcatt
gtgcctgcactgaataaaagcaagcagctccagcttctcggggctgctctctggccacta
gagccaggcagtcacctagctgctcttacgctgcatacctgtgtctgagtactcatttca
tccatcggtcggccagggtctgcgggacagacccggca
>LTR5B_ERV2_Homo sapiens
tgtagggaaaagaaagagagatcagactgttactgtgtctatgtagaaagggaagacata
agaaactccattttgacctgtaccctgaacaattgcctttgccctgagatgctgttaatc
tgtaactttggccccaaccttgagctcacaaaaacatgtgttgtatggaatcaaggttta
agggatctagggctgtgcaggatgtgccttgttaacaaaatgtttacaggcagtatgctt
ggtaaaagtcatcgccattctccagtctcgataaaccaggggcacaatgcactgcggaaa
gccgcagggacctctgccctggaaagccaggtattgtccaaggtttctccccatgtgata
gtctgaaatatggcctcgtgggatgggaaagacctgaccgtccacccagcccgacacccg
tgaagggtctgtgctgaggaggattagtaaaagaggaaggcctcttgcagttgagataga
aggaaggcctctgtctcctgcctgcccctgggaactgaatgtctcagtataaaacccgat
tgtacatttgttcaattctgagataggagaaaaaccgccctgtggcgggaggcgagacat
gttggcagcaatgctgctttgttattctttactccactgagatgtttgggtggagagaar
cataaatctggcctacgtgcacatccaggcatagtaccttcccttgaacttatttgtgac
acagattcctttgctcacatgttttcttgctgaccttctccccactatcaccctgctctc
ctaccgcattcctcttgctgagatagtgaaaataataatcaataaatactgagggaactc
agagaccggtgccggtgcaggtcctccgtatgctgagcgccggtcccctgggcccactgt
tctttctctatactttgtctctgtgtcttatttcttttctcagtctctcgtcccacctga
cgagaaatacccacaggtgtggaggggcaggccaccccttca
>LTR3A_ERV2_Primates
tgtagggagccgaaggccngtgggacgtgaccaactcagcattccactggaggctatatg
atcaaacagcaaactgtttatcatgaatgcaggatgtgggcaaactcacgactgcgcctg
ccgccagaaggtttgctgagggcaatcactccctggcgccgggctccttgaggttatcta
ctgggacatctagagcctgttgttcgaggaatgcagtcttgcaagcctactctggaccga
gcagctgaccccttcttccacccccccttctcactatctcttttgcctaataaatacgga
gggctgtgtaaagctcagggcccttgtccactagaggcaaggtgccccctgaccccttct
tccaaatatactcttttgtctcttgtcttttattcccacgttcgcccccctttgttcagt
cccccaaggtccgtgcgggttacatagtggcgccccgaacagcgacagaatcgggtgctc
aaca
>LTR13A_ERV2_Homo sapiens
tgtgggcggaggattaccyaggtgccgaggcaagagactgaaggcacaaactgtttcagt
ataataaagaaaatagttagaataagaatagtcataatacaaattagatatagagatgat
catggacaattatcaatcattattataaacattattaatcattagcttttaatattactc
tttgttgcattactaatataacctaggaataaccggcgggtatagggtcaggtgctgaag
ggacattgtgagaagtgacctagaaggcaagaggtgagccctctgtcacgcccgcataag
ggccgcttgagggctccttggtcaagcggtaacgccagtgtctgggaaggcacccgttac
ttagcagaccgygaaagggagtctcctttccttggaggagtcagggaacactctgctcca
ccagcttcttgtggraggctggatattatccaggcctgcccgcagtcatccggaggccta
aacccctccctgtggtgctgtgcttcaatggtcacgctccttgtccactttcatgttcct
cccgtactcctggttcctctttgaagttcgtagtagatagcggtagaagaaatagtgaaa
gtcttaaagtctttgatctttcttataagtgcatagaagaaaacgctgacgtatgctgcc
ttctctctctgcttcggctacctaaaagggaagggccccctgtcctatgatcacgtgact
tgcttcaccttgtcaatcacttagaagattcaccctccttaccctgcccccttgtcttgt
atgcaataaatatcagcgcgcccagccgttcggggccactaccggtctccgcgtcttggt
ggtagtggtcccccgggcccagctgttttctctttatctctttgtcttgtgtctttattt
attacaatctctcgtctccgcacacggggagaacacccgctaagccccgtagggctggac
cctaca
>MER11C_ERV2_Homo sapiens
tgttgcgggaagtcagggaccccaaacggagggaccggctgaagccatgrcagaagaacg
tggattgtgaagattttatggacatttattagttccccaaattaatacttttgtaatttc
ttatgcctgtctttactgcaatctctaaacataaattgtaaagatttcatggacacttat
cacttccccaatcaatacccttgtgatttcctatgcctgtctttactttaatctcttaat
cctgtcagctgaggaggatgtatatcgcctcaggaccctgtaataattgcattaactgca
caaattgtacagcatgtgtgtttgagcaatatgaaatgtgggcaccttgaaaaaagaaca
ggataacagcaattgttcagggaataagagagataaccttaaactctgactgccggtgag
ccaggcagaacagagccatatttctcttctttcaaaagcaaatgggagaaatatcgctga
attctttttctcagcatggaacatccctgagaaagagaatgcgcacctrggggtaggtct
ctgaactggcccccctgggcgtngcctgtctcttatggtcgagactgcagrggtgaaata
gactccagtctcccatagcgctcccaggcttattaggaagaggaaattcccgcctaataa
attttggtcagaccggttgatctcaaaaccctgtctcctgataagatgttatcaatgaca
atggtgcccgaaacttcattagcaattttaatttcgcctcggtcctgtggtcctgtgatc
tcgccctgcctccacttgccttgtgatattctattaccytgttaagtacttgatgtctgt
cacccacacctattcgcacactccctccccttttgaaaatccctaataaaaacttgctgg
tttttgtggcttgtggggcatcacggatcctaccaacgtgtgatgtctcccccggatgcc
cagctttaaaatttctctcttttgtactctgtccctttatttctcaagccagccgacgct
tagggaaaatagaaaagaacctacgtgattatcggggcaggtcccccgata
>LTR5_ERV2_Homo sapiens
tgtggggaaaagcaacagaggtcagattgttactgtgtctgtatagaaagaagtagacat
aggagactccattttgttctgtactaagaaaaattattctgccttgagatgctgttaatc
tatgaccttacccccaaccccgtgctctctgaaacatgtgctgtgtcaaactcagggtta
aatggattaagggcggtgcaagatgtgctttgttaaacagatgcttgaaggcagcatgct
cattaagagtcatcaccactccctaatctcaagtacccagggacacaaaaactgcggaag
gctgcaggggcctctgcctaggaaagccaggtattgtccaaggtttctccccatgtgaga
gtctgaaatatggcctcgtgggaagggaaagacctgaccgtcccccagcccgacacccat
aaagggtctgtgctgaggaggattagtataagaggaaagcatgcctcttgcagttgagac
aagaggaaggcatctgtttcccacccatccttgggcaatggaatgtctcggtataaaacc
cgattgtacgttccacctactgagatagggagaaaccaccttagggctggaggtgggaca
tgcaggcagcaatactgctttgtaaagcattgagatgtttatgtgtatgcatatctaaaa
gcacagcatttaatcctttaccttgtctatgatgcaaagacctttgttcacgtgtttgtc
tgctcaccctctccccactattgtcttgtgaccctgacacatctccctctcagagaaaca
cccacgaatgatcaataaatactaaggggactcagaggctggtgggatcctccatatgct
gaacgttggttccccgggcccccttatttctttctctatactttgtctctgtgtcttttt
cttttccaagtctctcattgcaccttacgagaaacacccacaggtgtggaggggcaaccc
accccttca
>MER9_ERV2_Homo sapiens
tgttggggaacaggcccccaaaatctggccataaactggccccaaaactggccataaaca
aaatctctgcagcactgtgacatgttcatgatggccataacgcccacgctggaaggttgt
gggtttaccggaatgagggcaaggaacacctggcccacccagggcggaaaaccgcttaaa
ggcattcttaagccacaaacaatagcatgagcgatctgtgccttaaggacatgctcctgc
tgcagataactagccaaaccattcctttatttggcccatccctttgtttcccataaggga
tacttttagttaatctaaaatctatagaaacaatgcttatgactggcttgctgttaataa
atatgtgggtaaatctctgttcggggctctcagctctgaaggctgtgagacccctgattt
cccacttcacacctctatatttctgtgtgtgtgtctttaattcctctagcgccgctgggt
tagggtctccccgaccgagctggtctcggca
>LTR14_ERV2_Homo sapiens
tgttgggaaaaggacttgtggggtgcctgtataaactggccataaaaatatgggacaata
agttgtggaaagccacaagaggcctctgaggagaaaagcctcctaattgccacgctcaga
gcgagacctgctctctcttatctgtaaacactgtattcaaggagaaagaccctcctttga
agcattggaatgtggacagacgtgcaggctcctagttaagcccactcccactagctactc
tccgataagttaaagatatgctgtttgagcacaaaggagattcatttaaagcgcttctgc
tgtagattatgcctgtgacgcactgctaccctttcactgttttgccctgaacatctgctt
cttagatctaagttattgtactcaataaatagtgtggagaccagagctctgagccttttg
cagcctccattttgcaattggccccctggcctccactctttatgaactcttaacctgtct
cttctcattcctttgtcaccaccagacttcaggtaccctacaggtggtgttgaggctggt
ccccaaca
>LTR3B_ERV2_Homo sapiens
tgttgcaggccgaaagagtgagggtcgtgatcaactcagtataccactggaggctatatg
agtaaacagcaaactgttctcatgaatgcaggatgttggcaaactgacaaactgcgtctg
ccgcccagaaggaatgctgagggcagtcacgncccaggcgcaagtgtttcttgtgattag
gcacatctgaagcctgttagcaataatgtgaacctgtgatcaatcaagcagctgaccaat
cgttacctcctcctccctgctctttctacccaataaatacgaagggctgtagaagctcag
ggcggctgcctttgctcactagaagcagggagccctcttcttcttccctggaccccttct
ttaaaacagtttcttttgtcttaagttttcatttctgcgttcgtcccccttcgttcagtc
ccgtagtgacggtctcaagtagtaacagtagtaactgtcgtagtgacggtctcaagtagt
aaccgtggcagtctgccaca
>MER11B_ERV2_Primates
tgttgcgggaagtcagggaccccaaacggagggaccggctgaagccatggcagaagaaca
tggattgtgaagatttcatggacatttattagttccccaaattaatacttttataatttc
ttatgcctgtctttactgcaatctctaaacataaattgtgaagatttcatggacacttat
cacttccccaatcaatacccttgtgatttcctatgcctgtctttactttaatctcttaat
cctgtcatcttcrtaagcttcatgagctgaggatgtatgtcgcctcaggaccctgtgatr
attgcgttaactgcacaaattgtttgtacagcatgtgtgtttgaacaatatgaaatctgg
gcaccttgaaaaaagaacaggataacagcaattgttcagggaacaagagagataacctta
aactctgactgccggtgagccrggcrgaacagagccatatttctcttctttcaaaagcaa
atgggagaaatatcgctgaattctttttctcagcaaggaacatccctgagaaagagaatg
cgyacctaggggtaggyctctgaaatggcccccctgggagtggcctgtcttttatggtng
aaactgcagggatgaaataarccccagtctcccatagcgctcccaggcttattaggawga
ggaaattcccgcctaataaattttggtcagaccggttgtctgctctcaaaaccctgtctc
ctgataagatgttatcaatgacaatgcgtgcccgaaacttcattagcaattttaatttcg
ccccggtcctgtggtcctgtgatctcgccctgcctccayttgccttgtgatattctatta
ccttgtgaagtacgtgatctctgtgacccacaccctattcgtacactccctccccttttg
aaaatccctatttaatttcgccccggtcctgtggtcctgtgatctcgccctgcctccayt
tgccttgtgatattctattaccttgtgaagtacgtgatctctgtgacccacaccctattc
gtacactccctccccttttgaaaatccctaataaaaacttgctggtttttgcggcttgtg
gggcatcacggaacctaccgacatgtgatgtctcccccggatrcccagctttaaaatttc
tctcttttgtactctgtccctttatttctcaagccagccgacrcttagggaaaatagaaa
agaacctacgtgattatcggggcaggttccccgata
>LTR3_ERV2_Homo sapiens
tgttgggagctgaaagmctgagggtcgtgaccaactcagcattccactggaggctatatg
atcaaacagcaaactgtttmtcatgaatgcaggatgtgggcaaactcgcatctgcncctg
ccaccagaaggtatgctgagggcagtcactccctggcgccagtgctccttgaggttatct
actggaacatctggagcctgctgttcaaagaawgcagtcatgcgggcctgcgntaaatca
agcagctgaccgacaaccacccccttctccctatcccctctacccaataaatacgaaggg
ctgtagaagctcagggcccttgttcactagaagcaaggagccccctgaccccttcttcca
aacatactcttttgtctttgtctttattcccgcgtttgtcctcctttgttcagtccaaca
gggwctgcggca
>LTR5_Hs_ERV2_Primates
tgtggggaaaagcaagagagatcagattgttactgtgtctgtgtagaaagaagtagacat
aggagactccattttgttatgtactaagaaaaattcttctgccttgagattctgttaatc
tatgaccttacccccaaccccgtgctctctgaaacgtgtgctgtgtcaactcagggttaa
atggattaagggcggtgcaggatgtgctttgttaaacagatgcttgaaggcagcatgctc
cttaagagtcatcaccactccctaatctcaagtacccagggacacaaaaactgcggaagg
ccgcagggacctctgcctaggaaagccaggtattgtccaaggtttctccccatgtgatag
tctgaaatatggcctcgtgggaagggaaagacctgaccgtcccccagcccgacacccgta
aagggtctgtgctgaggaggattagtaaaagaggaaggaatgcctcttgcagttgagaca
agaggaaggcatctgtctcctgcccgtccctgggcaatggaatgtctcggtataaaaccc
gattgtatgctccatctactgagatagggaaaaaccgccttagggctggaggtgggacct
gcgggcagcaatactgctttgtaaagcattgagatgtttatgtgtatgcatatctaaaag
cacagcacttaatcctttacattgtctatgatgcaaagacctttgttcacgtgtttgtct
gctgaccctctccccacaattgtcttgtgaccctgacacatccccctcttcgagaaacac
ccacagatgatcaataaatactaagggaactcagaggctggcgggatcctccatatgctg
aacgctggttccccgggtccccttatttctttctctatactttgtctctgtgtctttttc
ttttccaaatctctcgtcccaccttacgagaaacacccacaggtgtgtaggggcaaccca
cccctaca
>LTR22_ERV2_Hominidae
tgtaggagatcagtcagggtggtgggaaaaattatagtagaaagatgcaaaccttcttgg
aaggctgggaggttttacaaaagcttcggaaaaggatttggctgaaggcagccaaattct
cttatccagtgcctgaaagcttaggttagataacaaggaaatgtaaagaaattgatctag
ataagttagtttacttaggcctcggaacctggcctttaatcatctgcatgcaggactgct
ctctccggggggggggcgaccatgttaattacccacaagtgtgttgactcaaagcctttg
tcattaaatctgtactgaataaatgcccgcagcgccggcttgtcagggccacggctgctg
tgactctttacagcaccctcctcggtgtctgtgagcggcccggtcccctagcccactctt
tcactggatacctgtgtctgagtgcattttttcatctgtcactcggccagggtctgcggg
tcagacccggca
>LTR14C_ERV2_Homo sapiens
tgtgggaaagagagtttctggggtgccagttgagttggtctcccctgtgtgagacaccca
tgggaagccatgggcggcctctgaggagaaaagtctccttattgccttcatgtctttatg
ccccgagagcataaccgctcagcggcattccacaggttgctcagggagataacactccct
tgaagcagtggagtataatcaaacatcttggctcctcctgaaacccactcccacccgttt
cagtcccgataagttaaagatcttaagtagtttagacacacgcctttgctcaaggaaatt
cacagaaaccgccactgctacacatcttatcgaatgactcacgagttctccttcactgat
taatccttttcctcatcccttcctccccctcccatctgccctaagaacaaagagcttgta
aaccaataaattgggtggagcccaagagctctgggccgtgagcaagcctccgatgctctg
gtcccctggacccgccttttaaacgcttattctgtctctttctaactcctttgtctccgc
cggactcggggtacccactgggtggtgtggggctggtttccccaaca
>LTR14A_ERV2_Homo sapiens
tgggagaaaagctgagtgttgggagagaagctgaggcagggcttgcatgtctgctagact
tgctggctccttgcttctagcactcccattatctcaagcagccatatgtttctcattcac
ttgatacactgtttcctttcaacccccacatcctcaccacctgtttctttgtttgagcac
caataaatagcgtgggctcccagagctcagggccttcgcagcctccacactcgcgatggc
cccctggtcccactttctctctcaaactgtctttttctcattcctttgactccgccggac
tttgtcgcccccacgacctggtgttgggtctgatcaccccaaca
>LTR22C_ERV2_Primates
tgtaggggttcggtcagggtggtgggaaaaattataagaagaaattataggaaatagaca
caaaccttcttggaaggccgggaggttttgcaaaagcttcagkaawgggtttggctgaag
gcagccwaattctcttatccggagccwgagagcwwagggtagataacaagggaatgtaaa
ggagtttatctagataagcttgtttactcatgtggcccgaaamctgacctttaatcattc
gtgcgcaggactgctctctactcggggggcggccatgttaattacccacaagttgtgttg
actcaaagcctttgtcattaaatctgtactaaataaatgccmgcagcgccggcttgtcag
ggccacggctgctacaactctttacagcaccttcctgggwgtctgtgagcggcccggtcc
ctcagctggactggcaaagcagaatatctgtgtgtcagtgtactttattcatccgtcact
cggtcagggtctgcgggtcagacccggca
>MER9B_ERV2_Homo sapiens
tgttggtagcaagccctaagcctgtcataaacaggccttaaagaaactggccataaacag
gatttctgcagcaatgtgacatgctcatgatggctrtcatgcacactgctaraagttgtt
ggtttactggagcagggcaaggaacacctggcctgcccggagcagaaaactgctcaaacc
acaaacaatagcaggagcggcctgtgccttaacaacatgtttttgctgcagataatcagc
cagagcctgtttctctrctccttgctaagaatgctttgtttcccataaggaatgctttta
gctaatctataatctatagaaacaatgcttatcactggcttgctgtcaataaatatgtgg
gtcaaactctgtttgtggctctcagctctgaaggctgttagccccctgattcccacttta
cactctatttctgtgtctttgtctttaattcctctagcgccgctgggttagggtctccac
gaccgagctggtctcggca
>MER11D_ERV2_Homo sapiens
tgtagggagaccccctgaaactattgctacggaataaaagatgaaatgctcctgattatt
gtaaatacaaaattgcatgcaggattgtgtaaagacaatgccaggttggactgccagaac
gagccaacagcgcgtgatgtgcttccccctgcagagagcctatgaatggacgtgcagtca
gggaggtttcacatcaccaagattcctatcccagaaaagcagatgttcatagctctggga
atggaatgcgacccttgtggagagcctataaacggacgcatggggggcgcctgtccatat
ggataagatagggctataaacgccctcatcttgccacggctcttctaggcctctttaggg
ttaaggcatactcccttctgagaatttctggtctaaccggttgtctagcttcacgtcctg
tttccatggattgtttgtaaccagcttttgttgcaattgttactgctgattaatatcttg
ctaatcataggttatggaaagaytgtgtttctgttttaaggctctgttagaaattactga
cgcacacactatattgtaaattcttatctctgtatactgtacttctacatacaaatgtac
tgtacttctacatacaaatgttatgttaaagaattacttcatccccatgtgaccatctca
cctcataatcaaatgaccctaaatccctcactaacctacccccgccctcactaaacttaa
taataaatgctggtatatccagtgcattgttggcaccgtgggaccagaaggcggtgaccc
ccctggacccagctttcactatcttgtgtgtgtctattatttctcaacctgccgatccgc
ctaggagcaaagagagagccccgttgcattgcgggctgctggccagatcccgcaata
>LTR5A_ERV2_Primates
tgtagggaaaagaaagagagatcagactgtcactgtgtctatgtagaaagggaagacata
agagactccattttgaaaaagatctgtactcngaacaattgctttgcctgagatgctgtt
catttgtagctttgccccagccactttgccccaaccactttgacccaacttggagctcac
agaaacatgtgttgtataaaatcaaggtttaagggatctagggctgtgcaggatgtgcct
tgttaacaaaatgtttacaggcagtatgcttggtaaaagtcatcgccattctccagtctc
aatnaaccaggggcacaatgcactgtggaaagccgcagggacctctgccctngaaagcag
ggtattgtccaaggtttctccccatgtgatagtctgaaatatggcctcgtgggatgagaa
agacctgaccgtcccccagcccgacacccgtaaagggtctgtgctgaggnggattagtaa
aagaggaaagcctcttgcagttgagatgagaggaaggccactgtctcctgcctgcccctg
ggaactsaawgtctcggtgtaaaacccgattgtacatttgttcaagtctgagataggaga
aaagctgccctgtggcgggaggcgagacatgttngcagcaatgctgccttgttattcttt
actccactgagatgtttgggtggagagaaacataaatctggcctacgtgcacgtccaggc
atagtaccttcccttgaacttanttatgatatagattcttttgctcacatgttttcttgt
tgaccttctccttattatcaccctgctctcctantacattcctttttgctgaaataatga
aaatcgtaatcaataaaaactgagggaactcagaggccggtgccngtgcangtcctcggt
gtgctgagcgccggtcccctggacccactgttgtttctctatactttgtctctgtgtctt
atttcttttctccgtctctcatcccacccgactagaaatacccacaggtgtggaggggca
ggccaccccttca

>RLTR20B3
------------------------------------------------------------
------------------------------------------------------------
------------------------------------------------------------
------------------------------------------------------------
------------------------------------------------------------
------------------------------------------------------------
------------------------------------------------------------
------------------------------------------------------------
------------------------------------------------------------
------------------------------------------------------------
--------------------------------TGTTGTGGGTT-TGGTCTAATGCTG---
CTTG-TATTATGTTAATTT--GGGTCC--CCAAAATTG----------CACGAGAATCCG
CA----CGTCCGCACGTAA--------GACACTGAGGGACCCTGCCCCC----AGTTG--
-GTT-----CTGATTGGTAAATAAAGT--TGCCG-GCAG------CCAATG-GCTGGGCA
GGGCAGAC-AG-AGG-CGGGACTTTTAGGATTCC-CGGGCAAG-GGACTGAGG---GAGG
AAGGAAGAAGGAG---ATCCGCCATGCC--GGGAG-----------AAGGAGAGAGACGC
CACGCC---------------------TGAGAAGGTGCAGGACAGAGA-GCATAGCCGCC
ATGTAG--GAGCCGGGG----------------GANAGCGGCCCAAGAGGGCTGCNC---
-------------------------------------------GNCTGGGT----CCAGG
GCAGCAAAGATGGAATATAGGTTTTAGTA---------------AGTAATAACTCGGGAA
TATCGG-AGGGAGGT--GG--ATTA--GCCACGTGGAGGTTAGGAAGTGGCCCAGCCATT
GAGCTGTTTAAGGCATATCA-AAAT--------ATAAAGG--------------------
--------C-TGTGKKTGT-----------------------GTCTTTCATTCGGGAACC
CAGAAC----------ATTGGGGCGGGTAGCGAGGAAC-GCGCC--GCCGCCGCCGGGAT
CGATTTGAGTAGTTTAATTGGGTACTGCTACA----------------------------
------------------------------------------------------------
------------------------------------------------------------
------------------------------------------------------------
------------------------------------------------------------
------------------------------------------------------------
------------------------------------------------------------
------------------------------------------------------------
-------------------------------------------------
>RLTR46B
------------------------------------------------------------
------------------------------------------------------------
------------------------------------------------------------
------------------------------------------------------------
------------------------------------------------------------
------------------------------------------------------------
------------------------------------------------------------
------------------------------------------------------------
------------------------------------------------------------
------------------------------------------------------------
------------------------------------------------------------
------------------------------------------------------------
------------------------------------------------------------
------------------------------------------------------------
TGTGGAGAGCC-GCAATAACATTTACCATCTTAAGATGGCGCTGGCTCCGCAGTGCCTTA
TGCCACCTAAACAAAGAACAAGCTATATGCGCATGTGCTAAAAGCAAAAACCCGCCAAAA
GTCACCA-------------------GCCCATTTCCGGGGCACCRGTCCATCYCCCAGGG
CACTAGCCCAACCCCTGGGGGCTTTAGCCTATCCCCAGGGTGCATGAGGATCATGGGTGT
T--------------------GCTACCAGTCCTAGTTTAGACACGTCACCAAAAAGTATT
TAAGCCACACACTTTCTGAGCCTTCTTTGTCTACCTCAATATGTTATAGAAGTAAAAGTT
AACCACGGAAGAATCTGGTGTGTCCTGTGTTTATTTCCCGCGGGACGGGGATAAGCTCGG
GATA--------------------------------------------------------
------------------------------------------------------------
------------------------------------------------------------
------------------------------------------------------------
------------------------------------------------------------
------------------------------------------------------------
------------------------------------------------------------
------------------------------------------------------------
------------------------------------------------------------
------------------------------------------------------------
------------------------------------------------------------
-------------------------------------------------
>RLTR9A3
------------------------------------------------------------
------------------------------------------------------------
------------------------------------------------------------
------------------------------------------------------------
------------------------------------------------------------
------------------------------------------------------------
------------------------------------------------------------
------------------------------------------------------------
------------------------------------------------------------
------------------------------------------------------------
------------------------------------------------------------
------------------------------------------------------------
------------------------------------------------------------
------------------------------------------------------------
------------------------------------------------------------
--TGTGCCC-TTCCCCCA----------------GCCT----TGAGTAGGCTAAACAGAC
CTT--------------AAGTGG---TTTT---ACACCCTAGC------TGG--AGTTGA
ATTTGCAATTTCCTACA-------GGAG--TA--------GACTGCCTGCT---------
-----------GAGCTTGCTTTGCAACTCAA-TCCAGCTGAAAC----AAAGGATGGGTC
TGTGGGCTTTCCCTATATA-AACGCAGTGCTGAAT-------ATTA--AACTTTG---AG
CCTTGATCAGAAACC-TTTGTCTTGGCTTCATCC----TTCTCTCGCACCGTCCTTTTTC
ATT----TCCAGCCTCCCTTT---------------CAGGTAACCCA-GTTCATCCATGG
CTGCTGGACAGCT-ACA-------------------------------------------
------------------------------------------------------------
------------------------------------------------------------
------------------------------------------------------------
------------------------------------------------------------
------------------------------------------------------------
------------------------------------------------------------
------------------------------------------------------------
------------------------------------------------------------
------------------------------------------------------------
-------------------------------------------------
>RMER4A_LTR
------------------------------------------------------------
------------------------------------------------------------
------------------------------------------------------------
------------------------------------------------------------
------------------------------------------------------------
------------------------------------------------------------
------------------------------------------------------------
------------------------------------------------------------
------------------------------------------------------------
------------------------------------------------------------
------------------------------------------------------------
------------------------------------------------------------
------------------------------------TGTAGTGAGAATTCTGGAATTTT-
-GGTTTCT-TTAAAAA-CACAGAAATATTATAAGAATGTG-----TTTT----------C
GTTTTAATCCC-AGGTGTGGGGATATGGGGCTGCTTCGGACTGTCCGCAG----CAGCTG
ACTATGA-----------------TTTGCCTCGTGCTCTAG--CAGAGGCGTGGTTTTGC
CAGC-------------------------------TGCAGATAGTTTCTGCG--------
-------ATTGTGTGACGTTT-------------GGAATTCTGGGAACTTTTCAGAGGGT
A---TATAAATGCTAGGGCCCCGA--NAGGCGGGGTTGGT--------GGTTGTTGGTCG
TTCAGGGAG--GTTGGTTGTGGTTTGTTA-GTAGTCGTGCTCAAAGAAGAAACAAAAGGA
AA---GAAATTAGAT------------------------------------TCAGGGATC
TT------CCTA------------------------------------------------
------------------------TCTCCTCTCTCCCCT-CTATCCTTCTTTCTCTCCTA
TCTAGTGATAGGGGGTGAAACCGGGGGGATA--AA------------GGGTGGGAAAAAG
AAGAACCCACAAAGTAGC-AAAGACCAGCTACA---------------------------
------------------------------------------------------------
------------------------------------------------------------
------------------------------------------------------------
------------------------------------------------------------
------------------------------------------------------------
------------------------------------------------------------
------------------------------------------------------------
-------------------------------------------------
>RLTR44E_LTR
------------------------------------------------------------
------------------------------------------------------------
------------------------------------------------------------
------------------------------------------------------------
------------------------------------------------------------
------------------------------------------------------------
------------------------------------------------------------
------------------------------------------------------------
------------------------------------------------------------
------------------------------------------------------------
------------------------------------------------------------
------------------------------------------------------------
----------TGCGGGAAGCGGGTGCGGCCGCATGGGCCAAGA--------TGTTTACT-
-GCCTTGCCCGAGCATGCGCAG-TGAGG-CTGCATGCGT-------GGGCTGCCT-GCCA
GGCTGGACTGT-TCCTCGTGATCCGGACCTGTCAGCCTATCNGTGACCGACCTGAGCTCG
TGCCTGGAGCGTGTGTGAATTCTGATTGGATGAGGTGGGGT--GGAGCTAGATG--AGGT
CAGTCG----------------------GCGCGAGTATAGGAGTTTGGTTGTTGTT-TAG
CCCTTGCCCTGAGTAGAAGCTAGCTGTAGTAAGAGAAGCTGTTGTAAGGGGAGTNGTT--
------------------------------------------------------GTAAGA
AAAGCTGCAAGAAGGATGGAGG---------------AAGAAGAAGCTGCTGGGGAAGAG
AGCTGTAGGAGAAAAAGCC-ACAAGTAAAGAAGTTGCTGCGTGAACCCGACTTGGTGTCC
GTGTCGTTCNTGTCTCCGCCGGAGTGGAGAT-GACCTGCGACA-----------------
------------------------------------------------------------
------------------------------------------------------------
------------------------------------------------------------
------------------------------------------------------------
------------------------------------------------------------
------------------------------------------------------------
------------------------------------------------------------
------------------------------------------------------------
------------------------------------------------------------
------------------------------------------------------------
-------------------------------------------------
>RLTR13D3
------------------------------------------------------------
------------------------------------------------------------
------------------------------------------------------------
------------------------------------------------------------
------------------------------------------------------------
------------------------------------------------------------
------------------------------------------------------------
------------------------------------------------------------
------------------------------------------------------------
------------------------------------------------------------
------------------------------------------------------------
-------TGCCACACCCACTCCAGTGGAG-TCTGCGTGACAAGTCC-AAAAGCTTGGCCG
CAG--TCCTGAGGCA-AAAAGTTTCACGGAAACT-GGTCTCCTGGAGAGTCTTTGGCAT-
--CCC----------ATAACACGGATGTGGTCCAGATT--TGTCCTTGCGATAGTC-GGT
GGAGGGTTTTG-TGTGCTTTCTTT-CAGTATTGTTTT-ATTA--TAGGTGCCCCCAAGGA
ATGATTTGA-CAAATAGCT-AAGTTAGATTGAACATT-----GCTTCCTGGCC-TCCACC
AGTGTCCCAA-TATCCTAGGCAATCGTTGA-GCCGACCCTGGGCTTGGAATTTCGTAAGA
ATGTTACTTATTCAG--ACA-----AAATGCCTCCAGTGTTGAAAGAGAGATAGTGAAAG
AAATCAGGCAT--TGCAGTTTACTGGATAAGAGTTAGAAAT-TTCAGGGCAAGTTCA---
-----ACAAAGTAAACTTAGAATTCTCATTACAGTCA---TGTATGGCAGACTACATTAC
ATAATAGAAGAAAGTTGGTGGGCTCCTCTGGTAAATGGAGGTTCCCCACAA--AACACTT
-AGAA-----TAACAGCTGAGTCACTCCC----ATATGCAGGAATTTACAATGGTCTAGG
AAGAAGGTTGGGTTGTGGTTTAAGAAGGAACTAGAGTATTGTATTATTCATGAAAAGGTT
AGCAAGAACGGAACCCTCCC--TGGTGCATACTTTCACAAGGCCCAGAAGAATAGCATAG
TTAGGTATTTACTAAGGGACCCCTGGTGGTGGGTTATACAATAGACTAGAATTGGAACTA
TGGCTAGGGTGTGAAAGCCCTTGCCCCTGGGGCGTAAAGCCCTCACACCTGGCTTCTAAG
AATA-AGCTGACTTTAGATA-GGGC-TGATTTTTATCTCAGTT-GTAACCACTGCCTGGT
TCCTGCCAGTTTTT--ATGTATGCATTTT-TCTGTTTTGTGTAAA-GAGTCATTATGCAT
CG-GATGACCTCA-ATGTATCTTGG------CTGATGTAT-CACCTAACTTCCT-TGTTT
T-CTTCTGTAATGACTATATAAGTCTGATGCTCGCTTTGAG--AAATTACATTCAGATTC
-AGCACTC---TC--TTGTGTTCGTGTCTGT--TTGTCAC----------TCGCTGACTC
CT-TGCCCACCTG--AGTACCGGGA--CCCTGATTTCTCCCCTGGGTTGAGGGACCC--C
GACTGAGTCC-AGCCCGTGGCA---------------------------
>RMER17A
------------------------------------------------------------
------------------------------------------------------------
------------------------------------------------------------
------------------------------------------------------------
------------------------------------------------------------
------------------------------------------------------------
------------------------------------------------------------
------------------------------------------------------------
------------------------------------------------------------
------------------------------------------------------------
---------------------------------------TGTGGGGAATTGCAGGCTGGT
NTCCAGTTGAGCTGAGGTCTGAACCCCAGTGGTGATAATTCACCTACATGACACGGTAGG
CATTCCCTCATGCTCCTGGAACTCTGGCTCCTGCCTAAGTTACCGCCCCCCACAGCCCC-
-CACAAGAGAAGCATGGTTAGTAGTCACGCAGGCAATG--TCCCAAGCTTCTGACCTTCA
GGCTAGACTCC-TCCCCAGTTACCTAGCAACWGTAAAGACCATAAGAGGGGCTGCTCGGC
CCCTCCTCGCTCTCTTACTTGTCTCTTCTCTTACTCCT----TTGTTCTCTTAACTCTCA
CACTTCTTTC-TCCTCTTCCCTTTCTCTTTGTCTTCTCTC-CTCTCTCCTTTCTCTCTAC
TCTTCTCTCAGCCT-TCTCTCTCTCTCTCCCTCTCCCTCCCTCTCTCCTCTCTTATACCC
CTGCCTTTCTACAATAAA-GCTCTAAAACCATAGAGAGTCTCTGCTCATCAAGATCTGCT
GGGCTCACTCT-CGTCAGTGTTGGGAACCTCTTCCCC-----CATCCTTCTCTCCCATAA
CCCTGGTGGCTTTAGSAAAGTAGCTCTGGGGCCCCCAGGTAGGGCTGCCCCTTGGCCACC
CCCCGAAGAGTGGGTCAGAGGCTTAGATG----CCCACCCAGGGATGAGTGGAAGGTAGA
TAGCAGCCCTCCCACNNCTGACTGACCAGAGAACAGGTGGAACTCTGGCGGGGTGTGGGT
CTTCCCCTTCCCCCTCTTCCCCAGGGCCCCCCACCYYTTTTTGCTCCCAACA--------
------------------------------------------------------------
------------------------------------------------------------
------------------------------------------------------------
------------------------------------------------------------
------------------------------------------------------------
------------------------------------------------------------
------------------------------------------------------------
------------------------------------------------------------
-------------------------------------------------
>MLTR25C
------------------------------------------------------------
------------------------------------------------------------
------------------------------------------------------------
------------------------------------------------------------
------------------------------------------------------------
------------------------------------------------------------
------------------------------------------------------------
------------------------------------------------------------
------------------------------------------------------------
-TGCCGGGTCCGGCATGGCTGCGTAAGGGGAGGTGTGACACAGTTCCTGCCCCTGGAGCA
TCGCCAGGCCGTTGATCCCCACGATCCCCACGTGTGCTGATGGTTGCTGTTGCCCTGAAA
CTGATCTGCTGTCTCTTCTATTTTACTTTCAATCTCTCTTTCTGGGGAATATACTTCCCC
CATTACTCAGAGCTAATCACTCCATAATAAATGAAACAGATGCGGTTCTCAGGAATGAG-
-GAATGGAGGTGGTCATGAGGCTGTGGAGGACGAGGAACAGGCCTTCCGCTTGGCCTTTA
GGGCCATGGGA-AAGGATCTAGACAACATAACCACAGAGGCCATAAAAGCCTACATGGTC
CTTTGTAGAAATAGTTCATTGCCAGACTTGGCCTTGAATTTGGAATTATGAGGAGATACA
TGTACCCTCC-GGTCCAATGACTGCTGCATTAATTAGCCAGGGTGAACTTGGGGACATCA
AGGATAGAGAGTTAAAGTGGTCTCAAGAAGAAAAGGCATGGATAGGAAAAGAAGGAATCT
ATAAAAAAAAAAAACAAGCAAATGATAGATGGGTTTATTTTATAGGAGAAAGGCTTGTAT
ATAGATCTAGAAACAAATAGTATTAGAAGGAGAGTATACGAGGCCATGGAATTGCTAGGA
TGAGGAAACAAAGATTAGAGAATTAAAAGATGATGTATAAGCATATAAAAAGTTAGTACT
TCGTTCTCCTAGCTACTTGAAGGATTGGAGATGACAATGCCTAGAGAGATATTAGAGAGA
GCTAGCTGCTTTACTTGCATAAATTTTAAAACTTTGTAAGAAATCATTTTAACCTTAGTA
GTCTGTCACCTTTCTGTTCTTACATGAAAATAGTTACTAAAGACTGCTGTCTGCTGTACC
AGGAAACCGCAAGAGCTGTGCCCAGCTACCCGTGAAGAACAGGCTGTGTAAAAACTATAA
GGAAATGTGCTTTTGCTTTGTGTTTAGTTTCTGTTTTAAGGAAGCAGGGGTTGGAACTAA
TGATCCGGGATTCATAGAATTTATGTAAATTTAAGGATTTCTAAAATTAATATATTAACA
ATGATCAAAGCCTTGATGATGTAGCTTTAGTAAATAAAAGACTGGGTTCAGGCTCTCTGG
TCGGGAGAAGAAGAAGGCAAAAGAATGAGAAGAAAGAAGGAAAAAGAATGAGGAGAAGAG
AGAAARGCAAAAGAAGGAGAAGGGGAAGGCTAAAGAATGAGAGGAGAGAAGGAAAGAATG
AGAAGGAAGAAAGGAGARGAAGGAAGAATGATGAGAATCCTCGGGCAAAGAGAGAGCACT
TGAACTGACAGCTTGCATCCACTACTGACTCCGAGTCATTATTGAATCAGCGCCACTCCC
ATTCCCGCCTTTCTCAGGACCCTCCTCACGCTGAGGCTGGACCTCGGCA
>RNLTR23
------------------------------------------------------------
------------------------------------------------------------
------------------------------------------------------------
------------------------------------------------------------
------------------------------------------------------------
------------------------------------------------------------
------------------------------------------------------------
------------------------------------------------------------
------------------------------------------------------------
------------------------------------------------------------
------------------------------------------------------------
--------------------TGTGGGGAGCCGACTTGCCTGAGACCCCAACATTGAGCTA
ATTAGGACAGANAAAGAACATATGAAAGTTCACCTAAAGGACAAGCTCAGTGGAAAAAA-
-CCCAATGTTCTAGCTAAGCTTACAGAAGTGCCGATACCAATCTGGTGGTCAGCGTTGCT
CAGTAACAAGG-CTTGCCAGAAGTGCTGATACAAATCTGGTGGTCCAACAGGTTTGCCAA
GTGGAGGCTCCTGACCTTTTGTTGGGAGCTAGCTTCATACAGACCTAGGGCTCGTGACCT
TTGCAAAAGAGCCAGCTTCCTACAGACCCCTACAGACCCAGGGCTTGTGACCTTTTGCTG
AGAGCCAATTTCCTACAGACCCACGGATTGTGACCTTCTGCTAGGGGCCAACTTCCTACA
AGACCTAGGCCAACATCCCGCAGGAGTGAGCCAACTACCCTATTGGCTAGTACATCAAGG
TCTCCCGGCCCCCTGAAGACTTCCTCCTCCCCCTGCCTTGCTACTGTATATAACCAGAGC
CTGCAAGCATTAAACTTGTCGCCTTGATCAGACTCTTGTCTTGGCGTCCTTCTTCGTGTC
TCTTGTCCCCCATTCTCTTCCAGGTACCCTCTGGACCCTCGTTGACTGTCCTGCAGGACG
GGACA-------------------------------------------------------
------------------------------------------------------------
------------------------------------------------------------
------------------------------------------------------------
------------------------------------------------------------
------------------------------------------------------------
------------------------------------------------------------
------------------------------------------------------------
------------------------------------------------------------
------------------------------------------------------------
-------------------------------------------------
>MLTR25B
------------------------------------------------------------
------------------------------------------------------------
------------------------------------------------------------
------------------------------------------------------------
------------------------------------------------------------
------------------------------------------------------------
------------------------------------------------------------
------------------------------------------------------------
---------------------------------------------------------TGC
CGAGTCCTGCTTGGCCATGTGGAAGGGACGGTGTGACATGGTTTCCTGCCCCTGGAACAG
AGCCAGCAGGGCGTGGGCCTCCACTGAGTGTTGACGGTTGCTGTGGGCGTAAGGCTTGTT
TGTATATATATATATATATTCGTATTCCTCTTTGCGTGAATGTCTCTATGTACATATTTT
CATGTTCCTCCTTCGAGGAATGTCCTCTCTGCCAAGGTTAATGACTCCATGATAATCAG-
-AGACAGCACGAGTCCGGGAGGCGAGGGTGTGTCTATATGTCTCAGCAAAATGGTAAATG
CTGAGACCTTC-AGGACAGCCCTTAAGGCTGTGGGAAAGAACTCTGAAAACATGAGTTCA
AAAATATATAATTTCTCAACTATGCAAAA-TATAAGGATGC--AATATGAATTATATAAG
GAGCTTCACG-GACCTAAAAGAAC--AGAGGCAGCTGCACTATGAGCCAGCTTGTCAGAA
AGATACAAAGGCAGG-----------------------------CAGA------------
----------------------TACAAAGGCAGGCAGATTCCTGAGTTCAA--GGTCAGC
CTGGGACAGAGCTAGTTTAGGCCCAGGCGTG--GTAGGAATGGTAATCTCAGGGCGGGAT
CCCACCCAGCTAGCTTATT--GTCTGTGCTTA-CAAAGGCAGGCAGATCTCTGAATTCAT
TTGCAATGTTAAAAAAAAAT-GT--GCTTGC-TGTCTCTTTCTAAGAATCAAGGGGCTGG
GGTCATGGGATGCTGATTCATGGGATAATCAAAAGGGAACCTGGGGTAAATGACTGAATT
GATATG---TAAA-TAAAAGACTGGGCTTTTGATCTGCGAGAGAATGAGCTATCCAGAGA
GTTTTTTAGAATTGCAAGAGAAAGCTG---------------------------------
--------------------TCTCCAGAGAG-----------------------------
-------AGCTATCTGGAAAGCTGTCTCGAGCAGAACATAGGCCGTCAGCTTGTAACCCA
CGATTTGACTTCGAGTTGCCTTTTTTTCGCCGCTCCCAGACACCCCTTCCTCTCAGAACC
CCTCTCCAAGCTGAAAAGGCTGGTCCTTGGCA----------------------------
------------------------------------------------------------
------------------------------------------------------------
------------------------------------------------------------
-------------------------------------------------
>ERVB7_2_LTR_MM
------------------------------------------------------------
------------------------------------------------------------
------------------------------------------------------------
------------------------------------------------------------
------------------------------------------------------------
------------------------------------------------------------
------------------------------------------------------------
------------------------------------------------------------
------------------------------------------------------------
------------------------------------------------------------
------------------------------------------------------------
------------------------------------------------------------
------------------------------------------------------------
------------------------------------TG--TAACCTCCCCCCCCCCCCC-
CC---AGCCTG-AAATCTGGCTGATCAGGTTTGACTGTTAGCACCAGGAGAGCATCGGGG
GTGGAGCCTGCCA--------------------CCCTA----TCGTTCTGCCACTC-CCA
C----------------TGCTACTACCTGCCGCCTAGCTG--------TTCCGGAGCTAT
CACGTG--------------------------------GTCACCTGA-------------
----------------------A-ACTGGACTCCAAGGATG-ATTTGGCGGGAATGGG--
-CCCCTCCCCCTTC-TTCATAACCCAGTGTCTCGG-------AATAGTAAAATT--GAA-
CCTTGATCAGACTAG--TTGTCTTGGTTCCATTCTTT-CTCGCGCCGCCTAGATTCCCTC
TTTTCT-TCCAGATT-CCAAGATGCCTC-----CCAGGCTAGAACCCAGACA--TGTGAG
CCGCTGGCCGGCC-TCAACA----------------------------------------
------------------------------------------------------------
------------------------------------------------------------
------------------------------------------------------------
------------------------------------------------------------
------------------------------------------------------------
------------------------------------------------------------
------------------------------------------------------------
------------------------------------------------------------
------------------------------------------------------------
-------------------------------------------------
>RLTR31_MM
------------------------------------------------------------
------------------------------------------------------------
------------------------------------------------------------
------------------------------------------------------------
------------------------------------------------------------
------------------------------------------------------------
------------------------------------------------------------
------------------------------------------------------------
------------------------------------------------------------
------------------------------------------------------------
------------------------------------------------------------
------------------------------------------------------------
-----------------------------TGTAGAGAGAATATCTTGTGT---ATTGT--
-ATGGATGCATCACCTGTCAATTAAAAA--AGCCTATGG------GCCTATGGCTTAGGC
AGG--AAATAG-AAGGTGGGACATCCGGGAGGCAGAAAGA--------------------
---------------------------------------------------------ATT
CTGGGATAGA-GC-----------------CAGGCA---------------------GGA
GATTCACCCGGGAAAGATGTGAGGAG---ACA-GACACATGGTACCTG----------AG
C---------------------ACAGGTAACCA---GCCATGTGGCAGAAT----GTAGA
TTAAAATAAATGGGTTATTTTAAGTTATGATCC-----TAGTCAGAGAA-GAGCCTAGCT
ATATGTGGCCAAGGTATTT--GTAA--ATATATT-TTGAGTCT--GAGTCTTATTTCTGG
GAGCATGGGGCTGGGAGGAAGAACCCA------GACCCTAACTTCTACA-----------
------------------------------------------------------------
------------------------------------------------------------
------------------------------------------------------------
------------------------------------------------------------
------------------------------------------------------------
------------------------------------------------------------
------------------------------------------------------------
------------------------------------------------------------
------------------------------------------------------------
------------------------------------------------------------
-------------------------------------------------
>RLTR20A
------------------------------------------------------------
------------------------------------------------------------
------------------------------------------------------------
------------------------------------------------------------
------------------------------------------------------------
------------------------------------------------------------
------------------------------------------------------------
------------------------------------------------------------
------------------------------------------------------------
------------------------------------------------------------
--------------------------------TGTTGGGAATT-GGTTCTAATGCT----
-------TTGTCTTANTTC---GGCTC--CCAAAAG---------------------CC-
-----------GCGCTTCC-------AGAC-CTGAGGGTCCCTGCCCCC----AGCTG--
-GCTT----C-GATTGGT-AATAAAGAATTGCCGTACAG------CCAATG-GCTGGGCA
GGG-AGAC-GG-AGG-CGGGACTTTTAGATT-GCGCGGGCAAGGG-ACCGAGG---GAGA
GGGAGAGAGGAGA----ATCGCCATGACTCGGAGG-----------CAGAGGGA-----T
CAGATT---------------------TAAGAGCT-GCAGGAGAGAAA---NCATCCAGC
AATGTAGGTGGAAAGGG-----------------AAAGCGGCCCTAGG------------
-------------------------------GGGCGCTGCCCAGAAGGTAA----C-AGG
GCAGCAAAGATAAAATATAGATTT-AGAA---------------GGTGTTAAGCCAGGAA
TACCGG-AGGGGAGTGTGT--GCTA--GCCGCGGGGAGGTTTAGAAGT-GCCCAGCCATT
GAGCTAGTCAAGGCATATCAAAA-----------TTAGCTG-------------------
-------GTGTGKKTGTGT---------------------------TTCATTCGCGAATC
CAGAG-------------AGCTCTTGGGCGGGTGCAGC-GCGCGCGCGACCCGCCGGGAG
CCAAAGCGGTTTAACTAA-TTCAC-CGCTACA----------------------------
------------------------------------------------------------
------------------------------------------------------------
------------------------------------------------------------
------------------------------------------------------------
------------------------------------------------------------
------------------------------------------------------------
------------------------------------------------------------
-------------------------------------------------
>RLTR9C
------------------------------------------------------------
------------------------------------------------------------
------------------------------------------------------------
------------------------------------------------------------
------------------------------------------------------------
------------------------------------------------------------
------------------------------------------------------------
------------------------------------------------------------
------------------------------------------------------------
------------------------------------------------------------
------------------------------------------------------------
------------------------------------------------------------
------------------------------------------------------------
------------------------------------TG--TNACCTCCT-CCAGCCTAG-
GC---AGGCTG-GTTCAGACCNT-------ACGCCACTGAG-GCAGAGCCACCT--GCTG
T-GCTGCTTCTCATCCCAG---------CAGT-CTCCT----TTGATGTGACA----CTG
C------------------CTGCCACCTGCCN-GAGGCCGAACCGGTTCT-CCGAGATTT
TCCGGAGTTAACT-GCA-ANCTGTGAATTTGGCGAGTTNCTGCTAAAAGGC---------
---------------TGTTCTGACAACTT---GGCATCTTTATGACATCAAGAAA-----
------------CTTGGCGTGGCAGANTTTATTA---------TTA--AACATTT-GAG-
CCTTGATCAGANTAG-CTTGTCTTGGCTCCATTTTTCTCTCGACC-GCCTAGTTTCCCTC
TCTT---TTCAG-CT-CCAAGATGCCTC-----CCAGGCTCGAACCCNGACN--TGAGAG
CCGCAGGCCGGCC-CCAACA----------------------------------------
------------------------------------------------------------
------------------------------------------------------------
------------------------------------------------------------
------------------------------------------------------------
------------------------------------------------------------
------------------------------------------------------------
------------------------------------------------------------
------------------------------------------------------------
------------------------------------------------------------
-------------------------------------------------
>IAPEY2_LTR
------------------------------------------------------------
------------------------------------------------------------
------------------------------------------------------------
------------------------------------------------------------
------------------------------------------------------------
------------------------------------------------------------
------------------------------------------------------------
------------------------------------------------------------
------------------------------------------------------------
------------------------------------------------------------
------------------------------------------------------------
------------------------------------------------------------
------------------------------------------------------------
----------TGTGGAGAGCCGTGCCGCGAGCAATCGCGTGCGTGCCGTGAGCAATCGCC
ATTATAAGATG-GCGCTGGCTTCCACTGCGCCT---------------------------
-------------AACTAGTAAACAAGCCTTA-TGCGC-------AAGTGC-AAGAGTGA
-ACTC-----------ACGCCTAGTCA-CT-GCCCATCTCGCGGCGTAGTAATGGGGTGA
TGGGCGAGCAACGAATCAGGAGCTGTCACGCCACATCAGGTGC-TGAAACGTCACGCTGC
GGGCTATATAAGCAGCGCCATTTTCCCGGTTCGGGGTCTTCCCTC---------------
---------------------C--TGATAAGTAAGCA------ATA--AAAGCTTT----
GCCGCAGAAGATTCCGGTTGT--CCTGAGTGTGT--TCTTGCCGGCGGGGACAAAAG-CT
CGGGAT------------------------------------------------------
------------------------------------------------------------
------------------------------------------------------------
------------------------------------------------------------
------------------------------------------------------------
------------------------------------------------------------
------------------------------------------------------------
------------------------------------------------------------
------------------------------------------------------------
------------------------------------------------------------
------------------------------------------------------------
-------------------------------------------------
>RLTR13A2
------------------------------------------------------------
------------------------------------------------------------
------------------------------------------------------------
------------------------------------------------------------
------------------------------------------------------------
------------------------------------------------------------
------------------------------------------------------------
------------------------------------------------------------
------------------------------------------------------------
--------------------------TGTCAGGGCACTCTGGTGGAGTCAGCTTGTGAGG
CAGAAATGCCAAAAAGCTGCTCATGAGAAATGAATTTCTAGGACTCTCCTCCTGGATATT
CTGGCGAAA-GCCAACTCTCCAGTTTGGATC-GGTTTGTCAGGC-G-AAAAGCCTGGAAG
CTGTTTCACGAGG-ATAAGAGTTCCAGG-GAAATTTTCCTCCCAGAG---TTATGGCAT-
-CTCT--------TTCCCTAACCCATTATATTCAAATTTCCA---CCACATTAATCTAGT
GTATAGATTCA-CGTGCACTCTATATAGTATTACCTT-ATAG--TAAATGCCTTTTAAGA
TTGTAT---TCTAACATAG----CTAAAGC--------------CTTTTTCCAGTGTTCT
TAGATTC--------CAGATA----------------------------GCAGCAAGGA-
GCTTAACCTATTCAGTAACTAATTAAGCTCTACCATAAAACAA-----------------
---------------------TAAAAACACCTGCCA-TTT-ACTCAGCTGTCTGTA----
---------------GATAGAGACTAAAAGTCTCACT---GAGATAGAAATCTTTTACT-
ACAGGCTACATTCCATGTC-------AAGTATAAGTTGATATACTACCCTG---ATAAGG
GGGAAA--CTCTCCAGACA----------------GGATAAGT-TTTA-CTAGACCTA-A
GAATTTAGA----------GCTCTGTGATAACACATTA--------CTCTT---AAGGCC
TGTCAAGAGTTAACAACCCC-CTGATGCTT---TTAACC---------------------
------------------------------------------------------------
---TTAAAGTGTGAAATTCTTGCCT-----------------------GGCATTAGG---
-------CTGATCCTAGGC---AGGGCTTGTT------------ATCCCTAATGTAAACA
TTTAATTAG--TCCCTGCAAATTCCT----TTTCTGCTGTAACTG---GTGAATT----T
CAGTGTATCTTGTCTT----TTTG-------------TGA-TTTGTATCCTCTGATAATT
C-GTT----GTA----ATATAAGTCTGAAGCTCAACCAG-A--ACATTACATTCAGATCC
-AACACC-ACTCTCG---TGTGTTTGACTGT--CTGTCATTTT-------CATCCGACTC
CTTTGCCCATCTGC-----TTAAGAAATCCCG---TTCTTCGCAGACACAGGGACC----
--CAGAG----GGTCTGTGGCA---------------------------
>RLTR13D2
------------------------------------------------------------
------------------------------------------------------------
------------------------------------------------------------
------------------------------------------------------------
------------------------------------------------------------
------------------------------------------------------------
------------------------------------------------------------
------------------------------------------------------------
------------------------------------------------------------
------------------------------------------------------------
------------------------------------------------------------
-------TGCCACACCCACTCCAGTGAAGACCTGTGTGGCAGGCCC-AAAAGCTTGGACG
CAG--TCCTGAGGCA-AAAAGTTTCATGGAAACTTAGTCTCCTGGAAG--CCTTGGCAT-
--CCC---------TGTAGCATGAATGC--TCCAAACT--TGTCCCTGCGTTAGTCAGGT
GAATGGATCTG-TGTGCTTTCTTTTCAGTATTGTTTT-ATTAA-TAGGTGCCTCCAAGAA
ATGATTTGAACAAATACCTTAAATTAGGTTGAACTTTT----GCTTCCTGGCCCTTCACC
AATGTCC-GA-TGTCCTAGGCAGTCCTGGA-GCTGACCCTGGGCTTGGAATTTCGTAAGA
ATGTTACTCATTCAG--ATG-----AAATGCCCCCAGTGTTGACAGT----TAGT-----
-AATCAGGCATCTCACAGTTTGCCAGATAGGAGCTAGTAAT-CTCAGGGCTAGTTCA---
-----AAATAGTAAACTTAGAATCCTCATTACAGTCA---GGTATGGCAGACTACATTGC
ATATTAGAAGAAAGTTGGTGAGTTCTTCTGACAAATGGAGATTTCCCTACA--GACACTT
TAAAA-----GAGCAGCCAAGTTACTCCC----ATATGCAAGAATTTACAATGGCCTAGG
AAGAAGGA-GGGTTGTGGTTTAAGGAGGAACTACAGTATTGCATTATTCATGAAAAGGTC
AGCAAGAGCAGAACCCCCCC-CTGGTGCAAGCTTTCACAAGGCTCAGAGGAATAGCATA-
-------------------------------------------------------AATTG
TGACTAGGGTGTGAAATCCT-------------------------CACCTGGCTCCTAGT
CAAT-AGCTGACTTTAGATA-GGGCCTGCATCTTATCTCAATT-GTAAACATTGCCTGGT
TCCTGCCAGTCTTT--ATGTATGCATTTC-TCTGTTTTGTGT------------------
CA-GATAACTTCA-ATGTACCTTGG------CTGATGTGT-CACCTAACTTCTT-TGTTT
T-CTTCTGTAAT----ATATAAGTCTGATGCTCACTTTGAG--AAATTACATTCAGATAC
-AGCACTC---TCTCTTGTGTCCGTGTCTGT--TTGTCACCTTT------TCACCGACTC
CT-TGCCCACCTG--ATTACCGAAA--CCCTGGATTTCCCTGCGGGTTGAGGGACC----
GACTGAGTCC-AGTCCGTGGCA---------------------------
>MLTR31B_MM
------------------------------------------------------------
------------------------------------------------------------
------------------------------------------------------------
------------------------------------------------------------
------------------------------------------------------------
------------------------------------------------------------
------------------------------------------------------------
------------------------------------------------------------
------------------------------------------------------------
------------------------------------------------------------
------------------------------------------------------------
------------------------------------------------------------
----------TGTTGCAGGATTTTCCCTGTCCAATCAC--------ATTAGGGCAGTG--
-GGAGGCTTGTGATTGGACAG-G-AGAA-GGG-AGGCGGAG----CGAGGAGTTGAGG--
----AGACAGA-GAG-AGAGGTCTC-AGGAG------GAGA---------GAGA-GAACC
AGAATGGAGGCCGACGTG---------------------------------------GT-
GTTATCAAA--AGGT------------TAGAATAAT-TGGGTTAA---------------
-----AGCTTT-ATCATTATCATTTG---GCTCTGAAATTATTGTATTG-GCAT-CTTGT
A---------------------AATTGTGTTATTATTGATACATAAATCTG----ATTGG
CTAATTA--AGCATTAAGA--GTCTTGATTCTACCGGGTAATTAGGTGTTGAGATG-GCT
AACCA---GGGGTGCGTGG--GGCGTTGCGTGAAAGCGAGAGGAACTCGGGGTGGGGGGC
GTCCGAGAGATGGCCCGGTGGGAGCCATGTG-GCCTCGCAGGGCTGGCGAGTTGGCGGGC
-CGAGAGACCTAAGAGYGAGTGAGATCACCTGGCGCAGGG----GCTAGCTCTAGAGAGT
TGTTGGCGGCG------GCAGGAGCGCGGGAGCGTGGCCTGGCCCCGCTGAGAG--TTGG
CGGGTTCATTTTTT-AATATTTCC-CGCAACA----------------------------
------------------------------------------------------------
------------------------------------------------------------
------------------------------------------------------------
------------------------------------------------------------
------------------------------------------------------------
------------------------------------------------------------
------------------------------------------------------------
-------------------------------------------------
>RLTR13D5
------------------------------------------------------------
------------------------------------------------------------
------------------------------------------------------------
------------------------------------------------------------
------------------------------------------------------------
------------------------------------------------------------
------------------------------------------------------------
------------------------------------------------------------
------------------------------------------------------------
------------------------------------------------------------
------------------------------------------------------------
-------TGCTACATCCACTCCAGTAGTGACTCGCATGACAGGCCT-AGAAACCTGGACG
CAG--TCCTGAGGCG-AAAAGTTTCACGGAAACTTAGTCTCCTGGAA---CTGTGGCAT-
--CCC---------ATA-TAACGAA--TGCTCCAAACT--TGTCCTTGC-----------
GAATGGATCTG-TGTGCTTTCTTT-CAGTATTGTTTT-ATTA--TAGGTGCCTCCAAGCA
ATGA-CTTGCCAAATACCT-AAGCAAAATTGAACTTT-----GCTTCCTGGCC-TTCACC
AATGCCC---------TAGGTAGTCCTTGA-GCCGACCCTGGGCTTGGAATTCAGTAAGA
ATGTTGCCTATTCAGTGACATTCAGAATTGCCTCTAGTATTGTAAGAGAGATAGTGAAAG
AAATCAGGCAT--TACTATCTACTACATA-GAGTTAGAAAT-CTCAGGGCAAGCTTA---
-----GCAAAGTAAGTTTAGAATTCTTATTATAGTTA---TGTATGGCAGACTACATTAC
TTATTAGTAGAAA-------------------------AGTCCCCCCCACACTATCACTT
-AGAA-----TAAAAGCCAAGTCACTCCC----ATATACAGGAATTTACAATGGTTTAGG
AAGTAGATCGGGCTGTGGTTTAAGGAGGAACTAGAGTATTGCATTATTCATGAGAAGGTT
AGCTAGAGCGGAAC--TCCC-TAATTAGAACCATGACTTGGGCGTGAAAGCCC-------
---------------------------------------------------------TTG
CCCCAGGAGTGTAAAGACCTC-----------------------ACACCTGGCTTCTAAG
AATATAGCTGACCTTAGATA-GAGC--TGACTTTGTCTCAGTT-GTT-TTATTGCCCAGT
TCCTGCCAGTCTTT--GTGTTTGCATTTCCTCTGTTTTGTGTTAA-GAGTCATTAAGCAT
CC-GGTAACCTCATTTGTACCTTG-------CCGATGTGT-CACCTAACTTCCC-TATTT
T-CTTCTGTATT-----AAAAAGTTTGATGCTCGATTTGA--CAAATTACATTCAGATAC
-AGCACAC---TCCCTTGTGTCCGTGTCTGT--TTGTCACCCCTTTTC--TCGCCAACTC
TT-TGCCCACCTGTAACAACCGGAACCCCCTGATTTCTCCCGCGGATTGAGGGGGGG-CC
GACTGAGGCC-GGTCCGCGGCA---------------------------
>RLTR28_MM
------------------------------------------------------------
------------------------------------------------------------
------------------------------------------------------------
------------------------------------------------------------
------------------------------------------------------------
------------------------------------------------------------
------------------------------------------------------------
------------------------------------------------------------
------------------------------------------------------------
------------------------------------------------------------
--------------------------------TGTTGTGGATT-TGGTCTAATGCTG---
CTTG-TATTATGTTAATTT--GGGTCC--CCAAAATTG----------CACGAGAATCCA
CA----CATCCACATGTAA--------GACACTGAGGGTCCCTGCCCCC----AGTTG--
-GTT-----TTGATTGGTAAATAAAGT--TGCCA-GCAG------CCAATG-GCTGGGCA
GAG-AGAC-AG-AGG-CAGGACTTT-AGGATTCC-TAGGCAAGAGGACGGAGG---GAGG
AAGGAAGAAGAAGTAGAACCACCATGCC--AGGA------------AAGGAGAAAGAT-C
CAGGCC---------------------TGAGAAG-TGCAGGAGAGAGA-GCATAGCCATC
ATGTAA--GAGCCAGGG----------------AAGAGCGGCCCCAGGGGCCCCCCCC--
-------------------------------------------AACTGGGT----CCAGG
GCAGCCAAGATGGAATATAGATTTTAGTA---------------AGTAATAACTCAGGAA
TATCAG--GGGAGGT--GG--ATTA--GCCATGTGGAGGTTTGGGAGTGGCCCAGCCATT
GAGCTGTTTAAGGCA---------------------------------------------
------------------------------------------------------------
------------------------------------------------------------
------------------------------------------------------------
------------------------------------------------------------
------------------------------------------------------------
------------------------------------------------------------
------------------------------------------------------------
------------------------------------------------------------
------------------------------------------------------------
------------------------------------------------------------
-------------------------------------------------
>RLTR11B
------------------------------------------------------------
------------------------------------------------------------
------------------------------------------------------------
------------------------------------------------------------
------------------------------------------------------------
------------------------------------------------------------
------------------------------------------------------------
------------------------------------------------------------
------------------------------------------------------------
------------------------------------------------------------
--------------------------------TGTTGAGGTTT--GGTCTGKTGCT---A
TGTATTGTAATGCTAAATTCTGTATCC--GAAGATC--TAG--G----CCT----ACGA-
--------GTGAATTCTCACATNTACAAGCNTT--TGTTGTGCAAACCTTGTTCCTTA--
-ATTTAAAACTATTGGTTAAATAAAAC---TGGCTACAG------CCAATT-ACTGGAGG
AATTAGAGG-T-AGG--TGGGTTTTGAGTTACCTGGTTGGGGGT----------------
---GAGAGAAGGAAGAAA-ANNAGGAGGRGAGAGG-----------AGGAAGCCGCCATC
GA---------------------------AGGGGAGAAGGGCCATGAGCACATAGCCAGG
AGAAA-------------------------------------------------------
------------------------------CAGCAAGTATCTGGGGT--AC----ACCG-
TGGGGAGGTAGCCAGGCCAGCAGTTAGAAG--------------AG---TAGATTAGGGG
TT--ACCC-CCCAGTA-AT--TAT----CA-----AAGCCAAATAAAATAA--CC-ATAG
T-CTGAGTCTCATTTATTTGTAAGCTA------GT-CGGG----GATAA--GCTTACATT
GGTTGTACTACA------------------------------------------------
------------------------------------------------------------
------------------------------------------------------------
------------------------------------------------------------
------------------------------------------------------------
------------------------------------------------------------
------------------------------------------------------------
------------------------------------------------------------
------------------------------------------------------------
------------------------------------------------------------
-------------------------------------------------
>RLTR43A
------------------------------------------------------------
------------------------------------------------------------
------------------------------------------------------------
------------------------------------------------------------
------------------------------------------------------------
------------------------------------------------------------
------------------------------------------------------------
------------------------------------------------------------
------------------------------------------------------------
------------------------------------------------------------
------------------------------------------------------------
------------------------------------------------------------
------------------------------------------------------------
---------------------------------------------------TGCCGGGAG
CC---AAGCCC-ACTTATACACCCTCTGTTTCAGGAATGTTCTCAGGAATGTTT------
--CAGGCCCACTTATACAG--------CCTCT-GTTTC----TGGGAAACCTAGCCAGTT
ATC--------------TGTTCTTATCAGT---ACACCTGCAA------TTT---GCGGT
T--TANGGTTACAGG-----------AACCGA------AAGAACAATGGGA---------
-----------GGGTGGTGACGGTGATGAA--TTGGTCTTGGGCCCTGTGTGGCCTTCCC
GCTTG--CTTGTCTTTATA-AGC-CACTGCCCTGA-------AATA--AAGTTTG--AGA
GCTTGATCAG--ACA-ATCGACTTGCTCTCCTTC----TTTGCGCCTCCTGTCCC--CCA
TTC----TTTCGCCCCCT------------------CCTCAGGTCTCCGCTGAAC--CCC
CCGCAGGTCGGG--GCA-------------------------------------------
------------------------------------------------------------
------------------------------------------------------------
------------------------------------------------------------
------------------------------------------------------------
------------------------------------------------------------
------------------------------------------------------------
------------------------------------------------------------
------------------------------------------------------------
------------------------------------------------------------
-------------------------------------------------
>RLTR12B
------------------------------------------------------------
------------------------------------------------------------
------------------------------------------------------------
------------------------------------------------------------
------------------------------------------------------------
------------------------------------------------------------
------------------------------------------------------------
------------------------------------------------------------
------------------------------------------------------------
------------------------------------------------------------
------TGTAGGCATAATGTTATTGTGCACTGTGTAAAGATT---ATCCTTGTATT----
---ATTCAAATGCTGATTTCTCTGCCCCCTCATATCATTGGTTGCGAATCTGGACATGGC
ATTGTAATGCTTATTCTAAGAATCTCCTGTCTCAATGTTGTGTAAACATTGCTCCCCA--
-TTTATTCTCTGATTTGTCAATAAAAA---GCTGATCAG------CCAATG-GCTGAGCA
GAGGAGAGAAT-AGGGCTGGA-CTTCTG--ATCCCAGCCAGGGG----------------
---AGGGGGGGAGAGAGAGA--------------G-----------AAGAAGAGAGGATT
CGG------------------------CCATGAGGAGAGGGTCGACAG-GAGACACCATG
GGAGAACCC------------------------ACACCTGGAGCAGAGAGAGCCAGATCA
A---------------------TACTAAAAATGCAAGTATCTCGGGG--AT----TTTGG
CTGGGAGGTAGCCAGATTAGTTTAGAGGAT--------------TAGAATAGATTAA---
T---AACTGCTCAGCTTAT--TGTG--CTGTAAAGCAGCTTGATTAAATAAATCTTA-TA
GTCTCTGTCTCATTTATTTGGGAGCTA------GC-CAGGATAAAGAAA-AAAACTATCA
CTTT---TTAAAAATTGCA-----------------------------------------
------------------------------------------------------------
------------------------------------------------------------
------------------------------------------------------------
------------------------------------------------------------
------------------------------------------------------------
------------------------------------------------------------
------------------------------------------------------------
------------------------------------------------------------
------------------------------------------------------------
-------------------------------------------------
>RLTR20C_MM
------------------------------------------------------------
------------------------------------------------------------
------------------------------------------------------------
------------------------------------------------------------
------------------------------------------------------------
------------------------------------------------------------
------------------------------------------------------------
------------------------------------------------------------
------------------------------------------------------------
------------------------------------------------------------
--------------------------------TGTTGGGGATT-GGTTCTAATGCT----
-------TTGAATTAATCT---GGCCC--CCAAAATT--------------GGGAATCT-
-----------GCGTGTCC-------AAACGCTGAAGGTCCTTGTCCCC----AATTG--
-GTTT----TTGATTGATCAATAAAGAGCCA----ATGG------CCAATG-GCTGGGCA
GGT-AGAC-TG-AGG-TGGGACTTTTAGATTTGCATGGGCTAGGA-ACTGGGA---GAGA
GGAAGGAAGCAGA---GATCACCATGAT--GGGGA------------AGAAGAA------
-AGAC--------------------------------CAGACCTAAAG---GCCCGCCGA
C-ATGTGAGAATCAGGG-----------------AAAGTGGCCACACG------------
-------------------------------GGCCACTTCCCCAATTGTGT----TTGGG
GTAGCAGAGATGAAATATAGATTTTAAAA---------------GATGTTAACTCAGGAG
TACCAG-AGGGGAGTGTTT--GCTA--GCAGCGGGAAGGATTAGAAAT-GCCCAGCCATT
AAGCTAGTCAAGGCATATTAAAA----------TTAAGCTG-------------------
-----------------GT--------GTGTGTGTGTGT-GTGTCTTTCATTCGCGAATC
CAGAG-------------AGCTCTTGGGGGGGTAGGGCGAGAAGTGTGTGTGA-------
------------------------------------------------------------
------------------------------------------------------------
------------------------------------------------------------
------------------------------------------------------------
------------------------------------------------------------
------------------------------------------------------------
------------------------------------------------------------
------------------------------------------------------------
-------------------------------------------------
>RLTR12A
------------------------------------------------------------
------------------------------------------------------------
------------------------------------------------------------
------------------------------------------------------------
------------------------------------------------------------
------------------------------------------------------------
------------------------------------------------------------
------------------------------------------------------------
------------------------------------------------------------
------------------------------------------------------------
------TGTAGGCATAATGTTTTTGTACACTGTGTAAAAGTTT--ACCCTTGTGTT----
---ATTCAAATGCTGATTTCTCTGCCC--TCATATC-TTGTTTC--AATCCAGACATGGC
ATTGTAATGCTTATACCAAGAATCTCCTGTCTCAAGTTTGTGTAAACAATTCTTACCA--
-TTTATTCTCTGCCTTGTCAATAAAT----GCTGATCAC------CCAATG-GCTGGGCA
GAATAGAGAAT-AGGGCGGGAGCGTCTGCCAGCCAGAGGAAGGA----------------
---GAGAGGAGAGAGGGAGATTCAGATCAGCCAGG-----------AGGGATGGAGGATT
TGGAG----------------------CCATGAGGAAGGGGTCCAGAGAGAGAGATCATG
AGGAAAC--------------------------ACACCTGAAGCCCAAAGAGCCAGATCA
A---------------------TAATAATA-TGCAAGTATCATGGG---AT----CGGGG
CTGGGAGGTAGCCAGATTAGCATAGGAGGT--------------TAAGGTAGATCAT---
TT--AACTGCTCAGCT-AT--TGAG--GTG-----CAGCTT--TTAAATAAATCTTGGTT
TTCTCTGTGTGGTTA--TTGGGGACTA------GCATAAGGTAAAGAAATACAGCCACCA
GATTAATTCACTGCTTACATTT-----ATATTAAAGATAATTCATTTACA----------
------------------------------------------------------------
------------------------------------------------------------
------------------------------------------------------------
------------------------------------------------------------
------------------------------------------------------------
------------------------------------------------------------
------------------------------------------------------------
------------------------------------------------------------
------------------------------------------------------------
-------------------------------------------------
>RLTR9A4
------------------------------------------------------------
------------------------------------------------------------
------------------------------------------------------------
------------------------------------------------------------
------------------------------------------------------------
------------------------------------------------------------
------------------------------------------------------------
------------------------------------------------------------
------------------------------------------------------------
------------------------------------------------------------
------------------------------------------------------------
------------------------------------------------------------
------------------------------------------------------------
------------------------------------------------------------
-T---GTGGAG-GTTCTGCCCTGACCTGCATAGCAGGAGTTGCCGCATCAGC--------
--TATTTTTGCTATCACA----------------GCAC----TTGGTGGAATTTCCCCGC
CCG--------------AGTTGGGAGTTCT---GCTTTTGGCC------TGATAAGAGAG
ACCTGTGCTGAGAAATG-------GAAACCTA--------TGCCATTGGCT---------
-----------GCCGGCATGAGGTGATTTAC-GTCATCAGTCACGTCTAGGGGTTGGGCT
TATGGTTTTTGCCTTTATA-AGCCTGCTGCTTTGC-------AATA--AAGTT-G---AG
CCTTGATCAGATAC--TTTGTCTTGGCTCCATTC----TTCTCTTCATCCTTGTCCTTTA
ATT----CCCAGACTCCCATT---------------CGAGGTACCTATGTTGACTGGTAG
TCACGGGTCGACT-ACA-------------------------------------------
------------------------------------------------------------
------------------------------------------------------------
------------------------------------------------------------
------------------------------------------------------------
------------------------------------------------------------
------------------------------------------------------------
------------------------------------------------------------
------------------------------------------------------------
------------------------------------------------------------
-------------------------------------------------
>RMER6C
------------------------------------------------------------
------------------------------------------------------------
------------------------------------------------------------
------------------------------------------------------------
------------------------------------------------------------
------------------------------------------------------------
------------------------------------------------------------
------------------------------------------------------------
------------------------------------------------------------
-------------------------------TGTAGAGGAA-T-TTTAATCCAGCAACAT
GGCTGCTCTGGCAAGGGATCACA-----TCCAAAGACCTTCTAGGTCTGTGTGATCTGGC
TGGA-ATGCAGACACACCTT--------------------------TAATCCC-------
-TCTGGCTGGAATACAGACATACCCTTA--GTACACACCTTTAA-TCCCAAACAATGA--
-AGGTAAAGTTAGTTTGTAGA---AGGAAGCAGCCA--TGTTTGA--AA-GTGATGTCTA
ATTGAGGGGCA-GACAAAG----TGATGAATCAGA-GAAAGATTTGACAGAATGAGT-CA
GAGATAGGATATGCCCAACTCTCACGAGAACAGCACAGGAA--A-GAGAGGCTACTTAAG
-AGCAGCAC-----------------AGAGAGAGAGGGAGGTTGGGA-------------
--------------------------------GGCAGTTTT-ACCAGGACAGTT------
---------------------TTACAGAGACAGGT---T-GCAGAGAGAAG-----TAGA
GGCAGGTAAAGACAGAATAAGCCAGAGAATGA-GAAGGAGCCAGAAGATTAGAACAGATT
GCCAG--AGTTAGTTTG--------AGGCCAAGCAGAG-----CAATTCAGTGAGAAGCT
GAGAGAAGCCAGATTGAATCAGTCAGCTTGG-AGAG--------GAGTTTG---------
AGCCAGAA-----CAG--CTGAGTTGAACC----AGCCAGCCAGAGTTCA-GAAAGAACT
AG--------------AAAGGGTGAGCTTAT--TCAGC---AG--TAAGCCTCCAAGATG
ACAATTACATCTGGCGAA-TAAAAGTTACTTTTACA------------------------
------------------------------------------------------------
------------------------------------------------------------
------------------------------------------------------------
------------------------------------------------------------
------------------------------------------------------------
------------------------------------------------------------
------------------------------------------------------------
-------------------------------------------------
>RLTR26C_MM
------------------------------------------------------------
------------------------------------------------------------
------------------------------------------------------------
------------------------------------------------------------
------------------------------------------------------------
------------------------------------------------------------
------------------------------------------------------------
------------------------------------------------------------
------------------------------------------------------------
------------------------------------------------------------
------------------------------------------------------------
----------------------------------------TGGGCAAGTGGGCCGTGCCA
CCAGACAG------AAGAACTGGTAAGGTTGA-GTGAGCTCAG-----ACCCTGGGAAT-
-CTCAGAGACTTGAGATCATGGCAGGAG-------TGGAGCCGCTCCCTACCCATT--TC
TGTACCTGCTC-TGGAACACGTAA-CCACGAC-ACCCCACTGAGAGGA-----------C
CATGGGCAGTCAGTCACGTAGGGATG--AAACACCTGG----AGTCCTTCCCCATGCAAA
TAGAGCATCA-CTAACATCTCAAACT-----GAGCCAATAGGAAACACCTACCCCTAA-A
TCCCACCCCACTCC--------TCAATGTTTATATA--GTCCCTGTCCACATGGAATAAA
GCRCACAAG------TTATTTCACCGAGGATCGTCTGAGAGTGGCTGTTTTTACTGAG--
-CTGTAACACTT------GGGGAAGAGTTCTCT--CTCCC-------GAAGCATTCATCG
CTGGAC----CTTGGACCCGCC----------------TTGGCTGGCCAGGCTCATGCAC
T--GCTGCC-GCTGCCWCCACCTCTGC-----CGCTGGCACTGGCGCTGC---CGCGGTA
--------------GCTGA---CGAGAGACCCGGGACCT----CGGCTACCT-------G
CCCTGCGCAGGCCGCCC------AAACC---TCCTTGCTTCTCTTCTAAGAGCTGTAACA
CTCCCGGCATTCCCGGCCGGACCAGAGCCCCGTGGAACCTATTCGTCCCGGTTCYGCTTT
GCCCTCCAGGCAGACAGCAGACGACA----------------------------------
------------------------------------------------------------
------------------------------------------------------------
------------------------------------------------------------
------------------------------------------------------------
------------------------------------------------------------
------------------------------------------------------------
-------------------------------------------------
>RLTR20B2_MM
------------------------------------------------------------
------------------------------------------------------------
------------------------------------------------------------
------------------------------------------------------------
------------------------------------------------------------
------------------------------------------------------------
------------------------------------------------------------
------------------------------------------------------------
------------------------------------------------------------
------------------------------------------------------------
--------------------------------TGTTGTGGATT-TGGTTTAATGCT----
--TG-TATTATGTTAATT---GGGTTC--CCAAAATTG----------CACGAGAATCC-
---------CCGCATGTAA--------GACGCTGAGGGTCCCTGCCCCC----AGTTG--
-GTT-----CTGATTGGTAAATAAAGT--TGCCA-GTGG------CCAATG-GCTGGGCA
GGG-AGAC-AG-AGG-CAGGACTTT-AGGATTCG-CAGGCAAGGGGACCAAGA---GAGG
AAGAAGGAGGTAG---AATCGCCATGCC--AGGA------------AAGGAATAAGAT-C
CAGGCT---------------------TGAGAGC-TGCAGAAGAGAGA-GCATACCAATC
ATGTAA--GAGCCAGGG----------------AAGAGCAGCCCCAGGGCCCCCCCCCCC
C------------------------------------CCCCCTAATTGGGT----CTAGG
GTAGCAAAGATGGAATATAGATTTTAGTA---------------AGTAATAACTCAGGAG
TATCGG-AGGGGAG---GT--GTTA--GCAACGTGGAAGTTTGGGAGTGGCCCAGCCATT
GAGCTGTTTAAGGCATATTA-AAAT--------ATAAGGC--------------------
--------TGTGTGTGTGT-----------------------GTCTTTCATTCGGGAATC
CAGAAC----------ATTGGGGCGGGTAGCAAGGAAC-TCGCGCTGCCGCCACCGGGGA
GATTTGAGTAGGATTAATCACCTACTGCAACA----------------------------
------------------------------------------------------------
------------------------------------------------------------
------------------------------------------------------------
------------------------------------------------------------
------------------------------------------------------------
------------------------------------------------------------
------------------------------------------------------------
-------------------------------------------------
>RMER20B
------------------------------------------------------------
------------------------------------------------------------
------------------------------------------------------------
------------------------------------------------------------
------------------------------------------------------------
------------------------------------------------------------
------------------------------------------------------------
------------------------------------------------------------
------------------------------------------------------------
------------------------------------------------------------
------------------------------------------------------------
--------------TGTTGGGAAACCC---TGCTACTTAAGGTCGNAGTCTACCAT--GT
CCGGATAGCTCCTCTGAGCTCNGTGCAAAATG-GAGGACTCCC---TTTNCCAGCAGGG-
-CTTCCCCTTCTCTGACCTTGTCTGGGG---------AGCCCGACCCCCACAC-----CC
TCTACCTGAGG-AAGGTCACGTAGTCCTTGGCAAACCTACAAGTTCAACTTCCTCTTTCC
CNATAAGAACCTGCCCAGCAAGTACCTGGGATTCCTGG----AATGCCTCTCCATGCAAA
TGAGGCATTC-NCAGTACTTTAAACT----CCAGCCAATGATTTACATTCACCCTGAAAA
CTCCTTCCCAC--------TCTCCAAGGTTCATATATAGCCCTTGTTCACCCCGAATAAA
GTGTATGCGCACAAGCTGTTTCACTGAAGATCGTCTAAGAG-AGCTGTTTC-ACTGAG--
-TATCGTCTAAAA-----GAGCTGTAACACTAAAATCCTC-------GGAGAAGCCCTCT
CCCCACC---CCAGCACTCACT--------------CCCAGCCGGACCGGGATCCTGCAG
---ACCCCACCCGTTC-CAGACTCCGC-----TTCATCCTTCCAGCCCGG---TGTGCAG
CGGCGCCTGGACACCCTGAG--GGAGGAAGCGGAACGCG----GAACCACAGCTGGACCC
CAACATGCATACCACA--------------------------------------------
------------------------------------------------------------
------------------------------------------------------------
------------------------------------------------------------
------------------------------------------------------------
------------------------------------------------------------
------------------------------------------------------------
------------------------------------------------------------
------------------------------------------------------------
-------------------------------------------------
>IAPLTR4_LTR
------------------------------------------------------------
------------------------------------------------------------
------------------------------------------------------------
------------------------------------------------------------
------------------------------------------------------------
------------------------------------------------------------
------------------------------------------------------------
------------------------------------------------------------
------------------------------------------------------------
------------------------------------------------------------
------------------------------------------------------------
------------------------------------------------------------
------------------------------------------------------------
----------------------TGTGAGGAGCCG------------CCCTTGCAATCGCC
ATTACAAGATG-GCGCTGATATCCGGTGTTCT----------------------------
-------------AACTGGTAAACAAGTAGTC-TGCGC-------ATGTGCTG-GGGTAT
TTTTCC----------ATTCCTTGTGC-CCTGCCTGTCCCGTGGCGT-CATCTGGGCTGA
TAGTG-AGCAGCCAGTCAGGGTGAAANACGTC---TCCAACCGCTCTT--GTGGTCTATT
TAAGGACC-GAGTTTCCTGTGTTCTGGGCCTCCTCCCCCAGAAGCTG-------------
----------ATGATCTTTCTCTCGAG-----ATGCA------TTA--AAGCTAT-----
GCTGCAGAAGAACCCGTGTGTGTCCTGTGTGTGTGTCCTCGCTGG--CGAGACTCCN-TA
TCACACAGGGACA-----------------------------------------------
------------------------------------------------------------
------------------------------------------------------------
------------------------------------------------------------
------------------------------------------------------------
------------------------------------------------------------
------------------------------------------------------------
------------------------------------------------------------
------------------------------------------------------------
------------------------------------------------------------
------------------------------------------------------------
-------------------------------------------------
>RLTR42
------------------------------------------------------------
------------------------------------------------------------
------------------------------------------------------------
------------------------------------------------------------
------------------------------------------------------------
------------------------------------------------------------
------------------------------------------------------------
------------------------------------------------------------
------------------------------------------------------------
------------------------------------------------------------
------------------------------------------------------------
------------------------------------------------------------
------------TGATAGTTTCCTGCTGAAAGACTACACTTCCCAGCTTCCCTTGCGGA-
-CTACGGAAGTCATTTCCGCCCCTATAAGGGGCCGCATCCCATCTTCCTCTGTAGGCATT
TTGGCCATCCG-CACACGTGGGTGACAAAGATGCCCCCTCGCCGTGAATAAACATGGTCC
CGCCTAAGGTCAGACCAAGCCTCTCTTTCTTTCCGCCTTCTGTCTCTCTACAGCTGCTCT
TAAATAATCTAACA----------------------------------------------
------------------------------------------------------------
------------------------------------------------------------
------------------------------------------------------------
------------------------------------------------------------
------------------------------------------------------------
------------------------------------------------------------
------------------------------------------------------------
------------------------------------------------------------
------------------------------------------------------------
------------------------------------------------------------
------------------------------------------------------------
------------------------------------------------------------
------------------------------------------------------------
------------------------------------------------------------
------------------------------------------------------------
-------------------------------------------------
>RLTR16
------------------------------------------------------------
------------------------------------------------------------
------------------------------------------------------------
------------------------------------------------------------
------------------------------------------------------------
------------------------------------------------------------
------------------------------------------------------------
------------------------------------------------------------
------------------------------------------------------------
------------------------------------------------------------
--------------------------------TGTTGTGGATT--GCCCTGGTGCTG-TT
TGTATTTTGATGTTAATTCTGCTTTCT--CAAGAGG---GGCTG-----CCTCGAATGA-
--------GGAGTGAATCACGTACTCAGGTGAY---TTCTTGTGAACCTT-CTCCCCA--
-TTTTTAACTGGTAA---AAATAAAG------GCTAGAG------CCTGTG-ATTGGGCA
GTGGAAG--GG-AAAGGTGGGACTGGAGG-TTTTAGAGAGGGAGANAGGAAGAAGGA---
GAGAGAAGAGAAGAGAGAGGGAGAGGGGA---CAG-----------AGGAAGAGGAGGTG
GAA----------------------------GGAAGATGGAGCAGAACCACATGGCCTGG
AGAAA-------------------------------------------------------
------------------------------CCRCAAGTAGCAAGGGGTCTC----ATAGC
TGGGGAATATAGTAGTGTAGTG--GTAGAT--------------CTGCCCAATCTAGG--
-------CANACAGCTTRT--AATC--ATA--------TTAACTGAGTTGTGTTTTCTTT
GCATGGGCTTATTTGGGTTGGAGATTA------AC-TGCAACA-----------------
------------------------------------------------------------
------------------------------------------------------------
------------------------------------------------------------
------------------------------------------------------------
------------------------------------------------------------
------------------------------------------------------------
------------------------------------------------------------
------------------------------------------------------------
------------------------------------------------------------
------------------------------------------------------------
-------------------------------------------------
>MMERVK10D3_LTR
------------------------------------------------------------
------------------------------------------------------------
------------------------------------------------------------
------------------------------------------------------------
------------------------------------------------------------
------------------------------------------------------------
------------------------------------------------------------
------------------------------------------------------------
------------------------------------------------------------
------------------------------------------------------------
------------------------------------------------------------
------------------------------------------------------------
----------TGTGAGGAGCGGGTGTGGCCGCGGCCCCAAGATGGCGCCCGGGACTGCT-
-GCCAAGTCTTATGACTGGCACCTGACTTCCTCATATCC-------CTCAAGATA-GCCA
CGTACCTTGAG-CT-GCATTGCGCAGATGCACCACGACGTAAGAT---------CGGATG
-ATGTGACGAA--TGTAGTCCTGAG----CCAA--TGAACT--GTGCCTACGTGG--ACT
GGGGTG----------------------AGGGGGA-----GTGGACTGGAGGGGATAAAG
GGGGA--------------------TGGCCGAGAGAGGTCGGGGC------ATTC-----
-------------------------------------------------------TTCTT
TTTCCTGCACATTTGT---GAA-----------------------GTTCCTGAATAAAC-
TGCCTTGAGAAGGACGTCGGTTTCGTCGCTTCTTTTCTGCTGG---TCGG--AGACGGTA
GCGACA------------------------------------------------------
------------------------------------------------------------
------------------------------------------------------------
------------------------------------------------------------
------------------------------------------------------------
------------------------------------------------------------
------------------------------------------------------------
------------------------------------------------------------
------------------------------------------------------------
------------------------------------------------------------
------------------------------------------------------------
-------------------------------------------------
>RLTR19C_MM
------------------------------------------------------------
------------------------------------------------------------
------------------------------------------------------------
------------------------------------------------------------
------------------------------------------------------------
------------------------------------------------------------
------------------------------------------------------------
------------------------------------------------------------
------------------------------------------------------------
------------------------------------------------------------
------------------------------------------------------------
------------------------------------------------------------
------------------------------------------------------------
---------------------------------------TGTTGAGGCCTGCTCCTTTTA
ACATAACTGTA-GCCATTTTGTATTCAGTCT---CCATTTTGCTCATAAGGTGAAATTAA
GTTCAGGTTCTCAGACTCTACTTCCCAGAA----GTAATTA---TCCATAGCTGACACTG
AAGAATGCTA-CTAATAAGCCAAAAAGTTATGGTTGA-----ATCACTTGTACTCTGTTA
TCTCAATGTTCTGAAATTCCCCTGTTCACC-ACCTGTCCACCA-CCCT-TCTTACCTCAC
TCAGGACCAATCAGCTTAAAGGTTAGCTGATAATACTTTGTCTAGTTAGCCAAAA-ATGT
TGTACCACTTCACTGCTTGCCTTTTAAACTTTTGAA---CCTG--GTTTTTCCTATAAAA
AGCCTGC-----CCTGAGGACAGACTGGTGCCA--CAATTAGGTTTT-----TCCTTCTT
GTGGTCCTGAAC------GTTCAG--TATTATGGTGTGTGTTCAATAAACTATTCTTGCT
TAACTGAG-----ATTGGTGTTTGTATG-----GTTTGTGTGGCAATTCCC-AAACCC-C
AACA--------------------------------------------------------
------------------------------------------------------------
------------------------------------------------------------
------------------------------------------------------------
------------------------------------------------------------
------------------------------------------------------------
------------------------------------------------------------
------------------------------------------------------------
------------------------------------------------------------
-------------------------------------------------
>RLTR17_MM
TGTCAGGAGCCATAATGGGACAAGCTAATAACTAGCAGGTGATCATCCTGAAGTGGCCTG
CCTCGGATTATTATATAATCTGYGACAGGTGAGCCCTCATTAAGCAAGGCTGTGAGGGAC
TCATTTTAGGAAAGATTCCTGCTATTAATATGCTTTTCCTGTTATTATTAAACATATATA
ACAATCACTAAGTAGTAGCACACCCCTTTGGAGCAGATCTCTGCAGATCCACGAAGATGT
ACTATCTTGTAGTGATGCTATATAGACAAATAGATGACTTAAGTCTTAATGATGATCCTA
TAAGAATTCCTAAAATTATATCTGTGATTATTAAGCTCTTTTATAATGGGACTGCTATTA
GGTCCTTTTCTGATAGTCAAAGCTGCGATGAGAACTCTGCCAGTCTCCCAAGTGTCACCA
GTTAATTGCTCTTAGATGGTAACCAGACTTTCTCCTACTCAGAGCACATTCCAAGAGGTT
GTAAAACAATTAACCAAAGGTCATAAAAAGGGAACTAACGATTTATTATAGGTGCTAGGA
CAGAAGATAAAATATCGACTGGGTTTATCTATACAAAACTTCACTTATAACTTAGTTATG
GTTTTAAACCTTCGGTGAACCTGTGGAGCTGAGACAGGTGATGGATGTTTAGCTAGATAA
TTACTCCTAATGGATATGCATGTAAACATTCTCTGTTGTAAACTTCTATTTCAATTTATG
ATTTGATTTTCTGTGTGAACTTTTGATGAACTTTTTAACATGTGATCATGTATTCTGAAT
GATGTTTAAGGGCTGAGGACAAAGAGAAGAGTCAGAACTGAGGGACTGGGGTGAGAGGAA
YGGAGGTGAGA-AGAACTGAGCTGAGGGAACTGAGCTGAGAGAGGAACTGAGCTGAGGAG
AAGTTTTTAGACAGAACACTTTTTAGATTAGAAGGAGAATGCAGAGTGGAGTAACTTAGA
AATTATAGGTAACATAAAATACTAAGAGAGCAATGTGCAGAATGCAGAGGGAAAGAGGAA
AAAAGAAGATGTCGCAGAGAGCAGAAGGAGCAGGCAGGCTTCTCCTTACCATGGGACAGA
ACAGGTCCCATGGTAAGGACAAGGCAGGTTTAGTCTTATTAAAAGAAACAAAGCTTTTTT
TCTTACAAACATGGGTTTAATTCATTTAGCATTAAAAAGGTAGAAGCCTTTTCTTTCTCT
ATGTAATAAAGATTGGAGCGCATTTTTCATCCAGAATGAGTGAGTTCTTTCTGCACCGGT
GCTTGGTCTTTTGCTCCATATGCATATGTAAGTATGGATGTGTGTGTAAGTATGTAATTG
TGAGAATGTATRCGTGTGTGTGTGTGTGTGTGTAAGTATGTAATTGTGAGAATGTATGCR
TGTGTGTGTGTGTGTGTGTGTGTGTAAGTATGTAATTGTGAGAATGCATGCAAGCTGGGC
CCAACTGGGTTTGAATGAAAATGAATAAATGAGCATGAATGAAGCTGAATATGAATTTAT
GTGAGATTATGCATATTCGCTTATGTAAAAGTTTTTCCTTCTGCGAGTGTTATTCTCTTC
TCCTGGTTCAATAGAAGTTTATTGCTCCAAACTTCCCCCTAGCCCGACAAGCAAGAGGCA
TCTGGACAATAGGGAAAAGGCTCTAGCAATTAATCCTTTACTTAATCTCCTGCTGTTTTA
GGATGAGGTGCTAAGTGCCAGAGACTGCAGTTTCTGGCCTCAGAGGATCACAGAAGGCAG
GTCAGCTACAATAGCATAGTAACTTAGACTTAGATAAGTAAACTTTTTATTATACAGCAA
CCCTAAATTTCTCGTAAGACAAAGTCTTACCCCAGAAACTCTTAAGACAAAGTCTTACCC
TCCGCCTACGCTCTTCCCCCCTCCGCTGCCTCAAGAAGAACCGACAAGAAAGAAGAAACA
CCCCACGCCGGGGCTGGCCCCCCGGCACACA------------------
>RLTR26_MM
------------------------------------------------------------
------------------------------------------------------------
------------------------------------------------------------
------------------------------------------------------------
------------------------------------------------------------
------------------------------------------------------------
------------------------------------------------------------
------------------------------------------------------------
------------------------------------------------------------
------------------------------------------------------------
------------------------------------------------------------
-------------------------------------------------TGTGGGACGGT
GGGCTATGATAGGCAGCCTGGTCCCTGGTTGAGCTAAGGCTTAAAACCCCGGTGACCCT-
-GCAGGGGACTCGCCTGCAAGGGACGGTAGGCATTTTGCCATGCTCCTGGGCACCTGGCT
CCTGTCACATA-GCTACAGCCCCCCACACCCCCACCCCCGTAGAGAGGTTTGTGGCCATC
AGTCACGTAGGAGCAGCACTCCAAGCCCTCCCACATGTAGATAAGGTATCCCCAAGCTCT
CAGACCA---------------AGCCAATAGGAAGTACCTGCTGTCAGACCCTGACCCAC
CCCAAAACTGTATATAAGGATCCTCCTATCCAGAAGGAATAAAGGTGTGTGAGAATTACT
CCATCATCTGAGAGCTTCTGTCATAAGAGCTGTAACACCACCGCTAGGGAAGAGATCTGC
TCTCCCCCCCCCCAAGAAAACGCCACCAGAAGCTCCCCTGCACTCCTCACTGGCTAGTTA
GCCTCCTTCCGGCTCAGCCTCGCCCGACTCAGTGCAGAGCGACCTAGGTGCAGCATCTTG
GAGCAACTGCAACCAAAGAAACAGCAGCAG--TGGAGACTGAGGTGGAGGCAGCTGCAGC
AGCAGAGGCAGTGGAGGCAATTCCCCCTCCCTGCTCAAGTTCTCTCCCCTTTCCCTGAAC
CCTCGCACCTGGCCTGGCCAGAGATCTCCGTGGAAAGCCTCCAGTACACAGGCCCACA--
------------------------------------------------------------
------------------------------------------------------------
------------------------------------------------------------
------------------------------------------------------------
------------------------------------------------------------
------------------------------------------------------------
------------------------------------------------------------
------------------------------------------------------------
-------------------------------------------------
>RLTR44B_LTR
------------------------------------------------------------
------------------------------------------------------------
------------------------------------------------------------
------------------------------------------------------------
------------------------------------------------------------
------------------------------------------------------------
------------------------------------------------------------
------------------------------------------------------------
------------------------------------------------------------
------------------------------------------------------------
------------------------------------------------------------
---------------------------------------TGCGGGAAGCGGGTGCGGCCG
CATGGGCCTAGATGGCGCCCTGGCCCATTGCCAGGCCCCGTGAACCCCACNTGTTTACT-
-GCCTTGCCCGAGCATGCGCAG-TGAGG-CTGCATGCGT-------GGGCTGCCT-GCCA
GGCTGGACTGT-TCCTCGTGATCCGGACCTGTCAGCCTATCGGTGACCGACCTGAGCTCG
TGCCTGGAGCGTGTGTGANTTCTGATTGGATGAGGTGGGGT--GGAGCGAGATG--AGGT
CAGTCG----------------------GCGCGAGTATAGGAGG---GTTGTTGTTGTAG
CCCTTGCCCTAAGTGGAAG----------------AGGTTGT------------------
--------------------------------------------------------AAGT
AAAGCTGCAAGAAGGAGNGG-----------------AAGAAGAAGCTGCTGGGGAAGAG
AGCTGTAGGAGAAAAAGCC-ACAAGTAAAGAAGCTGCTGCGTGAACCCGCCTTGGTGTCC
GTGTCGTTCTTGTCTCCGCCGGAGCGGAGA-----CTGCGGCA-----------------
------------------------------------------------------------
------------------------------------------------------------
------------------------------------------------------------
------------------------------------------------------------
------------------------------------------------------------
------------------------------------------------------------
------------------------------------------------------------
------------------------------------------------------------
------------------------------------------------------------
------------------------------------------------------------
-------------------------------------------------
>RLTR26B_MM
------------------------------------------------------------
------------------------------------------------------------
------------------------------------------------------------
------------------------------------------------------------
------------------------------------------------------------
------------------------------------------------------------
------------------------------------------------------------
------------------------------------------------------------
------------------------------------------------------------
------------------------------------------------------------
------------------------------------------------------------
--------------------------------------TGTGGGGCAGTGGACCGTGCCA
CCAGACAG------AAAACTTGGTAAGGTCGA-GCGGATTCAG---AAACCCCGGTAAT-
-TCTCATAACTGAGAACGGTAG-GCGTT-------TAAATCTACTCCCGACCAGGT--TC
-----CTGTCC-TGGAACACGTGA-CCACGAC-ACCCCATGGAGAGGA-----------C
TGTGA-CAATCAGTCACGTAGGGGC----AACACCCGA----AGCCCCTCCACATGCAGA
TGAGGCATCC-CTAACATCTCAGACC-----AAGCCAATAGAAAGCATCTGCTTTTAG-A
TCCCAACCCACCCCAACCCACCCCAAAATGTATATA-AGACCCTATCCACAAGGAATAAA
GCGCACGAGA----GTTATTTCACCAAAGACCGTCTGAGAGTGTCTGTCTT-ATAGAG--
-CTGTAACACTTC-----GGGGAAGAGAATTCT--CTCCC-------GAAGCTTTCGTWG
CTGGAAGCTGCTCGAGCCTACCGCAGTCACTTCCTGCTCTGGTGGCCCCGACCTTGGCTC
CTAGCCGCCCGTCACCACCACCCCTGC-----TCCCACCTCGRGCCCTACTAACTTGGTA
TAGCATCCTGCCCTGCTGTGCCCACCAACTCCGGAGCAG----CGGCAGCTGTGGAAGAG
GCCCG-GCAGCCCGCCT------TGCTCCGGCTCCCCCTCCCCTTCAGAGAGCTGCAACT
CTTTGGCCRCTCCGGCCGGGACCAGAGCCCCGCAGATCCC-----CGCAGATAGCGYCCG
GTACAC-AGACCGGCA--------------------------------------------
------------------------------------------------------------
------------------------------------------------------------
------------------------------------------------------------
------------------------------------------------------------
------------------------------------------------------------
------------------------------------------------------------
-------------------------------------------------
>RMER20A
------------------------------------------------------------
------------------------------------------------------------
------------------------------------------------------------
------------------------------------------------------------
------------------------------------------------------------
------------------------------------------------------------
------------------------------------------------------------
------------------------------------------------------------
------------------------------------------------------------
------------------------------------------------------------
------------------------------------------------------------
--------------TGTGGGAAAACTCGACTGCTAATTAAGGTCGAAGTCCACCATTGAC
CAGGATAGCCTTCTGGGGCTCGGTGCAATATG-GGAGACTCCC---TTCATTAGCAGGG-
-CTTCTCCTTCTCTGACCTTGTCTGGGGGAATTCATAAGCCCCCCCCACACTCATATGCC
TCTACCTGAGG-AATGTCACGTAG-CCTCAATTAGATTATAGGATCAATTTCCTTTCTCC
TGATAAGAACCTGTTCAGCCAGCACCTGAGATTCCTGA----AATGCTTCCCCATGCTAA
TGAGGCATTC-CAGGTACCCTAAAGCCCAACCAGCCAATGACCTTTGCCCATCCTGGATG
TTCCTACCCTCAGT-----CCCCCAAAAACTTTATA-AGCCTTGAATCACCCTAAGTAAA
GTTGATCTGC--------CTCCTGATAAGCTGGTCCCGGTGTGGTTCATTC-ACTGTA--
-CGT-ATCTCACA-----GGGCT----TGCCCAAACCCCC-------AAA-----CCCCT
CCCTGTT---C--GGAATCA-T--------------CTCTGCTCCCCACTGCCCTTGTGG
---ACTGTATTTGGCCGCATGATCCAC-----GAGAGCAGGGAGACCCAC---A------
------------------------------------------------------------
------------------------------------------------------------
------------------------------------------------------------
------------------------------------------------------------
------------------------------------------------------------
------------------------------------------------------------
------------------------------------------------------------
------------------------------------------------------------
------------------------------------------------------------
------------------------------------------------------------
-------------------------------------------------
>RLTR18_MM
------------------------------------------------------------
------------------------------------------------------------
------------------------------------------------------------
------------------------------------------------------------
------------------------------------------------------------
------------------------------------------------------------
------------------------------------------------------------
------------------------------------------------------------
------------------------------------------------------------
------------------------------------------------------------
--------------------------------TGTTGGGGATT-GGTTCTAATGCT----
-------TTGATTTAATCC---AGCTC--CCAAAATC--------------AGGAATCT-
-----------GCATGTCC-------AAATGCTGAAGGTCCTTGTCCCC----AGTTG--
-GTTT----TTGATTGATCAATAAAGATTTGCCA-ACGG------CCAATG-GCTGGGCA
GGG-AGAC-AG-AGG-CGGGACTTTTAGATTTGCGCGGGCTAGGACACAGGGG---GAAA
GGAAGA--GGGAG---AATCACCATGACTCAGAGG-----------GAGACGGA-----T
CAGATT---------------------TAAGGAGCTGCAGGAGAGAAA---TCATCCAAA
ATGTAGGTGGAAAGGAAAGCGGCCCC---ATGGGAGGGCTGCCCAGAAGGGTCTTGGGCA
G---------------------CAAAGATCAGGGGGCTGCCCAGAAGGTA-----C-AGG
GCAGCAAAGATAAAATATAGATTT-AGAA---------------GGTGTTAAGTCAGGAA
TACCGG-AGGGAAGTGTGT--GCTA--GCCGCGGGGAGGTTTAGAAGT-GCCCAGCCATT
GAGCTAGTCAAGGCA---------------------------------------------
------------------------------------------------------------
------------------------------------------------------------
------------------------------------------------------------
------------------------------------------------------------
------------------------------------------------------------
------------------------------------------------------------
------------------------------------------------------------
------------------------------------------------------------
------------------------------------------------------------
------------------------------------------------------------
-------------------------------------------------
>RLTR13D6
------------------------------------------------------------
------------------------------------------------------------
------------------------------------------------------------
------------------------------------------------------------
------------------------------------------------------------
------------------------------------------------------------
------------------------------------------------------------
------------------------------------------------------------
------------------------------------------------------------
------------------------------------------------------------
------------------------------------------------------------
-------TGCTACGTCCACTCCAGTGAAGTC-TGCTTGATAGGCCT-AAAGGCCTGAAAG
CAG--TCACGAGGCA-AAGAGTTTCAAGGAAACTATGCCTCCTGGAA---CCTTGGCAT-
-TCCC---------ATAGCC-CATA--TACTCAAACCC--TGTCCCCGCGTTAGTCTGGT
GTATGGATCCA-TGTGCTCTCTTT-CAGTATTGTTTT-ATTA--TAAGTGCCTTTAAGGA
TTGATTTTTTTTGACATAT--AGCTAAGCC----------------TCCACCAGTGTTCC
AATGGTT-------CCTAGAAAATCCTTGAAGCCAACGGTGAGCTTGGAATTCAGTAAGA
ATGTTACCTATTCAGTAACATTCAAATTCACTTCTAGT--------AGAGACAGTGAAAA
TAATCAGGCAT--TACAA------AGAACAGAGCTAGAAAAGCTCAGGGCTAGTCTG--C
ATAGTAATTACTTAGGACAATAGCCGAGTCACACCCA---AACACAGGAATACACAATG-
GCCTAGCAAATAGGTGGGT-------TGTCACATGAAAGAG-----------------TT
-AG------TGGAAGG--GAATTCCCCTG----GTACAGGTTTCTTCACTA-GGCCCAGA
GGA----------------------ATAGCATTAATCA--------------GGTATT-T
ACTAAAG--------------------AACCCCTGGTGGTGGGTT-TAACAATA------
-------------------------------------------------------GACTA
GCATTGCATCAGAGCATTCAC----------------------------CTGGC------
-------TCCATTTTAAGTG-GTAA---ACGTG------GCCT-G-------------GT
CCCCGCCA-TCTTTTGATGTATGCATTCC-TTTTTGTTTT--------------------
-------GTGTCA-CTGTAACTTGG------CGGATGTGTTCGCCTGGCTTTTCTTGTTT
TTCTTCTGTATA-----AAAAAGTCTGGTGTTCGTTTGGAC--AAAT-ACATTCAGATCC
-AACACAC---TCTCTTGTGTCTGTGTCTGT--TTGTCACCCCCATTC--TCGCCGACTC
CTATGCCCACCTGCA---ACCAGAA--ACCCTGATTCCCACG-GATTTAGGGGGGGC--C
AACTGAGCCT-AGTCTGTGGCA---------------------------
>RLTR13D1
------------------------------------------------------------
------------------------------------------------------------
------------------------------------------------------------
------------------------------------------------------------
------------------------------------------------------------
------------------------------------------------------------
------------------------------------------------------------
------------------------------------------------------------
------------------------------------------------------------
------------------------------------------------------------
------------------------------------------------------------
-------TGCTACATCCACTCCAGTAGTGACTCGCATTACAGGTTT-AGAAACCTGGAAG
CAG--TCCTGAGGCA-AAGAGTTTCAAGGAAACTTAGCCTCCTGGAA---CCTTGGCAT-
-TCCC---------ATAGCTA-GAA--TGCCCCAGATT--TGTCCCTGCAATATT---GT
GGAGGGTCTTG-CATGCTTTCTTA-CAGTATT-------TTAC-TGGAT------AAGAG
TTA---------GAAATCT-----------------------------------------
---------------CAGGGCAAGCTTAG----CAAAAGTATAC----------------
------------------------------------------------------------
------------------------------------------------------------
----------------TTAGAATCTTCATTACAGCCA---GGTATAGCAGACTACATTGC
ATATTAGAAGCAAGTTGGTGAATTCTTCTGACAAATGGAGATTCCC---TACAGATAACT
TAAAA-----GAACAGCCAAGTTACACTC----ATATGCAAGAATTTACCAAGGCCTAGG
AAATAGG--GGGTGGT-------TGTGGTATTGCATTA--------TTCATGAGAAGGTC
TGCTAGAGCAGAACC-CCCC-TGGTGGCTAGCTTTCACAAGGCTCAAAGGAGTAGCACA-
-------------------------------------------------------AATTG
TGACTAGGGTGTGAAATCCTT-----------------------ACCTGTCATT------
-----AGCTGACCCTAGGCA-GGGC---TGTTTTATCTTTACT-GTAAACATTACCTGGT
TCCTGTAAGTCCTTT--TGAAGTCATTCC-TCTGTTTTGTGTCAG---------------
----ATAACTTCA-ATGTACTTTGC------CTGCTGTGA-CATCCTACCCCTT-TGTTT
T----CTGTATT----ATATAAGACTGGTGTTCACTTTGTGAAACATTACATTCAGATTC
-AGCACAC---TCTCTCGTGTCTGTGTCTGTGTCTGTCACCCCATTC---TCACCGACTC
CATTGCCCACCTGTA---ACCGAAA--CCCTGA--TTTCCCACGGATTGAGGGGGGC--C
GACTGGGGCCCGGTCCGTGGCA---------------------------
>RLTR23_MM
------------------------------------------------------------
------------------------------------------------------------
------------------------------------------------------------
------------------------------------------------------------
------------------------------------------------------------
------------------------------------------------------------
------------------------------------------------------------
------------------------------------------------------------
------------------------------------------------------------
------------------------------------------------------------
--------------------------------TGTAGGGGGT--GGTTCTGATGCT----
-------TTGA---------------T--CGGGAAT---------------------CT-
-----------GCATGT---------AAACACTGAAGGTCCTGGTCCCC----AATTG--
-GTTC----TTGATCGATCAATAAAGA--TGCCA-GTGG------CCAATGAGCTGGGCG
AA-------AG-AGG-TGGGACTTCCAGATTTCCACAGGCAGGCTAGGAGACA---CAGG
AGGAGGAAAGAGA---ATTTGCCATGCTTTGGAGG-----------GAGAAAGAGCC-AC
CAGCCA---------------------TGTGAGATCTCAGGTGGAGTG---GCCATTGGC
CACTTCCCCGACTGGGCCTGGGGTAG---CAGGCGGGAGATTAGAAACATAACTAAGCTG
A---------------------GGGCAGATTTAGGGATGTTGAGCCAGGAC----TGAAG
GTAACTGGGCAACTAAGCTGAGGGCAGAT----------------GTGTTGAGCTAGGAG
T---GA-AGGGAAGGGTAT--GCTA--GCCG-AGGAAGGCTTAGAAGT-GCCCAGCCATT
GAGCTAGT--AAGGATATTAAAA----------ATAAGCTAATGTGTGTGTGTGTGTGTG
TGTGTGTGTGTGTGTGTGT--------GTGTGTGTGTGT-GTGTCTTTCATCCACGGATC
CAAGG-------------GAACCTGGGTGGGGGCTGGTAGCGTGGTC---TGCCTGGAGC
TTAAAGTGGGGTAGCAAAAACTACACGCTACA----------------------------
------------------------------------------------------------
------------------------------------------------------------
------------------------------------------------------------
------------------------------------------------------------
------------------------------------------------------------
------------------------------------------------------------
------------------------------------------------------------
-------------------------------------------------
>RMER19A_LTR
------------------------------------------------------------
------------------------------------------------------------
------------------------------------------------------------
------------------------------------------------------------
------------------------------------------------------------
------------------------------------------------------------
------------------------------------------------------------
------------------------------------------------------------
------------------------------------------------------------
------------------------------------------------------------
------------------------------------------------------------
-----TGAAGTGGAA----ACTTCTAGTTTCTTTGGAAAGTTAGTTATGTCAAATGATGT
TTTGCTGGG-GCACACAGGTGAAAGG-ATGTCTTGCTAAAGCAAAC-ACGTGAAAGANT-
-GTTTTC--CTGAAGCAGACACAGGTGAAAG-----GATG-----TTTG--------GAT
ATAGCAGACAC-GTGAAAGGACNCNTGATG-----AAGGAGTATAAATATGACCCCACAG
ACAGTGGGAGACGAGCACTGAGCATTGGTTTGGTTTGCTCC--GCCTCGCTATTCTTCGC
TAACGACACG-CATGTATTGGTTCGCCTTACATAGCGTTGTTGAGCTCAACTTGTGGTAA
CGCCGCCATTGAGAGAAACTCGCCCA-------AGAACTGCTCGTGAGGTTCCTGCGGCA
GCT-TGCTGCTTCTGCGGCCTCGCCTCAGGCCGGTTGG--CG-AGCCTGGCGGTTTCTTC
AGGATTGAACTACAGCTGCCGGTTTGCCTGGTGTCTGCCTGCTGAAAGGACTGGACTGTA
GCTGCTGGTTCGTGCCTG---GTGTCTGCCTGCCTAGAGGACTGGTCTGCAGCTGCTGAG
TCGTATTTGGTGTTTGCTACGGGACTGAACTGCTGCCAAAGAAGATCAAGCTCGCCCCCA
AAGAACTATTGCTGAACAGGTCCACTTCCCCCATATCCTAATAACTTTTCTCTTCCACTA
CCTC-TGCTGGGTGGTGGGCTAGAGGAGAGGTTGAACCCTTA-------TTAAA----AG
TAGGTTGCAAAAAAT---TTATGCCTACA-------------------------------
------------------------------------------------------------
------------------------------------------------------------
------------------------------------------------------------
------------------------------------------------------------
------------------------------------------------------------
------------------------------------------------------------
------------------------------------------------------------
-------------------------------------------------
>RLTR20B4_MM
------------------------------------------------------------
------------------------------------------------------------
------------------------------------------------------------
------------------------------------------------------------
------------------------------------------------------------
------------------------------------------------------------
------------------------------------------------------------
------------------------------------------------------------
------------------------------------------------------------
------------------------------------------------------------
--------------------------------TGTAGCGGCTTGTGTTCTCATGCT----
-----AATTATGTTA---------CCC--AAAAACCTG----------TTTGCAGTGTC-
---------CCGCACATAG--------GAC-TAAAGGAAGCCTGTCCCC----AGTTG--
-GTTTTTGACTGGTCAATAAATAAAGT--TACCG-GCGG------CCAATG-GCTGGGCA
GGG-AGAC-AG-AGG-CGGGACTTTTAGGATTCC-CTGGGAAG-GGACTAGGGACCGAGG
AAGGAGGAAGAGGGGATTCCRCCATGAC--GAGGG-----------CGTAGGAGACGGAC
CACGCC---------------------GGAAAGG-TGCAGGAGGGAGA-G-ACAGCCGAC
ATGTAG--GTGCAGGGG----------------GAAAGCGGCCCCAGGAGGGCTGCCC--
-------------------------------------------AGCAGGGT----CCAGG
GCAGCAAAGATAAAATATAGATTT-AGTA---------------AGTATTAACTCAGGAA
TATCGG-AGGGGAGTGTGT--GTTA--GCCACGTGGA-GTTAGGGAGTGGCCCAGCCATT
GAGCTGTTTAAGGCAT-TTA-AAAT--------ATAAGGC--------------------
--------TGTGTATGTGT-----------------------GTCTTTCATTCGTGAATC
CAGAAC----------ATTGGGGCGGGTAGCGAGAAGC-GCGCA---CACCCGCCGGGAA
GTATAGAGC-AGATTAATATATTACCGCTTCA----------------------------
------------------------------------------------------------
------------------------------------------------------------
------------------------------------------------------------
------------------------------------------------------------
------------------------------------------------------------
------------------------------------------------------------
------------------------------------------------------------
-------------------------------------------------
>RLTR10B2
------------------------------------------------------------
------------------------------------------------------------
------------------------------------------------------------
------------------------------------------------------------
------------------------------------------------------------
------------------------------------------------------------
------------------------------------------------------------
------------------------------------------------------------
------------------------------------------------------------
------------------------------------------------------------
------------------------------------------------------------
------------------------------------------------------------
------------------------------------------------------------
----------------------TGTGGGAAGC------------------CACATGTGCC
GTTGCAGGGTG-GCGCTGGCTACCGCTGGCCACCACGCATACATAGGCAGTAAAGTTTTT
TTGCCAAGATGAGGTTTTGAGAATTAACCAAAATTAACCA--ATCAGATGAGAGACAAGT
TAACCAATCA-GATGAGAGACAAGTTAACCAATCAGATGTGAGGCATGCAAATGAGGTGG
TAAGCATA-ACCCATGCATAACCAATCC---------GGGTGTGAGACACGCCTCTCCTA
GGCCTATATAAGCAGCACCAGTTCTGGGGCTTGGGGGTCTCTTCG---------------
---------------------CCTCTGCAATCAAGCT------CTCCCAATAAACG----
TGTGCAGAAGGATCCTGTTGC--A--GCTGTCGT--TCTTGCTGGCGAGTCAGGGCG-CG
CGCAAGA-----------------------------------------------------
------------------------------------------------------------
------------------------------------------------------------
------------------------------------------------------------
------------------------------------------------------------
------------------------------------------------------------
------------------------------------------------------------
------------------------------------------------------------
------------------------------------------------------------
------------------------------------------------------------
------------------------------------------------------------
-------------------------------------------------
>RLTR43C
------------------------------------------------------------
------------------------------------------------------------
------------------------------------------------------------
------------------------------------------------------------
------------------------------------------------------------
------------------------------------------------------------
------------------------------------------------------------
------------------------------------------------------------
------------------------------------------------------------
------------------------------------------------------------
------------------------------------------------------------
------------------------------------------------------------
------------------------------------------------------------
---------------------------------------------------TGCCGGGAG
CC---ATGGCC-T------CAGCCATGGCCTTGTGGATATTTTC----------------
---TAGCTTACATAAACA----------------ATCC----TGAGAGAAC-----ATTC
GT----------------GGTCATAACAGTAAGAATGTTTGTG------GGTAAAGAGGA
CACTGTGACCGTTGGTT----CCAGGAGCTGAAG----ATTGCCACCTGAC---------
-----------CTTCAGAGA-GCCCCYGGG--CTCTTCCCCCCTCCCTTGGAGCCT--CC
TCTTG--CTTATGCTTATA---T-TGCCACTCCTG-------AATA--AAGTTTTTCAGA
GCTTGATCAGT-ATG-ATTGACTTGCTCTCATTC----TTCGTGTCTCTTGTCCCTCCCA
CTC----TCTCACTCCCTTTCTTCTCTCTC---CTGCCCTGGGTCCCCGCTGATTA-TCC
CTGCAGGTCGGG--GCA-------------------------------------------
------------------------------------------------------------
------------------------------------------------------------
------------------------------------------------------------
------------------------------------------------------------
------------------------------------------------------------
------------------------------------------------------------
------------------------------------------------------------
------------------------------------------------------------
------------------------------------------------------------
-------------------------------------------------
>RLTR44D_LTR
------------------------------------------------------------
------------------------------------------------------------
------------------------------------------------------------
------------------------------------------------------------
------------------------------------------------------------
------------------------------------------------------------
------------------------------------------------------------
------------------------------------------------------------
------------------------------------------------------------
------------------------------------------------------------
------------------------------------------------------------
------------------------------------------------------------
----------TGCGGGAAGCGGGTGCGGCCGCAGGCCCCGTGAAACCCACTTGTTTACT-
-GCCTTGCCCGAGCATGCGCAG-TGAGG-CTGCATGCGT-------GGGCTGCCT-GCCA
GGCTGGACTGT-TCCTCGTGATCCGGACCTGTCAGCCTATCTGTGAACGACCTGAGCTCG
TGCCTGGAGCGTGTGTGAATTCTGATTGGATGAGGTGGGGT--GGAGCTAGAAGG-AGGT
GAGTCG----------------------GCGCGAGTAGT-AGGA--GAGTTTT-TT-TAG
CCCTTGCCGTGAGTAGAAGTAG----TAGTAAGAGAAGCTGTTGTAATAGGAGTTGTTTT
A------------------------GCCCTTGCCCTAAGTAGAAGCGAGTAGTAGTAGAA
GAAGCTGTTTTAGGAGAAGGAGT--AG----------AAGAAGAGGCTGCTGGGGAAAAG
AGCTGTAGGGGAAAAAGCC-TGAAGTAAAGAAGCTGCTGCGTGAACCCGNCTTGGTGTCC
GTGTCGTTCCTGTCTCCGC-GGGCTCGAAG--GACCTGCAGCA-----------------
------------------------------------------------------------
------------------------------------------------------------
------------------------------------------------------------
------------------------------------------------------------
------------------------------------------------------------
------------------------------------------------------------
------------------------------------------------------------
------------------------------------------------------------
------------------------------------------------------------
------------------------------------------------------------
-------------------------------------------------
>RLTR34B_MM
------------------------------------------------------------
------------------------------------------------------------
------------------------------------------------------------
------------------------------------------------------------
------------------------------------------------------------
------------------------------------------------------------
------------------------------------------------------------
------------------------------------------------------------
------------------------------------------------------------
------------------------------------------------------------
------------------------------------------------------------
----------------------------------------------------TGTAAGG-
-----------GGAGGTTC-------TGATACT-AAGGTCTAGTTCCCT----AATTG--
-GTTC----TTGATTTGTCAATAAAGAA-GGCCAGGGGCTGGGAGCCAATT-GCTGGGCG
GA--AGGT-AC-AGG-TGGGACTTCCGGGTCCCAGGAGGAAAAGGCAGACGCA---GGGA
ARGAGAGAGGGGCTTTTTTGGCCATGCTTTGGAGG-----------AAGAAGACACGCAG
CAATCA---------------------TGTAAGGTCTCGGGGCAGCTA---GGGCCTGCG
GCCT-CTGCTACGGGCG-------------------GGTGGCCAAGGATG----------
-----------------------------TTTGGCAGGGGCTAGTTGGAAC----A---A
GCCACTAA-GTTTAGGGCGGA----AGGA---------------GAGACGGAGATAATAA
----AT-TGGTAAGGGCAC--GCAT--TTCCAGGCAGGAGATATCTGC-GCCCAGCAATT
GTGCCATAGAAGGCAAGTTGTAAAGTA------ACAAGCTGAGTGTGTGTGTGTCTTTTA
TCCTCGGATTCAAGGGTCTCAG-----GAGTGGGCTGGTAGAGCAGTCGACTCCTGGAGC
AAAGGCGGGTAGGAAAGAGAAGCCGGGTTAGGGCTGGCGGCAG---C-CGATCCCGGAGC
TAAGCCGGGTGGAACAAAAGGGAGCCGGGAGGGGCCTGGTAGCGCAGTCAGCTCCCGGGC
AAAGGCAGTAGTGTGATTTTAAAACTACACGCAACA------------------------
------------------------------------------------------------
------------------------------------------------------------
------------------------------------------------------------
------------------------------------------------------------
------------------------------------------------------------
------------------------------------------------------------
-------------------------------------------------
>RMER13B
------------------------------------------------------------
------------------------------------------------------------
------------------------------------------------------------
------------------------------------------------------------
------------------------------------------------------------
------------------------------------------------------------
------------------------------------------------------------
------------------------------------------------------------
------------------------------------------------------------
------------------------------------------------------------
------------------------------------------------------------
----------TGTGGGACCGTGAAAGGCAGCCTGGTTCCTGGTTGAGCTAAGGCTNGAAA
CC---CCG------GNGACCCTGAAGGGACGGTAGGCGTTTCGCCTGACTCCCAGGGAA-
-CCAGGCCCCTGTCACTAGCCCGCAGCC---------CTCCATAGATTTGTGGC----CA
TCAGTCACGTA-AGGGCAACGCC--CCAAGCC-CCTCCACAGGTAGAG-----------G
ACGTGACCNCAGGTCACGTAGGCTC----AAGAC--------AGA---TCTCCATTNTAA
TGAGGTACCT-AAA--GGCCTGGAGGGC--TTAGCCAATAAGCTTT--CCTTCCCAGACA
CTCCTCCCTGC-------------AAAAGGTATTTA-ATCTCAGGCCCACCCTGAGAAGT
G-GGGTACGGTTTTACTCATCCACTTTCCGCCATGACAATAAATGCCTTAAAACCATG--
-GACTGCCTCTTTTCATCGGGATCCGCCGTGGGGAGCCAT------GGAGAAGGCCTTCG
CC-TACAGAGCCGCCGTCTAA-TCTCCCGTAGAAGGCCT-CTCTGC----GCTCCCAGCC
ACGGCCGCCACCAAGCCAAGCCACCGCCGCCGTCAAGCCAAGGACTCTCCCCGCGGGACC
AGCCGGAGCTCCCTCCCTTTCCCCCTCGGCCCCGGGCTAGATCCAGCCCGCGGGCCCCCA
CTCCGTTCTCAGCTCTTCCGCGGCATCCCAGCGGCGCCTGGGTGCCCAAGAGCCTGAGAA
CCAGACGGCCC-CGGCCTCCTTGCAGGCCCGGGGACCCCCGAGCCAGCTC---CGGCTGT
CCCCGCGCCTCAGACTGCGCTTCCCCACCCCCGGAGCGGTGTCCCGNGGCTTCCCTACAG
CCCGACACCCGCCCGGCGACGGCGTGGGGTAAGCGCGGTCAAACTTCCCGCGTCCTGCCT
CCCCGAGCGGCCGAGCCCTGTGGCGGAGCGGACGCGGGACCCCATAACCCTACA------
------------------------------------------------------------
------------------------------------------------------------
------------------------------------------------------------
------------------------------------------------------------
-------------------------------------------------
>RMER12
------------------------------------------------------------
------------------------------------------------------------
------------------------------------------------------------
------------------------------------------------------------
------------------------------------------------------------
------------------------------------------------------------
------------------------------------------TGNCAGAAGCCATCTAGG
AAAGGCTATGGCAAGCAAGTGAGTTTCCTGGAGATGGCCCACCATTTTGCATGGCTGCGA
TGGGTGCGCTCTGAGGAGGCAAGGCCCCAAGAGACTTCATCCCAGGATTGCTTCTCGCTG
CTGATATGCCTTTCC-----TGCCACTATTACAT--------------------------
----------------------------AGCCTAATGA------TTCCTGGGCATCAGCC
CACCCTATTGGGCAAATTTCCTGCAGATCAACATGAAGATGAACTTTCATGAATTAATGC
TGTTTAGATGAATTAATGACTTTATAGAATTCCTGATTTGATTCAAATAATTTTAGGAA-
-G----------------AAAGTTTAAGGAGATGGTTTTAGTTGTTTTGCCAGAAAGATG
TAATAAAGTTA-GA-ATCAAGAATAGAATGTGCCCNCTCCTCATAGAATAGTAAGTAAAG
GCTGCAT--AATAAGGAATACAATGAGCTTTCATA--------------AATTGCACTAA
GAAGAGAAA--TAGGCTTGGGACAAATTTGTGATCAAGGAAAAACATTCATTCTAGGTCA
GGTCCAAGGATGAAGCCACAGGTGTGCACT-ATGATAAAGCAAGGCCATGTGAAACTGTT
GCTTTGAACTTATAATGAGCTTATAGAATGAAACACTGCTTTGAACTTACTA-TCGACAT
CCTTCTGTAACTCCCCTT--TTGTGTAACATTTTATCTATGAG--GTAATTTTCTAAAGA
ACTTTTTGTCTAAGAAGGTATAAAAAG--GCCAGAGAAA-AGAAATAAAGTGTGGCTGTT
GGGGCTTCTGCTCCATCCACCAAATGTATATGTGTGTNTGTCTGTATGTATGTATATACG
TGCGTATGTAGGTATATGTGTATGTATGTA--AGTATGCATGNACACTTGTGGAATTGAT
GAAACAGGTGGTCGGGCCCGGCCAGAGTGTGAATGTGTTAATGTGCGAATGAGAATGTGA
GTGAAAATGTAAATGTATGTATGTGTGTGTATGTTTCTGCTCCATCCACCGTGTGTGTGT
GCATCTTGATTCTTCTTCTTTCCTTTCTCTCTGGCTCACAAAGAGTTAACGAGCTCCTGG
CCAGCGAGAGGCCCCTGGCTGCTCGCCAGAGAAAAGAGCCCNAGCAATAAATCCTTTTNC
TTAATCCCCTGCTGCTATACA-GCAGGAGTTAAT-TGCCAGAAAGCCANCGGCTTTTGGC
CNCAGAATAAGCAAGAGAGAGTTAAGATTGCCAGAAGCCATCAGCTTCTGGCCCCAGAAC
AGTAAGAGAGAGTTACAAGGCCAGAGGTCATC--AGTCTTTTGGCCTTCATCCAATGCTG
TGTCCCACCTCAGCCCGTCCCAGGCCG----GGCAGGCCCCCGGCA--------------
------------------------------------------------------------
-------------------------------------------------
>ERVB4_1B_LTR_MM
------------------------------------------------------------
------------------------------------------------------------
------------------------------------------------------------
------------------------------------------------------------
------------------------------------------------------------
------------------------------------------------------------
------------------------------------------------------------
------------------------------------------------------------
------------------------------------------------------------
------------------------------------------------------------
------------------------------------------------------------
------------------------------------------------------------
------------------------------------------------------------
-TGTCAGAGACCATCCCGTGAGAAAGTGAGCCCTTCACAATCTCCCTAGCAGGCCAAATG
GCCTTGTACTG-AGAGCTGGTTGTCACCCCCCTTTCCTCCCTATTCCTTTCCTGGCACCT
GAGGCTGTAAAAGCTGAATTATAGTCCCCTCTTCCCTA------TCTCTTCCTGAGTTCC
CATGCCATCC-----------------AAGGACATGAGTTACGCCTGAGCCCAGCCTGAC
CCCCAAGGCTGTCAAGGAGGATCGATGTTCCAGAGATAAGATCCAGAGTGCCCGCTGCCT
GGCGCCTGACTTCGGCCCCCATGTCAGCAGATGCCCACTTCTTTGTTCTTTGTATAATTC
TCCCTCGACCCCTCCCATATTCCCCGCGATGTATGCTTTAAAAAGAAGGCACCTCAGCCT
AATAAACGAGACCTTGATAGGTTCAATCTACTTGGTCCTCCGACTCTTCTTTCTTTTACT
CCCATTTCCTTCCAGGTTTGCGGTCCCCCTCGCACCCACGAATAACTGAATCCCGCGGGA
CGGGATA-----------------------------------------------------
------------------------------------------------------------
------------------------------------------------------------
------------------------------------------------------------
------------------------------------------------------------
------------------------------------------------------------
------------------------------------------------------------
------------------------------------------------------------
------------------------------------------------------------
------------------------------------------------------------
-------------------------------------------------
>RLTR10A
------------------------------------------------------------
------------------------------------------------------------
------------------------------------------------------------
------------------------------------------------------------
------------------------------------------------------------
------------------------------------------------------------
------------------------------------------------------------
------------------------------------------------------------
------------------------------------------------------------
------------------------------------------------------------
------------------------------------------------------------
------------------------------------------------------------
----------TGTGAGGAGCGGGTGTGGCAGCAGTCCCAAGANGGCGCCAGGGACTGCA-
-GCTAAGTCTTATGACTTGCACCTGACTTCCTCATACAC-------CTGAAAATAAGCCA
CGACCATCGTG-A--GAGCTGCGCAGGTGCACCATGATGCTGGCGGTTTAAACAAGTCCA
TATTTGGTGGA-GACATGCCCCTGCCGCCCTGA--TTGGCT--GAAGCTGCGTGCCTGGT
GAGGTG----------------------ACGTGGCCTGCTGTGAGTGGATGGGGGCTGAG
AGTATATAAG-AGTGAGAGGCCCGGGGTTCGGGGGAGATAAAGATGAGGGAAAAA-----
-------------------------------------------------------GATGA
AGAGATGAAGAGAGAGANGAAGAC---------------ATGAAGTTTGCTGAATAAAC-
TGCTGTTAGAAGGACTG----GTGGTCGCGTCGTTCTTGCTGG---TCGA--GAGCGGAC
GCGACA------------------------------------------------------
------------------------------------------------------------
------------------------------------------------------------
------------------------------------------------------------
------------------------------------------------------------
------------------------------------------------------------
------------------------------------------------------------
------------------------------------------------------------
------------------------------------------------------------
------------------------------------------------------------
------------------------------------------------------------
-------------------------------------------------
>RMER19C
------------------------------------------------------------
------------------------------------------------------------
------------------------------------------------------------
------------------------------------------------------------
------------------------------------------------------------
------------------------------------------------------------
------------------------------------------------------------
------------------------------------------------------------
------------------------------------------------------------
------------------------------------------------------------
------------------------------------------------------------
-----TGAAGTGGAA----ATTTCTGGTTTCTTTGGAAACTCAGTTGTGTCACGTGATGT
TTTTCTGGAAGCTGTCTTGTGAGAGGGATGTTTTGCTGAAGCAGAC-ACNTGAGAGGAT-
-GTTTTG--CTGAAGCAGACACGTGAGAGGGCATGTGATG-----TTTT--------GCT
GGAGCAGACGC-TTGAGAGGGCGCGTGATGTTTGGAAAGAGTATAAATGGAACCCCACAG
ACAGTGAGAGG------------ATGCTCTTGCATTGCTAC--GCCNTGCAACGCTTCGC
TGGT-------------------------------CTTCGCTGGTCTTCACTT-------
------CGTAGAGAGAAACGCGCCAA-------AGAACTTCTCGTGGTATTCCGGCTGAT
TCT-TGCCGCTTCCGCTGACTCGT-----GCCAATTCG--CGGAGCCTTGCGGTTTCTGC
TGGATCGAGCCGCTGCTAC-----------------------------------------
-----TGATTCGTGTTTG---GTGTTTGC-----TATTGGACTGGACTGC----------
-------TGGTATC------------------CTGACAACGAAGANTGGAATCGCCCCCA
AAGAACTACTTCTAAACAGGTCCACAACCCCCTTTTCCTATTAACCTTCTTTCTCCCCTA
CCTC-TG---GTCGGTGGGCTAGAAGGGAGGTTGAAGCGTTNAAGAACCCTAAATAA-AG
TAGGTTTTGAAAAAT---CTAAGCCTACA-------------------------------
------------------------------------------------------------
------------------------------------------------------------
------------------------------------------------------------
------------------------------------------------------------
------------------------------------------------------------
------------------------------------------------------------
------------------------------------------------------------
-------------------------------------------------
>RLTR31B_MM
------------------------------------------------------------
------------------------------------------------------------
------------------------------------------------------------
------------------------------------------------------------
------------------------------------------------------------
------------------------------------------------------------
------------------------------------------------------------
------------------------------------------------------------
------------------------------------------------------------
------------------------------------------------------------
------------------------------------------------------------
------------------------------------------------------------
-----------------------------TGTAGAGAGAATCTCTTGTGT---ACTGT--
-GTGGAAGCATCACCTGTCAATAAAAA----GCTGATGG------CCAATTAGCTGAGGC
AGG--ATATAG-AAGGTGGGACATCCGGCAGAGAGAGAGAGA-------GAGAGAGAGAG
AGAGAGAGAGAGAGAGAGAGAGAGAGAGAGAGAGA-GAGAG--AGAGAGAGAGACTAATT
CTGGGAAAGA-GT-----------------CAGGCG-------------------CGGGA
AGATTTTCCACCCAGACTCTGAGGAA---GTCGGACGTATGAAACTG-----------AG
G---------------------AGAGGTAACTAGCCACCATGTGGCAGA-C----ATAGA
ATAGAATAAACGGGTTAATATAAGTTACGAGC------TAGTCGGGGAACGAGCCTAAGC
TTATG--GCCTAGGCATTT--ATTC--ATAAATAATTAAGTCTCAGAGTCGTTATTC-GG
GAACAGGRGCACGGGTG-GAAAA----------GCCCGTGG---TTACA-----------
------------------------------------------------------------
------------------------------------------------------------
------------------------------------------------------------
------------------------------------------------------------
------------------------------------------------------------
------------------------------------------------------------
------------------------------------------------------------
------------------------------------------------------------
------------------------------------------------------------
------------------------------------------------------------
-------------------------------------------------
>RLTR19B_MM
------------------------------------------------------------
------------------------------------------------------------
------------------------------------------------------------
------------------------------------------------------------
------------------------------------------------------------
------------------------------------------------------------
------------------------------------------------------------
------------------------------------------------------------
------------------------------------------------------------
------------------------------------------------------------
------TGTTATGGTCTGACCCCCCCCCCCCAGAATAGCTGTAGCCATTTTGTTCCATGC
CTGCCAGCTATTTCATATTGTTGCTG--TAACATGCCTGCCAGTCATTGACACAGAGAAG
TGACTTGGCTCAAGGACATGCTGACCACATACCCTGTTTTGTTCTGTATGTTCTGAATG-
-TTCTGTATGAGGTTTGCTAATCTTAAGAAATTCCACAAAGCTTTACGTAGGACCCATCA
AATCAAAGGTC-AATATGAACTGTTATGTCTAAAATATCTTGAGTCAGAGCTGACCACCA
GGCAGCCCTTCCTGCACCTATGTATGAGCTCACTGTGGTT----TTTGTGGCTGACACTG
AAGAATGCTA-CTAATAAGCCAAAAAGTTATGATTAT-----AATACTCATGCTCTGTTA
TCTCAATGTTCTGAAATTCCCCTGTTCACC-ACCCATCCACCA-CCAC-CCTTACCTTAC
TCAGGACCAATCAGCTTAAAGGTTAGCTGATAATACTTTGCCTAGTAAGCCAA-------
----CTGCTCCCCTCCTTGCCCTTTAAACTTTTGAA---CCTG--GTTTTTCCTATAAAA
AGCCTAC-----CCTGAGAGCAGACTAGTACCA--CAATTAGGCTTCCGAAGTCCTTTTT
GCGGTCCTGGAC------GTCCAG--TATTATGGTGTGCGTTCAATAAACTATTCTTGCT
TAACTGAG-----ATCAGTGTTTGTATG-----GTTTGAGTGGCGATTTCCTGAACCC-C
AACA--------------------------------------------------------
------------------------------------------------------------
------------------------------------------------------------
------------------------------------------------------------
------------------------------------------------------------
------------------------------------------------------------
------------------------------------------------------------
------------------------------------------------------------
------------------------------------------------------------
-------------------------------------------------
>RLTR9A
------------------------------------------------------------
------------------------------------------------------------
------------------------------------------------------------
------------------------------------------------------------
------------------------------------------------------------
------------------------------------------------------------
------------------------------------------------------------
------------------------------------------------------------
------------------------------------------------------------
------------------------------------------------------------
------------------------------------------------------------
------------------------------------------------------------
------------------------------------------------------------
------------------------------------TG--TGCCYTCYCCCAGCCTTGA-
GC---GGGCTG-AWTCAGACCTTG---TTTWTGCCACAGCCGGCTAGCCCACCT--AGGG
T-GGAGTCTTCCGACCTAG--------GTAAA-GTCTA----TTGT-CTGCCACAT-CTG
C-AGCTTCCT-SCAAGACGCCACTACCTGCTGAGMGGCTGAGCTTG---TTCTAAGGAGA
TCCTGA-------------------------------------CAA--------------
----------------------GCCACGAGATCCTGGCATA------GTGGGGGATGG--
-GC--TCCCCCCCTTTTAA-GGTTCAGACCCAAAA-------AGTA--AASATTG-GG--
CCTTGATCAGAGAAC-TTTGTCTTGGCTCC--TTA--TTTCTCTCG--CCGCCC-TTCCC
-------ATCCAACC-CCAGCTT-TCCT-----TTCAG---GAACCCAGGAASCCAT-GG
CCGCTGGC-GGCT-ACA-------------------------------------------
------------------------------------------------------------
------------------------------------------------------------
------------------------------------------------------------
------------------------------------------------------------
------------------------------------------------------------
------------------------------------------------------------
------------------------------------------------------------
------------------------------------------------------------
------------------------------------------------------------
-------------------------------------------------
>RMER13A2
------------------------------------------------------------
------------------------------------------------------------
------------------------------------------------------------
------------------------------------------------------------
------------------------------------------------------------
------------------------------------------------------------
------------------------------------------------------------
------------------------------------------------------------
------------------------------------------------------------
------------------------------------------------------------
------------------------------------------------------------
-----------------------------------TGTGTGGGGCAAGTGGACCGTGCCA
CCAGACAG------AAGAACTGGTAAGGTTGAAGCAGGCTC-----AAACCCCGGGGAA-
-TCTCAGAATTGAGAACGGCAGGCGTGG---------AGCCAGCTCCCTGCCAA----AC
TCTACCTGATC-TGGAACATGTAA-CCATGAC-ACCCCACTGAGAGGA-----------C
-CATGACAATCGGTCACGTAGCATA----AAAACCTGG----AGT---TCTCCATGCTAA
TGAGGTATCT-AGATAGGCCCTGAGTGT--TTAGCCAATGAGCTTC--CCTTCCTGGGCA
TTCCTTCCCGC-------------AAAAGGTATTTA-ATCCCTGGTTCACCCTGAGTAA-
G-ATGTATGCATTCACAT-CCGCCATCAAATA------AAGCAGTTTGGACAAGCAAG--
-GACCATCTCCTT-CATCAAGGATCTCGGGGTGGGGTGGTTGCAGGGGAGGGGGGCTTCG
TCGTAAAGAGCCGC-GCCTAAATCTCCCGGAGAAGGCCTTCTCTCTTCCAGCCCCTCCAT
ACTCTCGGCACTCACTCGGA-----------ACCAAACC--GGATTCCGCCCCTGT-CCC
GGGCTCAGC-CATCCCCTTCCTGCCTGGTGCGTAGAT--------GCCCTGAGGGAAAAG
CCCAGACCATGGACCC-----ACGTTCCCAACGGCGTCTGGGTACACAGGAGACCGGGAA
CCACAGCATCC---GTCCCAGACCCCGCTGTTTCTCACCCRGGAAAACACGGACTGAGGA
CCCC-TATCATGGACTGTGTTCTGCC-TCCCCTGAGCGGCTTGCCG-------GYGGCGC
TCAGGCACCC------CAGCGGCGAGGCAGACACGCAGCCCGGCA---------------
------------------------------------------------------------
------------------------------------------------------------
------------------------------------------------------------
------------------------------------------------------------
------------------------------------------------------------
-------------------------------------------------
>RLTR10E
------------------------------------------------------------
------------------------------------------------------------
------------------------------------------------------------
------------------------------------------------------------
------------------------------------------------------------
------------------------------------------------------------
------------------------------------------------------------
------------------------------------------------------------
------------------------------------------------------------
------------------------------------------------------------
------------------------------------------------------------
------------------------------------------------------------
------------------------------------------------------------
----------------------TGTGGGAAGC------------------CACATACGCC
ATTACAAGATG-GCGCTGGCTACCGCTGGCCACCGCCCGTA-------------------
------------AGTTCGGGTAAACAACCAATGTGCGC---------ATGTGCATAAGGG
TTTCC-----------GCGCCAAGTCA--CAGCCCATCCCGGGGAATGTAAATGAGGTAC
TGA----------AAGCACAACCAATC----------AGGTAT-AGACACGCCACTCCTA
GGCCTATATAAGCAGCGCCAGTTCTGGGGCTCGGGGGTCTTTTCG---------------
---------------------CCTTCGCTATCAAGCT------CTCCCAATAAACG----
TGTGCAGAAGAATCCTGTTGT--G--GC-GTCTT--CCTTGCTGGCGAGTC-GGGCG-TC
CACA--------------------------------------------------------
------------------------------------------------------------
------------------------------------------------------------
------------------------------------------------------------
------------------------------------------------------------
------------------------------------------------------------
------------------------------------------------------------
------------------------------------------------------------
------------------------------------------------------------
------------------------------------------------------------
------------------------------------------------------------
-------------------------------------------------
>RLTR43B
------------------------------------------------------------
------------------------------------------------------------
------------------------------------------------------------
------------------------------------------------------------
------------------------------------------------------------
------------------------------------------------------------
------------------------------------------------------------
------------------------------------------------------------
------------------------------------------------------------
------------------------------------------------------------
------------------------------------------------------------
------------------------------------------------------------
------------------------------------------------------------
---------------------------------------------------TGCCGGGAG
CC---AAGCCC-GCTTACACACCCTCTGTCTCAGGAATGTT-TCAGGAATGT--------
--CAAGCCCACTTACAC-----------------CCTC----TGGGACACCTAGCCAGTT
GTC--------------CGTTCTTATCACTTTTACAGCTTCTG------TCTCCAGCCGT
C--TGTTCTTATCAGTCTATACCTGCAACTTACGGTTTAGGGCTATAGGGA---------
-----------GGGTGGTGACGGTGGTGAAA-TTGGTCCTGGGTCCTGGGTGACCTTCCC
GCCTG--CTTGTCTTTATA-AGC-CGCTGTTTTTA-------ATTA--AAGTTTG--AGA
GCTTGATCAG--AAC-ATAGACTTGCTCTCCTTC----TTTGCGCCTCCTGTCCC--CCA
TTC----TTTCGCCCCCT------------------CC-CAGGTCTCCNCTGAAC--CCC
C-GCAGGCCGGG--GCA-------------------------------------------
------------------------------------------------------------
------------------------------------------------------------
------------------------------------------------------------
------------------------------------------------------------
------------------------------------------------------------
------------------------------------------------------------
------------------------------------------------------------
------------------------------------------------------------
------------------------------------------------------------
-------------------------------------------------
>RLTR20A2_MM
------------------------------------------------------------
------------------------------------------------------------
------------------------------------------------------------
------------------------------------------------------------
------------------------------------------------------------
------------------------------------------------------------
------------------------------------------------------------
------------------------------------------------------------
------------------------------------------------------------
------------------------------------------------------------
--------------------------------TGTTGGGGATT-GGTTCTAATGCT----
-------TTGAATTAATCC---GGCCC--CCAAAATC--------------GGGAATCT-
-----------GCGTGTCC-------AAACGCTGAAGGTCCTTGTCCCC----AATTG--
-GTTT----TTGATCAATCAATAAAGA---GCCA-ATGG------CCAATG-GCTGGGCA
GAT-AGAC-TG-AGGGCAGGACCTTTAGATTTGCGTGGGCTAGGA-ACTGGGA---GAGA
GGAAGGAAGGGAG---AATCGCCATGATTCGGAGG-----------GAGACGGA-----T
CAGATT---------------------TA--GAGCTGCAGAAGGAAAA---TCATCCGAA
ATGTAGGTGAGAAGGAATGCGGCCCC----CGGAAGGGCTGCCCAGAAGCGTCTTGGGCA
G---------------------CAAAGACTAGGGAGCCGCCCAGAAGGAGC----C-AGG
GCAACAAAGATAAAATATAGAATT-AGAG---------------GGTGTTAAGCCAGGAG
TACAGG-AGGGAAATGTGT--GCTA--GCCATGGGGAGGATTAGAACT-GCCCAGCCTTT
GAGCTAGTCAAGGCATATTTAAA----------ATTAACTG-------------------
-------GTGTGTGTGTGT--------GTGTGTGTTTCA---------------------
------------------------------------------------------------
------------------------------------------------------------
------------------------------------------------------------
------------------------------------------------------------
------------------------------------------------------------
------------------------------------------------------------
------------------------------------------------------------
------------------------------------------------------------
------------------------------------------------------------
-------------------------------------------------
>RLTR10
------------------------------------------------------------
------------------------------------------------------------
------------------------------------------------------------
------------------------------------------------------------
------------------------------------------------------------
------------------------------------------------------------
------------------------------------------------------------
------------------------------------------------------------
------------------------------------------------------------
------------------------------------------------------------
------------------------------------------------------------
------------------------------------------------------------
----------TGTGGGGAGCGGGTGTGGCGGCAGTCCCAA--AGGCGCCAGGGACTGCA-
-GCTAAGTCATATGACTTGCACCTGACTTCCTCATA-----------------TAAGNCA
CAAACATCTTG-A--GTGCTGCGCAGGTGTACCAGGATACAGGTG---------AATCCA
-ATTTGGTGGA-GATNTGCCCCTGCTGCCCTGA--TTAGCT--GAAGCTGCGTGCCTGGT
GAGGTG----------------------GCGTGGCCTGCTGTGCGTGGATGGGAACTGAG
AGTATAAAAGGAGTGAGAGGCCCAGGGTTCGGGGGAGATATAAAAACAAGGGAGA-----
-------------------------------------------------------TATAA
ACAAG-GGAGATATAGAGAAAGA----------------AGAAACAGGACTGAATAAAC-
GTGTGCAGAAGGATCCT----GTNGCAGCGTCGTTCTTCCTGG---CCAGTTGAGCGCGC
GCGACA------------------------------------------------------
------------------------------------------------------------
------------------------------------------------------------
------------------------------------------------------------
------------------------------------------------------------
------------------------------------------------------------
------------------------------------------------------------
------------------------------------------------------------
------------------------------------------------------------
------------------------------------------------------------
------------------------------------------------------------
-------------------------------------------------
>BGLII_Mus
------------------------------------------------------------
------------------------------------------------------------
------------------------------------------------------------
------------------------------------------------------------
------------------------------------------------------------
------------------------------------------------------------
------------------------------------------------------------
------------------------------------------------------------
------------------------------------------------------------
------------------------------------------------------------
--------------------------------TGTTGCGGATA--GCCCTGGGGCTA-AT
TGTATTT-GATGTTAATTCTGTTCTCC--TGTGAGG---GGCTG-----C---GAACAA-
--------GGAATGAGTCA-GCACTCAGGTGAT---TTCCTGTAAACCTT-CTTCCCA--
-CCTT-AATTTATAA---AA-TAAAG------GCTAGAG------CCGGTG-ATTGGGCA
GAGAAAGAGGG-GAAGGTGGAGCTGAAGG--TTTTGGGAGAGAA----------------
-----AGAGAGAGAGGAAGGAGGA--------CGA-----------CAGAGGAGGAGGAA
GAA----------------------------GGAAAGTGGAGCAGAAGCACCTGGCCTGG
AGAAA-------------------------------------------------------
------------------------------CCGCAAGTTCTAAGGGGTCTC----TTATA
TGGGGAAGATGGTAGTGTAGTG--GTAGAT--------------CTGCCCAATCTAGG--
-------CGCACAGCATGT--ATTC--ATA--------TTAATTGAGTTGTGTTTTCATT
GCCCGGGCTTATTTGGGTTGGAGATTT------AC-CGCAACA-----------------
------------------------------------------------------------
------------------------------------------------------------
------------------------------------------------------------
------------------------------------------------------------
------------------------------------------------------------
------------------------------------------------------------
------------------------------------------------------------
------------------------------------------------------------
------------------------------------------------------------
------------------------------------------------------------
-------------------------------------------------
>ERVB4_3_LTR_MM
------------------------------------------------------------
------------------------------------------------------------
------------------------------------------------------------
------------------------------------------------------------
------------------------------------------------------------
------------------------------------------------------------
------------------------------------------------------------
------------------------------------------------------------
------------------------------------------------------------
------------------------------------------------------------
------------------------------------------------------------
------------------------------------------------------------
------------------------------------------------------------
---------------------TGTTGGGAGCCAAAACTAAATTCTTTATAATAATCCAAG
TGAAAAAGATG-ACTACCAAGTCTTAAGACATAAAGYTGGAMCTCCTCCCCAAGCTGACT
AARTCCAGACAAAGGTCACCAACGGACTGTTCCCAGTTGGACCTCCTCCCCAAGCTGACT
AAGTCAGATGAAGGTCACCAAGGACTGTTTCGAGAATTACCACAAGATGATCCMAGACCC
GACTGACGCAAACAGCAGATGTCATAACCACAAGATGTACTTTTAGATATCATANCTCCC
CTTGTAGTCACCAAGGAAAATTACCACTGCCCCCTCCCCCGTGCCCTTCTGCGTAAGGGT
TATTTCCCCTTTGATCTTTTTGTATAAAAACTACAAG--TTTTGCTGAATACAATGAGAC
CTTGACAAGATTCAGATTTGGCTCTGTGTCGTTTCTGTGCTTGGTCYCCGTTTCTCTCTC
ACCCCCATTTGGTTTTCAGGATGAGTCCCCTCGAGACCCACGAATAACTGGACC------
------------------------------------------------------------
------------------------------------------------------------
------------------------------------------------------------
------------------------------------------------------------
------------------------------------------------------------
------------------------------------------------------------
------------------------------------------------------------
------------------------------------------------------------
------------------------------------------------------------
------------------------------------------------------------
-------------------------------------------------
>RLTR13B3
------------------------------------------------------------
------------------------------------------------------------
------------------------------------------------------------
------------------------------------------------------------
------------------------------------------------------------
------------------------------------------------------------
------------------------------------------------------------
------------------------------------------------------------
------------------------------------------------------------
------------------------------------------------------------
------------------------------------------------------------
---------TGCTACGCTCTCTGGTCGAGTC-AACTGGACAAGCCG-AGAGGCTTAAAAG
TCA-CTCATGAGGCAAAAGAGTTTCAAG-GAAGCTCTCCTCCTGGAG---TCTAGCGTT-
-CCCT---ACCCATACAGTAATTTTTCATTCCCGCGTT-CCATTCCCGCGTTAGTCTAGT
GTATGGATCCA-CGTGCTCTCTTTCATATATTTTCCT-ATCA--TAAGTGCCTTTTAAGA
TTGAAT---TCTGACATAG----CTAAAGC--------------CGTCCGCCAGTGTTCC
AACAGTC--------CTAGTTCGTCCTTAG-----------------CAAGACCTTGGG-
-CTTGGA--ATTCAGTACTGCCCC------------------------------------
----------------------------------TGGTATTACACTATCTCTTTGA----
----------------GTAAAAGTTAGGTCACTGCCC---TTCACAGGAATTTACCATC-
ACTAAGGAAGAAAGAAGTT-------TCTGACCGTAGGAGAAACCAGAATA---GATATT
TAGAAT-T----ATAGCTGAGTTACACCTATCTATATACAGGAATTTACAATGGTTTAGG
GAAGTAGATTCCGGCTGTGGTTTTAGAGTATTGCATTA--------TTCATGAGATGGTT
AGCTAGAACGGAACTCCCTAGTTAGAACCA----TGACTTGGGTGTGAAAGCCCTTGCC-
-------------------------------------------------------CTAGG
AGTGAAAAGTTCTCACACCTGGCTTC---------------------TAAGACTATA---
------GCTGACCTTAGAT---AGGGCTGACTCTGTCTCAGT--TATTTTATTGCCCAGT
TCCTGCCAGTC--TTTGCGTTTTCATTTCCTCTGTTCTGTGTAAG---AGTCATTAAGCA
TCCGGTTACCTCATTTGTACCTTTG------TGGGTATGT-CACCCAAACTACCTTGTTG
T-CTTC--TGCA----TAAAAAGTCTGATGTTCGATTTGAA--AAATTACATTCAGATTC
ACACACAAACTCTCCCTGTGTGTGTGTCTGT--CTGTCATT---------CATCCA-CGC
-TTTGCCCACCCGCG----TCGAGAGACCCCG---TTCCACGCAGACACAGGGACC----
--CAGAA----GGTCTGCGGCA---------------------------
>IAPEY3_LTR
------------------------------------------------------------
------------------------------------------------------------
------------------------------------------------------------
------------------------------------------------------------
------------------------------------------------------------
------------------------------------------------------------
------------------------------------------------------------
------------------------------------------------------------
------------------------------------------------------------
------------------------------------------------------------
------------------------------------------------------------
------------------------------------------------------------
------------------------------------------------------------
----------------------TGTGGAGAGC---------CGTGCCGTGAGCAATCGCC
ATTATAAGATG-GCGCTGGCTTCCACTGCGCCT---------------------------
-------------AACTAGTAAACAAGCCTTA-TGCGC-------AAGTGC-AAGAGTGA
-ATTC-----------ACGCCCAGTCA-CT-GCCCATCTCGGGGCGTAGTAATGGGGTGA
TGGGCGAGCAACTAATCAGGTGCTGTCACGCCACATCAGGTGC-TGAAACGTCACGCTGC
GGGCTATATAAGCAGCACCATTTTCCGGGTTCGGGGTCTTCCTT----------------
--------------------------ATGTTGAAGCA------ATA--AAAGCTTT----
GCCGTAGAAGGATCCGGTTGT--CC-GAGTGAAT--TCTTGCCGGCGAG-ATACTAG-CT
CGGGCAAGA---------------------------------------------------
------------------------------------------------------------
------------------------------------------------------------
------------------------------------------------------------
------------------------------------------------------------
------------------------------------------------------------
------------------------------------------------------------
------------------------------------------------------------
------------------------------------------------------------
------------------------------------------------------------
------------------------------------------------------------
-------------------------------------------------
>RLTR44A_LTR
------------------------------------------------------------
------------------------------------------------------------
------------------------------------------------------------
------------------------------------------------------------
------------------------------------------------------------
------------------------------------------------------------
------------------------------------------------------------
------------------------------------------------------------
------------------------------------------------------------
------------------------------------------------------------
------------------------------------------------------------
---------------------------------------TGCGGGAAGCGGGTGCGGCCG
CATGGGCCTAGATGGCGCCCTGGCCCATTGCCAGGCCCCGTGAACCCCACATGTTTACT-
-GCCTTGCCCGAGCATGCGCAG-TGAGGACTGCATGCGT-------GGGCTGCCT-GCCA
GGCTGGACTGT-TCCTCGTGATCCGGACCTGTCAGCCTATCGGTGACCGACCTGAGCTCG
TGCCTGGAGCGTGTGTGANTTCTGATTGGATGAGGTGGGGT--GGAGCGAGATG--AGGT
CAGTCG----------------------GCGTGAGTATAGGAGG---GTTGTTGTTGTTG
CCCTTGCCCTAAGTGGAGA----------------GAGCTGT------------------
--------------------------------------------------------AAGA
AAA----------------------------------------AAGCTGC-----AAGA-
------AGGAGTAAAAG----------AAGAAGCTGTTGCGTGAACCCGACTTGGTGTCC
GTGTCGTTCTTGTCTCTGC-GGGTCGGAGA-----CTGCGGCA-----------------
------------------------------------------------------------
------------------------------------------------------------
------------------------------------------------------------
------------------------------------------------------------
------------------------------------------------------------
------------------------------------------------------------
------------------------------------------------------------
------------------------------------------------------------
------------------------------------------------------------
------------------------------------------------------------
-------------------------------------------------
>MLTR32C_MM
------------------------------------------------------------
------------------------------------------------------------
------------------------------------------------------------
------------------------------------------------------------
------------------------------------------------------------
------------------------------------------------------------
------------------------------------------------------------
------------------------------------------------------------
------------------------------------------------------------
------------------------------------------------------------
------------------------------------------------------------
--------------------------------------------TGTAGAGAGCACAAGG
G-CCTTGTGCTCACAGATAAGCACTAGGGAAACCAGGAATGTTAAACACACAGGGTTGT-
-CTCCTCAAAGGAGGAGATAAAATTAAATACC-TGTT---TTCCACCCAGAAGGCTGAGA
GT-GGATGTTG-TTA-ATAACCTGGTGACCTTTTTGCTATCT--GTAGAGACAGACCTCA
CCCAAATCCCCCAGAAT------------------GAT----TATCCCAGACTCTTCCCT
C------------ACTAGACCATT-----------------ACCCATCCTTAGGGGAGAT
GTCACATGTACTTTATG---GCCTGC--TGACCTCTATGCTGTC----GGTCAG------
----AGACC-----ACACTAGATCC------------TTCCCTAGGCCTTTTAGCT----
----------------ATAGAACCCACCTTCATG------GTCACATGTACTTTGCAAAA
-GAGTTTCAATGTAGTCATACCTTAAGCTTTATTGTACACCTGGAATTGGAATGATTATG
GAAATTATTGTTGCCTGGAAACTTTTTTCC------AAATTCTACTGTGTTTAAATATGC
CTACAATAAACTGCCTGTGCTTAGACTCCCTG-AAGTCT-GATCCA-----GGTT--GAC
AAAGTCAATCTGAA-CCAAATTTTCATTCTCACCTC-TTCACACGGTTTGTTTT--CCTC
TATGACACCTGCAGGGACCCCCTCA-----------------------------------
------------------------------------------------------------
------------------------------------------------------------
------------------------------------------------------------
------------------------------------------------------------
------------------------------------------------------------
------------------------------------------------------------
------------------------------------------------------------
-------------------------------------------------

>ABcons1.txt
TGTTGTAATAGGCGTGATCGGGGTCTCGGGATGTAACGTGTCAGGCTCCTCCCCATGTGTTAGGTACGTGCCACGTGTACCATCCAGTGGGCGTACACGAAGGGTTAAAAGATATATAAGTGCTTGTTAGAACTTAATAAACGCCATTTTGCCGCTCATCATATTGGTGTCACCTCGGTATTTGGCCAAGCCGCAGGCTCCCCTAAGCAACGAACATCACGGTTGCCTGCGAAAGGCAACA
>ABcons2.txt
TGTTATCTGGTGTGAACCAATCAGAGTGGGACATGACAGCACGGTTATGTAGGTAAAAATGTATATAAGCTGTGTTTAGTAGTGAATAAACGCCATTTTGCTGCTCATCATATTGGTGTGCGTCTGCAGTCATTTGGCCCTGATCAGGCTATTGGTCAGTGAGCGCAGAGGCCTAACACAGGTGGCTAACATCA

>RSV_NC_001407
agggggaaatgtagtcttatgcaatactcctgtagtcttgcaacatgcttatgtaacgatgagttagcaa
tatgccttacaaggaaagaaaaggcaccgtgcatgccgattggtggtagtaaggtggtacgatcgtgcct
tattaggaaggtatcagacgggtctaacatggattggacgaaccactgaattccgcatcgcagagatatt
gtatttaagtgcctagctcgatacaataaac

gccattttaccattcaccaca

ttggtgtgcacctgggttgatggccggaccgtcgattccctaacgattgcgaacacctgaatgaagcaga
aggcttcattt

>ACV_NC_001402

aatgtagtcttatgcaatactcttgtagtcttgcaacatgcttatgtaacgatgagttag
caacatgccttataaggaaagaaaaagcaccgtgcatgccgattggtggaagtaaggtgg
tatgatcgtggtatgatcgtggtatgatcgtgccttattaggaaggcaacagacgggtct
aacacggattggacgaaccactgaattccgcattgcagagatattgtatttaagtgccta
gctcgatacaataaac

gccatttgaccattcaccaca

ttggtgtgcacctgggttgatgg
ccggaccgttgattccctgacgactacgagcacatgcatgaagcagaaggcttcatt

>ALV_AY013304_LTR5
TGTAGTCAAATAGAGCCAGAGGCAACTTGAATAGTCTAAAGACCAAATAAGGAAAAAGCA
AGACATTCCATATGCTCATTGGTGGCGACTAGATAAGGAAGGAATGACGCAAGGACATAT
GGGCGTAGACGAAGCTATGTACGATTATATAAGCTGTTGCCACCATCAAATAAAC

GCCAT
TTTACCATCCACCACA

TTGGTGTGCACCTGGGTAGATGGACAGACCGTTGAGTCCCTAAC
GATTGCGAACACCTGAATGAAGCAGAAGGCTTCA

>CHRZ_4931177_B_16
tgttgtaataggcgtgatcggggtctcgggatgtaacgtgtcaggctcctccccatgtgt
taggtacgtgccacgtgtaccatccagtgggcgtacacgaagggttaaaagatatataag
tgcttgttagaacttaataaacgccattttaccgctcatcatattggtgtcacctcggta
tttggccaagccgcaggctcccctaagcaacgaacatcacggttgcctgcaaaaggcaac
a

>HL1PROP_LTR5
TGACAATGACCATGAGCCCCAAATATCCCCCGGGGGCTTAGAGCCTCCCAGTGAAAAACA
TTTCCGAGAAACAGAAGTCTGAAAAGGTCAGGGCCCAGACTAAGGCTCTGACGTCTCCCC
CCGGAGGGCAGCTCAGCACCGGCTCGGGCTAGGCCCTGACGTGTCCCCCTGAAGACAAAT
CATAAGCTCAGACCTCCGGGAAGCCACCAAGAACCACCCATTTCCTCCCCATGTTTGTCA
AGCCGTCCTCAGGCGTTGACGACAACCCCTCACCTCAAAAAACTTTTCATGGCACGCATA
TGGCTCAATAAACTAGCAGGAGTCTATAAAAGCGTGGAGACAGTTCAGGAGGGGGCTCGC
ATCTCTCCTTCACGCGCCCGCCGCCCTACCTGAGGCCGCCATCCACGCCGGTTGAGTCGC
GTTCTGCCGCCTCCCGCCTGTGGTGCCTCCTGAACTGCGTCCGCCGTCTAGGTAAGTTTA
AAGCTCAGGTCGAGACCGGGCCTTTGTCCGGCGCTCCCTTGGAGCCTACCTAGACTCAGC
CGGCTCTCCACGCTTTGCCTGACCCTGCTTGCTCAACTCTACGTCTTTGTTTCGTTTTCT
GTTCTGCGCCGTTACAGATCGAAAGTTCCACCCCTTTCCCTTTCATTCACGACTGACTGC
CGGCTTGGCCCACGGCCAAGTACCGGCGACTCCGTTGGCTCGGAGCCAGCGACAGCCCAT
CCTATAGCACTCTCAGGAGAGAAATTTAGTACACA

>BLVCG_LTR3
TGTATGAAAGATCATGCCGACCTAGGAGCCGCCACCGCCCCGTAAACCAGACAGAGACGT
CAGCTGCCAGAAAAGCTGGTGACGGCAGCTGGTGGCTAGAATCCCCGTACCTCCCCAACT
TCCCCTTTCCCGAAAAATCCACACCCTGAGCTGCTGACCTCA
CCTGCTGATAAATTAATA
AAATGCCGGCCCTGTCGAGTTAGCGGCACCAGAAGCGTTCTTCTCCTGAGACCCTCGTGC
TCAGCTCTCGGTCCTGAGCTCTCTTGCTCCCGAGACCTTCTGGTCGGCTATCCGGCAGCG
GTCAGGTAAGGCAAGCACGGTTTGGAGGGTGGTTCTCGGCTGAGACCACCGCGAGCTCTA
TCTCCGGTCCTCTGACCGTCTCCACGTGGACTCTCTCCTTTGCCTCCTGACCCCGCGCTC
CAAGGGCGTCTGGCTTGCA
CCCGCGTTTGTTTCCTGTCTTACTTTCTGTTTCTCGCGGCC
CGCGCTCTCTCCTTCGGCGCCCTCTAGCGGCCAGGAGAGACCGGCAAACA

>STLV2_NC001815_LTR5
tgacagtgactctgaccctgggccttctaacctcggggccgcccagggcgagtcatcagc
ttaaaaggtcacgctgtctcacacaaacaatcccgggaacaggctctgacgtttccccct
gcagaccatttgaggaaccaggaactactctccagaaaaataacctcgcccttacccact
tccccttgccttgaaaaacaaggctctgacgactacccccctcacccataaaatttgcct
actcaataaaaacccaggcctataaaagcgcaaggacggttcaggagggggtcatctctt
tccacctgcccgctgtgcctaccttggagatccattccgcccgggcggctcggtcgagac
gtctcgttgagctctgtctcccgttccaggcacctcctgaaccgcgcctttcagggtaag
tctccccccaggttgagctaggctacgactcccgtagtcgctcccgcagggtcggtcgag
gctccctgaccctccggccgcgcacggttaggctctggtttgcaacccaacttccgcgtt
cttgtcttattctccgccgaaatcgaaagcacagtgcccctccctgcaccactggcccgg
ggccagcatcctgccagggacgcgcgcctgctaaacccgagggtgttttgggcctctccg
ggaggggtacccagccacttcgggtccttgttctctccgggagagacaaaca

>PTLV3_NC003323
tgtcagtgatgatgagcttcgagacggaccacaaccaccaactggaggacaaatagctga
atcatccgtctgagggccgtctcacactaggattgtgcccaaaaagaacaccaaggctct
gacgtctctccctaccctggctcccggaaaaaaccgaaaaccacccatttcctcatgttt
gcctaaggctctgacgataaccctaaaaatttgactagcaaataaagaaccctgggtcct
ataaaaggggtgagcaacctaaaaatgggatctctctttgcaccttgcctacccctccct
cggccgtggaccagccctggtcgcctcgcttacctgggtcgccgtttcgtgaccgggcca
tctccctgctgtttgacggcaccccgcgtacttcgcttcctcctgctcggtaagatccca
ccgggtcgagctaggccatcactccctggccgctcccctggagctctctctcgtagctct
tacggttgctctcccccggcacggggcccaggactttctctacttccttgtttcaagtct
ctttctttggtgagcgacctaaatcgaaagtagcacttctgctgcctgcagcgaggcttg
gcccggggccaacgcctgtgagattacccagctcggagttgggcctcaagaaagtaaggg
ctaaagctgctagccctaggggagaaagcaaaca

>STLV1_NC000858_LTR5
tgacactgaccatgagccccaaatatcccccgggggcttagagcctcccgctgaaaaaca
tttccgcgaaacagaagtctgaaaaggtcagggcccagactaaggctctgacgtctcccc
ccggagggcagctcagcaccggctcagactaggccctgacgtatccccctgaaaagcaat
catgagctcagacctccgggaagccaccgggaaccacccatttcctccccatgtttgtca
agccgtcctcaggcgttgacgacaacccctcacctcaaaaaacttttcatggcacgcata
cggctcaataaaataagaggagtctataaaagcgtggagacagttcaggagggggctcgc
ttttttctcctacgcgcccgccgccctacctgaggccgccatccacgccggttgagtcgc
gttctgccgcctcccgcctgtggtgcctcctgaactgcgtccgccgtctaggtaagttta
gagctcaggtcgagaccgggcctttgtccggcgctcccttagagcctacctagactcagc
cggctctccacgctttgcctgaccccgcttgttcaactccacgtctttgtttcgctttct
gtttcgcgccgttacaaatcgagagttccacccctttccctttcattcacgactgactgc
cggcttggcccacggcaagtaccgcggactctactggctcggagccagcagcagcctatt
ctataacactctccaggagagaaatttagtacaca

>HTLV2_NC001488_LTR5
tgacaatggcgactagcctcccaagccagccacccagggcgagtcatcgacccaaaaggt
cagaccgtctcacacaaacaatcccaagtaaaggctctgacgtctccccctttttttagg
aactgaaaccacggccctgacgtccctcccccctaggaacaggaacagctctccagaaaa
aaatagacctcacccttacccacttcccctagcgctgaaaaacaaggctctgacgattac
cccctgcccataaaatttgcctagtcaaaataaaagatgccgagtctataaaagcgcaag
gacagttcaggaggtggctcgctccctcaccgaccctctggtcacggagactcaccttgg
ggatccatcctctccaagcggcctcggttgagacgccttccgtgggaccgtctcccggcc
tcggcacctcctgaactgctcctcccaaggtaagtctcctctcaggtcgagctcggctgc
cccttaggtagtcgctccccgagggtctttagagacacccgggtttccgcctgcgctcgg
ctagactctgccttaaacttcacttccgcgttcttgtctcgttctttcctcttcgccgtc
actgaaaacgaaacctcaacgccgccctcttggcaggcgtcccggggccaacatacgccg
tggagcgcagcaagggctagggcttcctgaacctctccgggagaggtctattgctatagg
caggcccgccctaggagcattgtcttcccggggaagacaaaca

>HTLV3_DQ462191_LTR5
tgtcagtgatgatgagcctcgaggcggaccacaaccaccaactggaggacaaatagctga
atcatccgtctgagggccgtctcacactaggattgtgcccaaaaagaacaccaaggctct
gacgtctctccctaccctggctcccggaaaaaaccgaaaaccacccatttcctcatgttt
gcctaaggctctgacgataaccctaaaaatttgactagcaaataaagaaccctgggtcct
ataaaaggggagagcaacctaaaaataggatctctctttgcaccttgcctacccctccct
cggccgtggaccagccctggtcgccctcgcttacctgggtcgccgtttcgtgaccgggcc
atctccctactgtttggcggcaccccgcgtacttcgcttcctcctgctcggtaagatccc
accgggtcgagctaggccatcactccctggccgctcccctggagctctctctcgtggctc
ttacggttgctctcccccggcaaggggcccaggactttctctacttccttgtttcaagcc
tctttcttcggcgagcgacctaaatcgaaagtagcacttctgctgcctgcagcgaggctt
ggcccggggccaacgcctgtgagattacccagctcggagttgggcctctagaaagtaagg
gctaaagctgctagccctaggggagaaagcaaaca

>STLV3_AY217650_LTR5
tgtcaatgatgatgaaccccaagacgaaccgcagccaccaactaggggacaaatagctga
atcatccgtctgagagccgtctcgcaccgggatcatgcccaaaaaagaacaccagggctc
tgacgtctctccctactctgactcccggaaaaaaccaaaaccaccgatttcctcatgttt
tgcctaaggctctgacgataaccctaaaaaatttgactagcaaataaagaaccctgggtc
ctataaaaggggagagcaacctaaaatgggatcactccttgcatctcgccaatccttccc
ccggctgctaactgaccctggccgcccctgcttactcgggtcgccacttcgtgaccaggc
catcctcccgctatttggtggcgctccgcgcactccggttccttccaatcggtaagatcc
cactgggttgagctaggccatcatccccaggccgctcccctgaaactccttcgcgtggct
tttaaggttgctctccctcagcaaggggcccaggactttctctacttccttgtttcaagt
ctcttctttcggcggtcgatctaaatcgaaagtagcacttctgctgcctgcagcgaggct
tggcccggggccagcgcctgtaacactacccagctcggagttgggtcctaaagagtcagg
gctatagctgctagccctaaggaaggaagcaaaca

>LTR12_ERV1_Primates
------------------------------------------------------------
------------------------------------------------------------
------------------------------------------------------------
------------------------------------------------------------
------------------------------------------------------------
------------------------------------------------------------
------------------------------------------------------------
------------------------------------------------------------
------------------------------------------------------------
------------------------------------------------------------
-------------------------TGAGAGGTGAAGCCAGCTGGGCTTCCTGGGTCGGG
TGGGGACTTGGAGAACTTTTCTGTCTAGCTAGAGGATTGTAAACGCACCAATCAGCGCTC
TGTGTCTAGCTAAAGGTTTGTAAACGCACCAATCAGCACTCTGTAA--------------
--AAACGCACCAATCAGCGCTCTGT-GTCTAGCTAA-------AGGWTTGTAAACGCACC
AATCAGCACTCTG----------------------------------------------T
AAAAA----CGCACCAATCAGCG-------------------------------------
-----------------------------------------CTCTGTGTCTAGCTAAAGG
TTTGTAAACGCACCAATCAGCACTCTGTAAAAACGCACCAATCAGCAC------------
-------AGCACTCTGTAAAATGGACCAATCAGCGCTCTGTAAAATGGACCAATCAGCAG
GACGTGGGCGGGGCCAAATAAGGGAATAAAAGCTGGCCACCC-------GAGCCAGCAGC
GGCAAC--CCGCTCGGGTCCCCTTCCACGCTGTGGAAGCTTTGTTCTTTCGCTCTT-CAC
AATAAATCTTGCTGC-----TGCTCACTCTTTGGGTCCGCACTACCTTTATGAGCTGTAA
CACTCACCGCGAGGGTC----------------------------------------TGC
GGCTTCACTCCTGAAGTCAGCGAGACCACGAACCCACCGGGAGGAACAAACAACTCCGGA
CG------------------------CGCCACCTTTAAGAGCTGTAACACTCACTGCGAA
GGTCTGCGGCTTCACTCCTGAAG--TCAGCGAGACCAC---GAACCCACCGGAAGGAAGA
AACTCCGGACA-CATCTGAACATCTGAAGGAACAAACTCCGGACACACCATCTTTAAGAA
CTGTAACACTCACCGCGAGGGTCCGCGGCTTCATTCTTGAAGTCAGCGAGACCAAGAACC
CACCGGAAGGAACCAATTCCGGACACA---------------------------------
------------------------------------------------------------
------------------------------------------------------------
------------------------------------------------------------
------------------------------------------------------------
------------------------------------------------------------
------------------------------------------------------------
------------------------------------------------------------
------------------------------------------------------------
------------------------------------------------------------
------------------------------------------------------------
------------------------------------------------------------
------------------------------------------------------------
------------------------------------------------------------
------------------------------------------------------------
-
>LTR12D_ERV1_Homo
------------------------------------------------------------
------------------------------------------------------------
------------------------------------------------------------
------------------------------------------------------------
----------------TGAGAGGTGACAACGTGCTAGCAGCCCTCGCTCGCTCTCGGCGC
CTCCTCGGCCTCGGCGTCCGCTCTGGCCGCGCTCGAGGAGCCCTTCAGCCCGCCGCTGCG
CTGTGGGGGCCCCTCTCTGGGGCTGGCCGAGGCCGGAGCCGGCTCCCTCTGCTCGCGGGG
AGGTGTGGAGGGAGAGGCGCGGGCGGGAGCCGGGGCTGCGCGCGGCGCTCGCGGGCCGGC
GCGGGTTCCGGGTGGGCGCGGGCTCGGCGGGCCCCGCACTTGGCGCAGCCGGCCGGCGCC
TGCTGGGCTTGATCGGGGGACGAGCTCCCTCTGGGCTGCCGGAGTGCCCGGGCTAGGTGC
CGCAAAGTCCCGCGGCGAGTGCCAGTGAGAGGTGAAGCCGGCTGGGCTTC-TGGGACGGG
TGGGGACTTGGAGAACTTTTCTGTCTAGCTAAAGGATTGTAAACGCACCAATCAGCACTC
TGTGTCTAGCTAAAGGTTTGTAAACGCACCAATCAGCACTCTGTGTCTAGCTAAAGGTTT
GTAAACGCACCAATCAGNGCTCTGT-GTCTAGCTAATCTGGTGGGGACTTGGAGAACTTT
TGTGTCTAGCTAA-----------------------------------------AGGATT
GTAAA----CGCACCAATCAGCA-------------------------------------
-----------------------------------------CTCTGTGTCTAGCTAAAGG
TTTGTAAACGCACCAATCAGCACTCTGTCAAAACGGACCAATCAGCTCTCTGTAAAATGG
ACCAATCAGCTCTCTGTAAAATGGACCAATCAGCTCTCTGTAAAATGGACCAATCAGCAG
GATGTGGGTGGGGCCAGATAAGGGAATAAAAGCAGGCCACCC-------GAGCCAGCAGC
GGCAAC--CTGCTCGGGTCCCCTTCCATGCTGTGGAAGCTTTGTTCTTTTGCTCTT-TGC
AATAAATCTTGCTGC-----TGCTCACTCTTTGGGTCYGTGCCGCCTTTATGAGCTGTAA
CACTCACCGCGAAGGTC----------------------------------------TGC
AGCTTCACTCCTGAAGCCAGCGAGACCACGAACCCACCGGGAGGAACGAACAACTCCGGA
CGGAAGGAACGAACAACTCCAGACG-CGCCGCCTTTAAGAGCTGTAACACTCACCGCGAA
GGTCTGCAGCTTCACTCCTGAAG--TCAGCGAGACCAC---GAACCCACCAGAAGGAAGA
AACTCCGGACA-CATCTGAACATCTGAAGGAACAAACTCCGGACACACCATCTTTAAGAA
CTGTAACACTCACCGCGAGGGTCCGCGGCTTCATTCTTGAAGTCAGCGAGACCAAGAACC
CACC----------AATTCNGGACACA---------------------------------
------------------------------------------------------------
------------------------------------------------------------
------------------------------------------------------------
------------------------------------------------------------
------------------------------------------------------------
------------------------------------------------------------
------------------------------------------------------------
------------------------------------------------------------
------------------------------------------------------------
------------------------------------------------------------
------------------------------------------------------------
------------------------------------------------------------
------------------------------------------------------------
------------------------------------------------------------
-
>LTR12B_ERV1_Homo
------------------------------------------------------------
------------------------------------------------------------
------------------------------------------------------------
------------------------------------------------------------
------------------------------------------------------------
------------------------------------------------------------
------------------------------------------------------------
------------------------------------------------------------
------------------------------------------------------------
------------------------------------------------------------
------------------------------------------------------------
------------------------------------------------------------
----------------------------------------------------------TG
AGAGGTGAAGCCAGCTGGACTTCCT-G---GGTCGA----GTGGGGACTTGGAGAACTTT
TCTGTCTAGCTAG-----------------------------------------AGGATT
GTAAAAAAATGCACCAATCAGCA-------------------------------------
-----------------------------------------CTCTGTATCTAGCTAAAGG
ATTGTAAATGCACCAATCAGCACTCTGTAAAAA---------------------------
---------------------TGGACCAATCAGCACTCTGTAAAATGGACCAATCAGCAG
GACGTGGGCGGGGACAAATAAGGGAATAAAAGCTGGCCACCC-------CAGCCAGCAGC
GGCAAC--CCGCTCGGGTCCCCTTCCACGCTGTGGAAGCTTTGTTCTTTCGCTCTT-CAC
AATAAATCTTGCTGC-----TGCTCACTCTTTGGGTCCGYRCCACCTTTAAGAGCTGTAA
CACTCACCGCGAAGGTC----------------------------------------TGC
GGCTTCATTCTTGAAGTCAGCGAGACCACGAACCCACCGGAAGGAACAAACAACTCCGGA
CA------------------------CRCCACCTTTAAGAGCTGTAACACTCACTGCGAA
GGTCTGCGGCTTCACTCCTGAAG--TCAGCGAGACCAC---GAACCCACCAGAAGGAAGA
AACTCCGGACA-CATCTGAACATCTGAAGGAACAAACTCCGGACACACCATCTTTAAGAA
CTGTAACACTCACCGCGAGGGTCYGCGGCTTCATTCTTGAAGTCAGCGAGACCAAGAACC
CACCGGAAGGAACCAATTCCGGACA-----------------------------------
------------------------------------------------------------
------------------------------------------------------------
------------------------------------------------------------
------------------------------------------------------------
------------------------------------------------------------
------------------------------------------------------------
------------------------------------------------------------
------------------------------------------------------------
------------------------------------------------------------
------------------------------------------------------------
------------------------------------------------------------
------------------------------------------------------------
------------------------------------------------------------
------------------------------------------------------------
-
>LTR12F_ERV1_Primates
------------------------------------------------------------
------------------------------------------------------------
------------------------------------------------------------
------------------------------------------------------------
------------------------------------------------------------
------------------------------------------------------------
------------------------------------------------------------
------------------------------------------------------------
------------------------------------------------------------
------------------------------------------------------------
-------------------------TGAGAGGTGAAGCCAGCTGGACTTCCTGGGTCGAG
TGGGGACTTGGAGAACTTTTCTGTCTTACAAGAGGATTGTAAA-----------------
-----------------------ATGCACCAATCAGCGCTCTGTAA--------------
--AAACGCACCAATCAGCGCTCTGT-AGCTAGCAAG------AGGATTGTAAAATGCACC
AATCAGCGCTC------------------------------------------------T
GTAAAA---TGCACCAATCAGCG-------------------------------------
-----------------------------------------CTCTGTA------------
-----AAATGCACCAATCAGCAGGATCCTAAAAGTAGCCAATCG----------------
------------CAGGGAGGATTGAAAAAAGGGCACTCTG----ATAGGACAGA-AACGG
AACATGGGAGGGGACAAATAAGGGAATAAAAGCTGGCCACCC-------CAGCCAGCAGC
GGCAAC--CCGCTCGGGTCCCCTTCCACGCTGTGGAAGCTTTGTTCTTTCGCTCTT-CAC
AATAAATCTTGCTGC-----TGCTCACTCTTTGGGTCCGTGCCATCTTTAAGAGCTGTAA
CACTCACCGCGAAGGTC----------------------------------------CGC
GGCTTCATTCTTGAAGTCAGCGAGACCACGAACCCACCGGAAGGAAC---CAACTCCGGA
CACA--------------------------------------------------------
------------------------------------------------------------
------------------------------------------------------------
------------------------------------------------------------
------------------------------------------------------------
------------------------------------------------------------
------------------------------------------------------------
------------------------------------------------------------
------------------------------------------------------------
------------------------------------------------------------
------------------------------------------------------------
------------------------------------------------------------
------------------------------------------------------------
------------------------------------------------------------
------------------------------------------------------------
------------------------------------------------------------
------------------------------------------------------------
------------------------------------------------------------
------------------------------------------------------------
-
>LTR12C_ERV1_Homo
TGAGAGGTGACAGCGTGCTGGCAGCCCTCACAGCCCTCGCTCGCTCTCGGCGCCTCCTCT
GCCTGGGCKCCCACTCTGGCCGCRCTTGAGGAGCCCTTCAGCCCGCCGCTGCACTGTGGG
AGCCCCTTTCTGGGCTGGCCAAGGCCGGAGCCGGCTCCCTCAGCTTGCAGGGAGGTGTGG
AGGGAGAGGCGCGGGCGGGAACCGGGGCTGCGCGCGGCGCTTGCGGGCCAGCKCGAGTTC
CGGGTGGGCGTGGGCTYGGCGGGCCCCGCACTCGGAGCGGCCGGCCGGCCC-GCCGGCCC
CGGGCAGTGAGGGGCTTAGCACCTGGGCCAGCAGCTGCGGAGGGTGTRCTGGGTCCCCCA
GCAGTGCCRGCCCACCGGNGCTGTGCTCGATTTCTCGCCGGGCCTTAGCTGCCTCCCCGC
GGGGCAGGGCTCGGGACCTGCAGCCCGCCATGCCTGAGCCTCCCCCCCCCCTCCGTGGGC
TCCTGTGCGGCCCGAGCCTCCCCGACGAGCGCCGCCCCCTGCTCCACGGCGCCCAGTCCC
ATCGACCACCCAAGGGCTGAGGAGTGCGGGCGCACGGCGCGGGACTGGCAGGCAGCTCCA
CCTGCGGCCCCGGTGCGGGATCCACTG---GGTGAAGCCAGCTGGGCTCC-TGAGTCTGG
TGGGGACTTGGAGAACCTTTATGTCTAGCTAAGGGATTGTAAATACACCAATCAGCACTC
TGTATCTAGCTCAAGGTTTGTAAACACACCAATCAGCACCCTGTGTCTAGCTCAGGGTTT
GTGAATGCACCAATCGACACTCTGTTATCTAGCTACTCTGGTGGGGACTTGGAGAACCTT
TATGTCTAGCTAAGGGATTGTAAATACACCAATCAGCACTCTGTATCTAGCTCAAGGTTT
GTAAA----CACACCAATCAGCACYCTGTGTCTAGCTCAGGGTTTGTAAATGCACCAATC
GACACTCTGTATCTAGCTAATCTAGTGGGGACGTGGAGAACTTTTGTGTCTAGCTCAGGG
ATTGTAAACGCACCAATCAGCACCCTGTCAAAACGGACCAATCAGCTCT-----------
-------------CTGTAAAACAGACCAATCGGCTCTCTGTAAAATGGACCAATCAGCAG
GATGTGGGTGGGGCCAGATAAGAGAATAAAAGCAGGCTGCCC-------GAGCCAGCAGT
GGCAAC--CCGCTCGGGTCCCCTTCCACACTGTGGAAGCTTTGTTCTTTYGCTCTT-TGC
AATAAATCTTGCTGC-----TGCTCACTCTTTGGGTCCACACTGCCTTTATGAGCTGTAA
CACTCACCGCGAAGGTC----------------------------------------TGC
AGCTTCACTCCTGAAGCCAGCGAGACCACGAACCCACCGGGAGGAACGAACAACTCCAGA
CG------------------------CGCCGCCTT-AAGAGCTGTAACACTCACCGCGAA
GGTCTGCAGCTTCACTCCTGAG---CCAGCGAGACCAC---GAACCCACCAGAAGGAAGA
AACTCCGAACA-CATCCGAACATCAGAAGGAACAAACTCCGGACACGCCRCCTTTAAGAA
CTGTAACACTCACCGCGAGGGTCCGCGGCTTCATTCTTGAAGTCAGTGAGACCAAGAACC
CACC----------AATTCCGGACACA---------------------------------
------------------------------------------------------------
------------------------------------------------------------
------------------------------------------------------------
------------------------------------------------------------
------------------------------------------------------------
------------------------------------------------------------
------------------------------------------------------------
------------------------------------------------------------
------------------------------------------------------------
------------------------------------------------------------
------------------------------------------------------------
------------------------------------------------------------
------------------------------------------------------------
------------------------------------------------------------
-
>LTR12E_ERV1_Homo
TGAGAGGTGACAACGTGCTAGCAGNCCTCNCAGCCCTCGCTCGCTCTCGGCGCCTCCTCG
GCCTBGGCGYCCACTCTGGCCGCGCTTGAGGAGCCCTTCAGCCCACCGCTGCACTGTGGG
AGCCCCTCTCTGGGCTGGCCAAGGCCGGAGCCGGCTCCCTCTGCTTGCGGGGAGGTGTGG
AGGGAGAGGCGCGGGCGGGAACCGGGGCTGCGCGCGGCGCTTGCGGGCCAGCGCGRGTTC
CGGGTGGGCGCGGGCTCGGCGGGCCCCGCACTCGGAGCGGCCGGCCGGCCCTGCTGGCCC
CGGGCAATGAGGGGCTTAGCACCCGGGCCAGCGGCTGCGGAGGGTGTACTGGGTCCCCCA
GCAGTGCCGGCCCACCGGCGCTGCGCTCGATTTCTCGCCGGGCCTTAGCTGCCTCCCCGC
GGGGCAGGGCTCGGGACCTGCAGCCCGCCATGCCTGAGCCTCCCACCCAC-TCCATGGGC
TCCTGTGCGGCCCGAGCCTCCCCAACGAGCGCCGCCCCCTGCTCCACGGCGCCCAGTCCC
ATCGACCACCCAAGGGCTGAGGAGTGCGGGCGCACGGCGNGGGACTGGCAGGCAGCTCCA
CCTGCGGCCCTGGTGCGGGATCCACTA---GGTGAAGCCGGCTGGGCTTC-TGGGTCGGG
TGGGGACTTGGAGAACTTTTCTGTCTAGCTAAAGGATTGTAAACACACCAATCAGCACTC
TGTGTCTAGCTAAAGGTTTGTAAATGCACCAATCAGCACTCTGTGTCTAGCTAAAGGTTT
GTAAATGCACCAATCAGCACTCTGT-ATCTAGCTAATCTGGTGGGGACTTGGAGAACTTT
TCTGTCAA----------------------------------------------AGGTTT
GTAA-----CGCACCAATCGG---------------------------------------
------------------------GTGGGGACTTGGAGCACTNCTGTGTCTAGCTAAAGG
TTTGTAAATGCACCAATCAGCACTCTGTAAAAACGGACCAATCAGCAC------------
------------------------------------TCTGTAAAATGGACCAATCAGCAG
GATGTGGGTGGGGCCAAATAAGGGAATAAAAGCTGGCCACCC-------GAGCCAGCAGT
GGCAAC--CCGCTCGGGTCCCCTTCCACGCTGTGGAAGCTTTGTTCTTTTGCTCTT-CGC
AATAAATCTTGCTGC-----TGCTCACTCTTTGGGTCCGCACTACCTTTATGAGCTGTAA
CACTCACCGCGAAGGTC----------------------------------------TGC
AGCTTCACTCCTGAAGTCAGCGAGACCACGAACCCACCGGGAGGAACAAACAACTCCGGA
CG------------------------CGCCACCTTTAAGAGCTGTAACACTCACTGCGAA
GGTCTGCAGCTTCACTCCTGAAGT-CCAGCGAGACCAC---GAACCCACCAGAAGGAAGA
AACTCCGGACA-CA----------------------------------------------
------------------------------------------------------------
------------------------------------------------------------
------------------------------------------------------------
------------------------------------------------------------
------------------------------------------------------------
------------------------------------------------------------
------------------------------------------------------------
------------------------------------------------------------
------------------------------------------------------------
------------------------------------------------------------
------------------------------------------------------------
------------------------------------------------------------
------------------------------------------------------------
------------------------------------------------------------
------------------------------------------------------------
------------------------------------------------------------
-
>LTR2_ERV1_Homo
------------------------------------------------------------
------------------------------------------------------------
------------------------------------------------------------
------------------------------------------------------------
------------------------------------------------------------
------------------------------------------------------------
------------------------------------------------------------
------------------------------------------------------------
------------------------------------------------------------
------------------------------------------------------------
------------------------------------------------------------
------------------------------------------------------------
------------------------------------------------------------
------------------------------------------------------------
------------------------------------------------------------
------------------------------------------------------------
-------------------------------------------------------TAAGG
AAGGAGACCA--CCTCTCC-CATTGTCTC---CTGTTTCATG---AGAA-----------
---------------AGCAA--AAAGTTAAAAAAAGAAGCAGAAGTGAGATCAATGGCCA
GATGGTTT-AGTGCCAAG-----AACCAGGCCTGG---------------------TAGT
TA-AACATCAACTCCTGACCTAACC-GC-TTGTGCTATCCATAGATTCCAGATATTGTAT
GAGGAAGACTTGTGA-----AACTTTCTGTTCTGTTCTGC-TAGCCCCC-ATCACTGATG
CATGTAGCTCTCAGTCA----------------------------------------TGT
AGCC-CCCACTTG--CACAA-TGTATCATGACCCTTTCACGTGGACCCCTCAGAGTTGTA
AG-----------------------------CTCTTAAAAGGGACAGGAATCTTTACTTT
GG---GGAGCTCGGATCTTGAGACGCGAGTCTACCAAT---GCTCCCAGCTGATTAAAGC
CTCTTCCTTCATAGAACCGGTGTCTAAGAGGTTTTGTCTGTGACTGTTCCTGCTACA---
------------------------------------------------------------
------------------------------------------------------------
------------------------------------------------------------
------------------------------------------------------------
------------------------------------------------------------
------------------------------------------------------------
------------------------------------------------------------
------------------------------------------------------------
------------------------------------------------------------
------------------------------------------------------------
------------------------------------------------------------
------------------------------------------------------------
------------------------------------------------------------
------------------------------------------------------------
------------------------------------------------------------
------------------------------------------------------------
-
>LTR2B_ERV1_Homo
------------------------------------------------------------
------------------------------------------------------------
------------------------------------------------------------
------------------------------------------------------------
------------------------------------------------------------
------------------------------------------------------------
------------------------------------------------------------
------------------------------------------------------------
------------------------------------------------------------
------------------------------------------------------------
------------------------------------------------------------
------------------------------------------------------------
------------------------------------------------------------
------------------------------------------------------------
------------------------------------------------------------
------------------------------------------------------------
-------------------------------------------------------TGAGG
GAAGAGAGAGACCCTCTCA-TATTGTTTTATATTGTTTTATACTCAGTAC----------
--------CTGTTTTAAGAA--AAAAAGAAAAAACAACAAGGAAGTAAAACCAA-AGACA
GGCAGCCC-GGCGCCAGGCCCGAAACCAGGCCTGGGCCTGCCTGGCCTAAACCCAGTAGT
TA-AAAATCAACTCATGACTTAGAA-AC-CGATGTTATTCATAGATTCCAGACATTGTAT
AGAAGAACATTGTGA-----AACTCCCTGCCCTGTTCTGT-TTCTCTCTGACCACCGGTG
CATGCAGCCCCT-GTCA----------------------------------------CGT
ACCC-CCTGCTTG--CTCAAATCAATCACGACCCTTTCATGTGAAATCTTTAGTGTTGTG
AG-----------------------------CCCTTAAAAGGGACAGAAATTGTGCACTC
GG---GGAGCTCGGATTTTAAGGCAGTAGCTTGCCGAT---GCTCCCAGCTGAATAAAGC
C-CTTCCTTCTACAACTCGGTGTCTGAGAGGTTTTGTCTGCGGCTCGTCCTGCTACA---
------------------------------------------------------------
------------------------------------------------------------
------------------------------------------------------------
------------------------------------------------------------
------------------------------------------------------------
------------------------------------------------------------
------------------------------------------------------------
------------------------------------------------------------
------------------------------------------------------------
------------------------------------------------------------
------------------------------------------------------------
------------------------------------------------------------
------------------------------------------------------------
------------------------------------------------------------
------------------------------------------------------------
------------------------------------------------------------
-
>LTR2C_ERV1_Homo
------------------------------------------------------------
------------------------------------------------------------
------------------------------------------------------------
------------------------------------------------------------
------------------------------------------------------------
------------------------------------------------------------
------------------------------------------------------------
------------------------------------------------------------
------------------------------------------------------------
------------------------------------------------------------
------------------------------------------------------------
------------------------------------------------------------
------------------------------------------------------------
------------------------------------------------------------
------------------------------------------------------------
------------------------------------------------------------
------------------------------------------------------------
-----TGCTGCCCTCCTCC-CACCACCTTGCCTAGTTCACAAGACAGGAG----------
--------GAAAGAGAGAAAGCAAAAAGTTAGAAARAAACAAAAGTAAGATAAATAGCCA
GACAACCTTGGCACCACC-----ACCYGGCCCTAGGAGT----TAAAAAAAAGTAATAAT
AATAACATCAACCCCTGACCTAAACTAC-TTGTGTTATCTGTAAATTCCAGACATTGTAT
GAAAAAGCATTGCAA-----AACTTTCTGTTCTGTTA----------------GCTGATG
CATGTAGCCCCCAGTCA----------------------------------------CGT
TCCC-CAYGCTTG--CTCGA-TTTATCACGACCTTTTCACGTGGACCCCTTAAAGTTGTA
AG-----------------------------CCTTTAAAAAGGCCAAGAATTTCTTTTTC
AG---GGAGCTCGGCTCTTAAGACGCAAGTCTGCTGAT---GCTCCCRGCCGAATAAA-C
CTCTTCCTTCTTTAATCCGGTGTCTGAGGAGTTTTGTCTGYGGCTCGTCCTGCTACA---
------------------------------------------------------------
------------------------------------------------------------
------------------------------------------------------------
------------------------------------------------------------
------------------------------------------------------------
------------------------------------------------------------
------------------------------------------------------------
------------------------------------------------------------
------------------------------------------------------------
------------------------------------------------------------
------------------------------------------------------------
------------------------------------------------------------
------------------------------------------------------------
------------------------------------------------------------
------------------------------------------------------------
------------------------------------------------------------
-
>LTR6B_ERV1_Homo
------------------------------------------------------------
------------------------------------------------------------
------------------------------------------------------------
------------------------------------------------------------
------------------------------------------------------------
------------------------------------------------------------
------------------------------------------------------------
------------------------------------------------------------
------------------------------------------------------------
------------------------------------------------------------
------------------------------------------------------------
------------------------------------------------------------
------------------------------------------------------------
------------------------------------------------------------
------------------------------------------------------------
------------------------------------------------------------
------------------------------------------------------------
-------TGTAATGCCCAACCTTGTTTTTACTAACCCTGTTTTTAGACTCTCCCTTTCCT
TTAATCACCTAGCCTTGTTTCCACCTGAATTGACTCTCCCTTAGCTAAGAGAGCCAGACA
GACTCCATCTTGGCTCTTTCACTGGCAG-----------------------CCCCTTCCT
CAAGGACTTAACTTGTG--CAAGCTGACTCCCAGCACATCCAAGAATGCAATTAACTGAT
AAGATACTGTGGCGA-----GC-TATATCCGCAGTTCC-CAGGAATTCGTCCGATTGATA
ACG---CCCAAAG--------------------------------------------CCC
CGCGTCTATCACCTTGTAATAGTCTTA-AAGCCCCTGCACCTGGAACTGTTTACTTTCCT
GTAACCATTTATCCTTTTAACTTTT-TTGCCTACTTTACTTCTGTAAAATTGTTTTAACT
AGACCCCCCCTCCCCTTTCTAAACCAAAGTATAAAAGA---AAATCTAGCCCCTTCTTCG
GGGCCGAGAGA-ACTTTGAGCGTTAGCCGTCTCTTGGCCGCCGG--CTAAATAA-ACGGA
CTCTTAATTCGTCTCAAAGTGTGGCGTTT-TCTCTAACTCGCTCGGGTACAACA------
------------------------------------------------------------
------------------------------------------------------------
------------------------------------------------------------
------------------------------------------------------------
------------------------------------------------------------
------------------------------------------------------------
------------------------------------------------------------
------------------------------------------------------------
------------------------------------------------------------
------------------------------------------------------------
------------------------------------------------------------
------------------------------------------------------------
------------------------------------------------------------
------------------------------------------------------------
------------------------------------------------------------
-
>LTR6A_ERV1_Homo
------------------------------------------------------------
------------------------------------------------------------
------------------------------------------------------------
------------------------------------------------------------
------------------------------------------------------------
------------------------------------------------------------
------------------------------------------------------------
------------------------------------------------------------
------------------------------------------------------------
------------------------------------------------------------
------------------------------------------------------------
------------------------------------------------------------
------------------------------------------------------------
------------------------------------------------------------
------------------------------------------------------------
------------------------------------------------------------
------------------------------------------------------------
-----------------------------------------------------------T
GTGAT-ACCCTACCTTGTTTTAACNTGAATNGACTCTCCCTTAGCTGAGAAAGCCGGACG
GACTCCAT-TTGGCTCCTTCATTTGCAAGACATCAAGGGCTCCTTACCCACCCCCTTCCT
CAAGGACTTAACTTGTG--CAAGCTGACTCTCAGCACATCAAAGAGTGCAATTAACTGAT
AAGGTACTGTGGCAA-----GC-NATGTCCGCAGTTCC-CAGGAATTCGCCCGGGTGATA
GTA---CCCTAAAGCCCCCGCGTTTGTGTCCGGCAGATAGCAC-------CCAGAGCCCC
CGCACCTATCACCTTGTGATGAATTTA-AAGCCCCTGCACCTGGAACTGTTTGTTTTCCT
GTAACCATTTGTCTTTTTAACTTTT-TTGCCTGTTTTACTTCTGTAAGATTGCTNCAGCT
AGGCTCCCCCTCCCCTTTCTAAACCAAAGTATAAAAGA---AAATCTAGCCCCTTCTTCG
GGGCCGAGAGA-ATTTCGAGCGTTAGCCGTCTCTCGGTCGCCGG--CTAA-TAA-AGGAC
TCCTGAATTCGTCTCAAAGTGTGGCGTTTCTCTATAACTCGCTCGGTTACAACA------
------------------------------------------------------------
------------------------------------------------------------
------------------------------------------------------------
------------------------------------------------------------
------------------------------------------------------------
------------------------------------------------------------
------------------------------------------------------------
------------------------------------------------------------
------------------------------------------------------------
------------------------------------------------------------
------------------------------------------------------------
------------------------------------------------------------
------------------------------------------------------------
------------------------------------------------------------
------------------------------------------------------------
-
>LTR4_ERV1_Homo
------------------------------------------------------------
------------------------------------------------------------
------------------------------------------------------------
------------------------------------------------------------
------------------------------------------------------------
------------------------------------------------------------
------------------------------------------------------------
------------------------------------------------------------
------------------------------------------------------------
------------------------------------------------------------
------------------------------------------------------------
------------------------------------------------------------
------------------------------------------------------------
------------------------------------------------------------
------------------------------------------------------------
------------------------------------------------------------
--------------------------------------TGAAGCAGGAGATATAAAAAAA
AAGAAAGAGAGAAAAACAAGTTTTCTGTACTGGGCTGACTCACTCCAAGGCCCAGCGATA
GGCAGGGCTCTGNCAGGGCTTTGATAGCACTATCTGCAGAGCCGGGGCCCAGAAGGAATG
GGCTCCAGAGCCTCTCCCTGCCGTCCTAGAG--CAGGGATGAGAAAAACAAGTTCTTCTT
ATCAGTTTCCCCCTTTG--AAATTCTTTCCCCATACCATTATTCCTTTGTTCTGCTCTCA
TAACTATTTTTGTAA-----C--TATTTCTGCAAGTTTGCAAGGATTTTGTAAGTTCCTG
TTT---TCCCATCTG------------------------------------------TGC
AGTATGGCGAAGGTCACAAGACATGCCTGAGTTGCAAAACCTGTCACTGTTTGATA----
--AACTGCCTTTGTTCTGCTTCTGT-AAGCTTGCTTGCCCGCCCTACAGGTTTCACGCCA
CTAACTGGCCACCCCCTTTCGGATGCATGTATAAAAGT---CAAGCCCTGTCTTTGTTCG
GGGCTCAG----CCTTTGGATGTTAATC-CG-CTGGGCCGGTGG--CCACCTAATAAAAT
CCTCCTGTCCCACCC-ATTGGTCTCTCCTGTCCCTTGAT--TCCTGCAACA---------
------------------------------------------------------------
------------------------------------------------------------
------------------------------------------------------------
------------------------------------------------------------
------------------------------------------------------------
------------------------------------------------------------
------------------------------------------------------------
------------------------------------------------------------
------------------------------------------------------------
------------------------------------------------------------
------------------------------------------------------------
------------------------------------------------------------
------------------------------------------------------------
------------------------------------------------------------
------------------------------------------------------------
-
>LTR15_ERV1_Homo
------------------------------------------------------------
------------------------------------------------------------
------------------------------------------------------------
------------------------------------------------------------
------------------------------------------------------------
------------------------------------------------------------
------------------------------------------------------------
------------------------------------------------------------
------------------------------------------------------------
------------------------------------------------------------
------------------------------------------------------------
------------------------------------------------------------
------------------------------------------------------------
------------------------------------------------------------
------------------------------------------------------------
------------------------------------------------------------
------------------------------------------------------------
------------------------------------------------------------
--------TGGAACAGGAATTAAAAGAAATTAA--AGAATGCATAAGCAAAAACTCAATT
GTATGTAGGGAAACCCAATTCC-TCCTGA-------GGAAGAGAAAGAGGTGGAGTCCTT
TAAAAATTCACTGCCTG--TTTTTCCGTCTGTAGCTAGTGAGCCTTATCTCTCCCTTTCC
CAGGCATTGTGAAGA-----CCCTGTTTCTCCAGCTGTGCAGCTGCATGGTCACTAGACA
GATAAACTCAAGTTG------------------------------------------TAA
AACATGTTTTTCCTTGAAAAGTAAGAA-ATGATGTAATACATGTCTCAACTGAATA----
--A-CTGTCTTTGTTTCTCACTTCT-GTAGTAAGCTTCCCCCTGCACAGATCTCCCCTC-
--------TCACCCCAT---GAA---ATGCTTAAAAGG---TAACCTGACTCTTTGTTCA
GGGCTCAGT---CCTTTGGATGTTAATC-TGACTGGGCTGGTGCACCTAAATAATAMATA
YATCCTCCTCAACCCCATCGGTCTCTCTGATTCCTAAATCATCCCCAAACA---------
------------------------------------------------------------
------------------------------------------------------------
------------------------------------------------------------
------------------------------------------------------------
------------------------------------------------------------
------------------------------------------------------------
------------------------------------------------------------
------------------------------------------------------------
------------------------------------------------------------
------------------------------------------------------------
------------------------------------------------------------
------------------------------------------------------------
------------------------------------------------------------
------------------------------------------------------------
------------------------------------------------------------
-
>MER110_ERV1_Homo
------------------------------------------------------------
------------------------------------------------------------
------------------------------------------------------------
------------------------------------------------------------
------------------------------------------------------------
------------------------------------------------------------
------------------------------------------------------------
------------------------------------------------------------
------------------------------------------------------------
------------------------------------------------------------
------------------------------------------------------------
------------------------------------------------------------
------------------------------------------------------------
------------------------------------------------------------
------------------------------------------------------------
------------------------------------------------------------
------------------------------------------------------------
------------------------------------------TGAAAACTGAAACCA---
------------ACATAATTTCCTGTCCCTGDGT-TAAA---CAATACTGGGACCAGGCA
TACTTTTC-------TGTTCCTA-TGTTAAACAATACTGAGACCAAGCAAAAATAACTTA
GCTACTT-GCTCCAGGAAATACYT--GCTCCTGGAAGA-TAAGACTGTGAACCAACTAAA
ATAGCTTACTTATCAA----GACTAACAGCTTA---CTCATCAAAACTC--GTTTCAAGA
CCCTCGCCTCACTGTGCC------CACCAATCCAAAGCTATTA-------TGTC-----A
TAAACTCTGCCCAATCCCAACCAGTTCCCCGCCTT---GCAAGACCCACCTTAAAATCA-
CCCAGCCCAGGCCCTAAAACCC------------TA-TAAATAATCCTNCCCTAATTTTT
CCATTTTGAGACACTACTAAGACTCTGTATCTATGTCA---AGGTGATGTTCTTCCTTAC
TGCAGTAAGTCTAATAAAAACTC--AGCTTTGCTTGATCAACAGGTTTTNTTTTCTGGTG
GTCTTTTTGGGGAGYCGACAGT--------------------------------------
------------------------------------------------------------
------------------------------------------------------------
------------------------------------------------------------
------------------------------------------------------------
------------------------------------------------------------
------------------------------------------------------------
------------------------------------------------------------
------------------------------------------------------------
------------------------------------------------------------
------------------------------------------------------------
------------------------------------------------------------
------------------------------------------------------------
------------------------------------------------------------
------------------------------------------------------------
------------------------------------------------------------
-
>MER110A_ERV1_Homo
------------------------------------------------------------
------------------------------------------------------------
------------------------------------------------------------
------------------------------------------------------------
------------------------------------------------------------
------------------------------------------------------------
------------------------------------------------------------
------------------------------------------------------------
------------------------------------------------------------
------------------------------------------------------------
------------------------------------------------------------
------------------------------------------------------------
------------------------------------------------------------
------------------------------------------------------------
------------------------------------------------------------
------------------------------------------------------------
------------------------------------------------------------
------------------------------------------TGAGAACTGAAACCATCT
ACCACCC-----ACACAGCTTACTGACTGTCTACATTAA---CATGACTTTACTATTCCA
CTGTCTTCATCAACATAACTTTACTATTCCAGGAAACTCTTGCCCAGGAAGATAAAAGTT
GCAAATA-ACTTTATTGTTCATTTCAGGAACTTCCTAA-AAAACCCATCAACTCTTCAAT
AGAAAGCATCAAACGA----CAGTTTATCCCCAAGACTCTTTGAAACCCTTGCCTCAAAA
CCCTCACCTTGCTGTGTCTGTGTCCACCAATCCTAAACTATTA-------TATC-----A
TGATCCTTACCCAATCCTAATCAAGCCCCTACATT---GAAAGACCTGCCTTAAA-----
------TCAGACTCCAAAATCT------------CAATAAATATCCTGACTTTGCCCTCC
CTCCTCTGAGACACTACTAAGACTCTGTA------------AGGTGGTGCTCYCCCTTAC
CACAGTAAG--CAATAAA--CTC--AGCTTTGTCTTATCA--------------------
------------------------------------------------------------
------------------------------------------------------------
------------------------------------------------------------
------------------------------------------------------------
------------------------------------------------------------
------------------------------------------------------------
------------------------------------------------------------
------------------------------------------------------------
------------------------------------------------------------
------------------------------------------------------------
------------------------------------------------------------
------------------------------------------------------------
------------------------------------------------------------
------------------------------------------------------------
------------------------------------------------------------
------------------------------------------------------------
-
>MER52A_ERV1_Homo
------------------------------------------------------------
------------------------------------------------------------
------------------------------------------------------------
------------------------------------------------------------
------------------------------------------------------------
------------------------------------------------------------
------------------------------------------------------------
------------------------------------------------------------
------------------------------------------------------------
------------------------------------------------------------
---------TGATGGCAGCGGCGGCCCGTCTGGAGTGGCCGCTGCCATGATGCCGGCTGC
AGCGGGGGAGGCGCGGCCGGGGCTGCG---------CGCTCCATGGAGCCAGCGGGAGCC
GGGAACAGGCGGGAGCCCCGCCC---CCTTCCGAGTTGGGGCGGGAGCTCCCCGGGTGCA
GCTGCAGCCGCCCA---AACGCAGACCCAGGCCTCCCTGTGCTCTTGGG--GGCCGGGAG
CAG----GCAGGAGCCCCACCCTCCCGGGCACAGCTGCA--GCCGCCCAG-CCGCGGCTS
CGGAC-CCAGGCATCYC-TGCGCTCTCGGGGGCCTGGGAAGGCCCC------CCTGCCCC
CACAGGCTTGGAA-------GTGC--CTGC-----TCCCACTGCAGCTG---------GC
CTCTCCCCGCTCCCGGCG-CCCG----------------CTCCGCAGGCTCAGAAGTGCC
TGCTCCCGCTGCCTGGCCTCTCCCTGCTCCYGGCGCCCGCTCCGATTTCGGAGCAAAGTT
GYGGCCGAGCCCGGGCGCTGTCGCAACCCGGCCGGGTGTGTGCACGCTCGGGGCAGCGCT
GACACGC-CAGCCCCCTGCCGCCTCGGCCCCCTCCGGACTTTGGGCGCCGACGAGCATGG
GAGGGAGGCCGAGGGGGGGCTGAGGGCAGCTCGGCGCKGGCCTGCAGGCGCCCCTCGGCA
CGAACAGCCTGG-GTGCC-ATGAACGGCAGCAGGAGGCAGACA-------GGCTCCTGGG
CAGAAAGGGGCGGGTCCCCGGTGAAACCCCACCTTCAAGCCAGGGACGGCCTGAAGCC--
TGGGGGCCGGGCTGCCAGTTCCGGGTGGAGTCCGCGGMCCGGAGTGAGAACTTRTGGTGC
TTTTTC-TGGGCCCACCCATGGCCGCCCATGGA---CC---AATCAGCACGCACTTCCTC
CCCTCTGARGCCCATAAAAACCCCGGACTCAGCCAGACT---------------------
------------------------------------------------------------
-------YAG--RCAGAYGWYGGGACGACCAGCTGCAGAG-AGGAGCTACCCACTCCGGG
GTCT--CCTCTCTGCTGAGAGCTGCASAGWC--GWCGGGATGACCTGCCTGCAGAGAGGA
GCTACCCACTCCAGGGTCTCCTCTCTGCTGAGAGCTGAACACTCGTCGGGACGMCCTGSC
TGCGGARAGGAGCTACCCACTGCGGGTCTCCTGAGAGCTGTTCTGTCGCTCAATAAAGCT
CCTCTTCGCCTTGCTCACCCTCCACTTGTCCGCGTACCTCATTCTTCCTGGACGTGGGAC
AAGAACTCGGGACCCACCGAATGGCGGGGCTGAAAGAGCTGTAACACAAACAGGGCTGAA
ACACGCCCCCTGCTCACCACGTTGTGGGCGAC--------------------GAGAAGGA
GAGAAGAGCTGTGGCCCTTCGGGGAGCCCAGACCTAGGAGCTCCCCGAGCCAGGGCTGTG
ACACCCTCTTTGGGGCTCTGCGGTTCCTGGCGTCTCCAAGCTTCTGGGCGCCACC--GCG
TTCCCCGGTGCCMRCWGTGGAAGCTGCTTGCGGTACGCCTGGTCCAGCCGCAGCCTTGCA
CGGAGCCGGCACCTGTGCCGGCGCCTGGAGCTGCCTGCCCCGCCGCAGC---CRGCGTGC
CTGGCTGTGCGCAGTGGCCGGACCCCACGCTCGCTTGCTCACACACCCCTCACCGCTCCG
CGCCTGGCTCGCCCTTGGCAGGCATGGGATCCAGGCCRGTAGCGCGAGCYGAGCGCAGCC
TGCCAGGCCGAGT-GGGCGGAAT-----GAGCCCAGCGGGCCCAAGCAAAACTCGGGCAA
AGGCGCCACCGGCCACAGAGGTTTCCGGCTGGVRAAGCGACACCCCAAGGATCCCGTGAC
A
>MER52D_ERV1_Homo
------------------------------------------------------------
------------------------------------------------------------
------------------------------------------------------------
------------------------------------------------------------
------------------------------------------------------------
------------------------------------------------------------
---------TGATGTTAATGATGGCAGCGGTGGGCCRTCCRGAGTGGCCGCTGCCATCAC
GCCGGCTGCAGCGGGGAGGTGTGAGCAGTGGCGGCAGGAGCGGCTGTGGGAGCAGCAGTG
GTGGCGGTGGGACCCCTGTGCCCTGTGTCCCCTGTGCCCTGCATCCCCAAGGCAGCYGAC
TGCACCACCCCCACCCTCACACAGCCAGGCAGGACCCGCTCCCAGGCCCAGAGCCTCCGC
CACTCCAGACCCTGGCCCCGTGTCACCACTCTCACCCGCCACCACTGCGGGGAGGGC-GC
AGGGAGGANGGCAGAGCTGGGNCCCNGGCGCTGCCANGCCCCATGGAGCCGGCGGGAGCC
AGGGACAAGTGGGAGCCCCCCCGGAGCCCGCCGCCCTGGGG-GCCACCGCGATGGGGCCA
GGCCGAGTCGCCCACTGGAGGGGGAGCAGTGCGGTTGGGCATAGAGGGGCGGGCAGAGAG
GGGCCCAGCGAGGACCTGGAGCCCCCACCCCAGGCTGCAAGGAGGCACAG-CCAGGGCTG
CATGCTCCACGGAGCTGGTGGGAGCCAGGGAGCAGGCAGGAGCCCCGCCCCTNCNGNNNN
GGCAGGGTGGGAGCTCCCAGGTGCAGCTGCAGCTGCCCTGCTGCAGCTGTGGACCCAGGC
ATCTCTGCACTCTTGGGGGCCCGGGAAGGCCCCCCCTACCCCTGCAGGCTNGGRGGTGTC
TGCTCCCGCTGCCTGGCCTCTCCCTGCTCCCAGCACCTGCTCCRATCTCGGAGCARNGTT
GGGGCCAAGCCYGGGCGCTGTCACAGCCTGGCCGGGTGTGCACACACTCGGGGCAGCGCT
GACACAC-CAGCCCCCTGCCACCTCGGCCCCCTCCAGACTTTGGGCRCCAACAAGCATGG
GAGGGAGGCCAAGGGGGGGCTGAGGGCAGCTCGGTNCTGGCCTGCAGGTGCCCCTTGGCA
TGARCAGCCTGG-GYRCC-ATGRACAGTGGCAGGAGGCAGACA-------GGCTCCTGGG
YGGAAGGGGGYGGGTCCCCAGTGAAGCCCCACCTTCAAGCCAGGGAGGGCCTGAAGCC--
TGGGGGCTGGGCTGCCAGTCCC-----------RCAGACCAGAGTGGGAACTTGTGGTGC
CTTTTCCTGGGCCTGCCCATGGCCGCCCATGGA---CC---AATCGGCATGCACTTCCTC
CCCTCTGAGGCCCATAAAAGCCCCAGGCTCAGCCAGACCAGAGACAGAGSTGCACAGAGG
AC--------------------------------CTACCCGCAGAGAGATGAGGGCTCTG
CTAGAGCTGA--GGAGATGACGGGATGACCAGCTGCAGAGCAGGAGCTACCCACTCCAGG
GTCT--CCTCTCTGCTGAGAGCTGAAGACTT--GATGGGATGACCTGCCTGCAGAGAGGA
GCTACCC--------------TCTCTGCTAAGAGCTGAACACTCATTGGGACACCCTGGC
TACGGAGAGGAGCTGCCCACTGCRGGTCTCCTCTGAGCTGTTCTATTGCTCAATAAAGCT
CCTCTTCGTCTTGCTCACCCTCCACTTGTCTGYGTACCTCATTCTTCCTGGACRCAGGAC
AAGAACTCGGGACCTGCTAAATGGCGAGGCTAAAAGAGCTGTAACACAAACAGGGCTGAA
ACATGCCCCTTGCTTGCCACATTGCGGGTGACAAGAAGAAGAGAAGAGAGGAGAGAAGGA
GAGAAGAGCTGTGGCCCTTTGGGGAGCCCAGACCTGGGAGCTCCCTGAGCCAGGGCTGTG
ACTCCCTCTTTGGGGCCCTGTGGTTCCTGGCATCTCCAAGCTTCYAGGCACCACTCTGCA
TTCCCCGGTGCCAGCTGTGGAAGCTGCTTGTGGTGCGCCTGGTCCAGCTGCAGCCTCGCA
GAGAGCCAGCACCCATGCCGGCACCTGGAGCTGCCTGCCCCACTGCAGCAGCCNGCATGY
CTGACTGTGTGCAGTGGCCGGACCCCACGCTCACT----CACACACCCCTCACNGCTCCA
CACCTGRCTTNNCCTTGGCAGGNNTGG-ATCNAGGNCCTTGGCAGGCATGGGATCCAGGC
CRGTAGCNTGAGCCAAGCACAGCCTGCCAGGCYSAGTGGGCCCGAGCAAAACTCAGGCAA
AGGHACCACHGGHCACAGAGGTTTCTGGCCAGAAAAGBGACACCCCAAGGATCCCGTAAC
A
>MER52C_ERV1_Homo
------------------------------------------------------------
------------------------------------------------------------
------------------------------------------------------------
------------------------------------------------------------
------------------------------------------------------------
------------------------------------------------------------
------------------------------------------------------------
------------------------------------------------------------
------------------------------------------------------------
------------------------------------------------------------
--------------------------TGATGGCAGTGGCTGCTGCCATCACGCTGGCTGC
AGC-AGGGAGGCGCGGCTGGGGCTGCA---------CACTCCATGGAGCCGG--------
---------TGGGAGCCCCGCC----CCTTCTGAGTTGGGACGGGAGCTCCCCGTG--CC
ACTGCAGCCGCCTA----AACCGCAGCTGCAGACCCAGGCCTCCTGCTC----CACGGAG
CAG----GCAGGAGCCCCGCCCTCCTGGGCGGGGCTACA--GCCACCCAAACTGCGGCTG
TGGATCCGAGCCTCCCTGTGCTCTTGGGGGAGCCGGGAGCAGGCAGGA----TCTGCCYT
CCCGGGTGCAGC---------TGCAGCTGC-----CSCACCCGCGGCTGCAGACCTGGGC
CTCYC---ACTCCAGGRAGCAGG------------------CAGGAGCCAGGGACAAGCG
GGAGCC------CCGCCCCTTCCGAGTTGGCAGGGCGGG----AGCTCCCGGGTGCAGCT
GCGGCCTACCCT---CCCAGGCGCAGGAC--CTGGGCGTCTCTGCAGCCTG--CACCCTT
GGGGGGC-CCAGGAAGGACCCWCCCCATCCCTGCAGGCTCAGGGGTGTCTGCTCCCACTG
CCTGGCCTCTCTCTG----CTCCTGGCGCCT--GCTCTGATCTCGGAGCGGGGTTGGGGC
CAAGC--CCYGG-G-GCC-ATGAATGGCAGCGGGAGGCAGACA-------GATTCCTGGG
CGGAAGGGGGCGGGTCCCCAGTAAGGCCCCACCTTCAGGCCAGGGAGGGCCTGAAGGC--
TGGGGGCCGGGCTGCCAGTCCC-----------GCAGACCAGAGTGGGGACTCGTGGTGC
CTCTTC-CGGGCCCACCCATGGCCGCCCATGGA---CC---AATCGGCACACACTTCCTC
CCCTCTGAGGTCCATAAAAGCCCTGGGCTCAGCCAGAGCAGGGCAGAGGATGGCCAGAGG
ACAAAGRGGGCAGAGAGACAATGGGACWGGATGACCAGCTGCAGAGAGGAGCTACCCTCT
CTGCTGATAGCTGGAGAYGATGGRACGACCAGCTGCAGAG-ATGACCAGCTGCAGAGAGG
AGCTACCCTCTCTGCTGAGAGCTTCAGAGACCTGCAGAGATGACTTGCCTGCAGAGAGGA
GCCACCCTCTCCAGGGCCTCCTCTCTGCTGAGAGCTGAACACTCGATGGGACGACCTGCC
TACAGAGAGGAGCTACCCACT--------CCTCTGAGCTGTTCTAACACTAAATAAAGCT
CTTCTTCGTCTTCTTCACCCTTCACTTGTCTGCGTACCTCATTCTTCCTGGACGCAGGAC
AAGAACTCGGG-----CAAAGGCGCCGCGGCCACAGAGGTTTCCCGCCAGAAAAATCG--
--ACACCCCARAGATCCCGTAACA------------------------------------
------------------------------------------------------------
------------------------------------------------------------
------------------------------------------------------------
------------------------------------------------------------
------------------------------------------------------------
------------------------------------------------------------
------------------------------------------------------------
------------------------------------------------------------
-
>LTR7Y_ERV1_Primates
------------------------------------------------------------
------------------------------------------------------------
------------------------------------------------------------
------------------------------------------------------------
------------------------------------------------------------
------------------------------------------------------------
------------------------------------------------------------
------------------------------------------------------------
------------------------------------------------------------
------------------------------------------------------------
------------------------------------------------------------
------------------------------------------------------------
------------------------------------------------------------
------------------------------------------------------------
------------------------------------------------------------
------------------------------------------------------------
------------------------------------------------------------
------------------------------------------------------------
------------------TGTCAGGCCTCTGAGCCCAGGCCAGGCCATCGCATCCCCTGT
GACTTGCACGTATA-CATCCAGATGGCCTGAAGTAACTGAAGATCCACAAAAGAAGTAAA
AACA----------GCCTTAACTGATGACATTCCACCATTGTGATTTGTTCCTGCCCCAC
CCT-AACTGATCAATGTACTTTGTAATCTCCCCCACC---CTTAAGAAGGTACTTTGTAG
TCTCCCCCACCCTTAAGAAGGTTCTTTGTAATTCTCCCCAC----------CCTTGAGAA
TGTACTTTGTGAGATCC--ACCCC-TGCCCACCAGAGAACAACCCCC-TTTGACTGTAAT
TTTCCATTACCT-TCCCAAATC---------CTATAAAA--CGGCCCCACCCCTATCTCC
CTTCGCTGACTCTCTTTTCGGACTCAGCCCGCCT--GC---ACCCAGGTGAAATAAACAG
CCATGTTGCTCACACAAAGCCTGTTT-GGTGGTCTCTTCACACGGACGCGCATGAAA---
------------------------------------------------------------
------------------------------------------------------------
------------------------------------------------------------
------------------------------------------------------------
------------------------------------------------------------
------------------------------------------------------------
------------------------------------------------------------
------------------------------------------------------------
------------------------------------------------------------
------------------------------------------------------------
------------------------------------------------------------
------------------------------------------------------------
------------------------------------------------------------
------------------------------------------------------------
------------------------------------------------------------
------------------------------------------------------------
-
>LTR7B_ERV1_Homo
------------------------------------------------------------
------------------------------------------------------------
------------------------------------------------------------
------------------------------------------------------------
------------------------------------------------------------
------------------------------------------------------------
------------------------------------------------------------
------------------------------------------------------------
------------------------------------------------------------
------------------------------------------------------------
------------------------------------------------------------
------------------------------------------------------------
------------------------------------------------------------
------------------------------------------------------------
------------------------------------------------------------
------------------------------------------------------------
------------------------------------------------------------
------------------------------------------------------------
------------------TGTCAGGCCTCTGAGCCCAAGCTAAGCCATCATATCCCCTGT
GACCTGCACGTATA-CATCCAGATGGCCTGAAGCAACTGAAGATCCACAAAAGAAGTGAA
AATA----------GCCTTAACTGATGACATTCCACCATTGTGATTTGTTCCTGCCCCAC
CCT-AACTGATCAATGTACTTTGTAATCTCCCCCACC---CTTAAGAAGGTACTTTGTAA
TCTCCCCCACCCTTAAGAAGGTTCTTTGTAATTCTCCCCAC----------CCTTGAGAA
TGTACTTTGTGAGATCC--ACCCCCTGCCCGC---AAAACA--------TTGCTCCTAAC
T--CCACCGCCTATCCCAAAAC---------CTATAAGAACTAATGATAATCCCACCACC
CTTTGCTGACTCCTTTTTCGGACTCAGCCCGCCT--GC---ACCCAGGTGAAATAAACAG
CCTTGTTGCTCACACAAAGCCTGTTT-GGTGGTCTCTTCACACGGACGCGCGTGACA---
------------------------------------------------------------
------------------------------------------------------------
------------------------------------------------------------
------------------------------------------------------------
------------------------------------------------------------
------------------------------------------------------------
------------------------------------------------------------
------------------------------------------------------------
------------------------------------------------------------
------------------------------------------------------------
------------------------------------------------------------
------------------------------------------------------------
------------------------------------------------------------
------------------------------------------------------------
------------------------------------------------------------
------------------------------------------------------------
-
>LTR7A_ERV1_Homo
------------------------------------------------------------
------------------------------------------------------------
------------------------------------------------------------
------------------------------------------------------------
------------------------------------------------------------
------------------------------------------------------------
------------------------------------------------------------
------------------------------------------------------------
------------------------------------------------------------
------------------------------------------------------------
------------------------------------------------------------
------------------------------------------------------------
------------------------------------------------------------
------------------------------------------------------------
------------------------------------------------------------
------------------------------------------------------------
------------------------------------------------------------
------------------------------------------------------------
------------------TGTCAGGCCTCTGAGCCCAAGCTAAGCCATCACATCCCCTGT
GACTAGCACATATA-CGCTCAGATGGCCTGAAGTAACTGAAGAATCACAAA-GAAGTGAA
AATGCCC-TGCCCCACCTTAACTGATGACATTCCACCACAAAAG---------AAGTGAA
AAT-GGCCGGTCCTTGCCTTAAGTGATGACATT--AC---CTTGTAAGAGTCCTTTTC--
-CTGGCTCATCCTAG--------CTCAAAAATCTCCCCTAC-------------TGAG--
--CACCCTGCGACCCCC--ACTCC-TACCCGCCAAAGAACAACCCCCCTTTGACTGTAAT
TGTCCTTTACCT-ACCCAAATC---------CTATAAAA--CAGCCCCACCCCTATCTCC
CTTTGCTGACTCTCTTTTCGGACTCAGCCCGCCT--GC---ACCCAGGTG--ATTAAAAG
CTTTATTGCTCACACAAAGCCTGTTT-GGTGGTCTCTTCACACGGACGCGCATGAAA---
------------------------------------------------------------
------------------------------------------------------------
------------------------------------------------------------
------------------------------------------------------------
------------------------------------------------------------
------------------------------------------------------------
------------------------------------------------------------
------------------------------------------------------------
------------------------------------------------------------
------------------------------------------------------------
------------------------------------------------------------
------------------------------------------------------------
------------------------------------------------------------
------------------------------------------------------------
------------------------------------------------------------
------------------------------------------------------------
-
>LTR7C_ERV1_Homo
------------------------------------------------------------
------------------------------------------------------------
------------------------------------------------------------
------------------------------------------------------------
------------------------------------------------------------
------------------------------------------------------------
------------------------------------------------------------
------------------------------------------------------------
------------------------------------------------------------
------------------------------------------------------------
------------------------------------------------------------
------------------------------------------------------------
------------------------------------------------------------
------------------------------------------------------------
------------------------------------------------------------
------------------------------------------------------------
------------------------------------------------------------
------------------------------------------------------------
------------------TGTCAGGCCTCTGAGCCGAAGCTCAGCCATTGTAACCCCTGT
GACCTGCACATATA-CGTCCAGATGGCCTGCAGGAGCCAAGAAGTCTGGA--GCAGCCGA
AAAACCA-CAAAAGAAGTGAAACAGCCAGTTCCTGCCTTAACTGATTAA-CCAACCTTAC
GAC-ATTCCACCATTATGACTTGTTCCTGCCCTACCCTAACTGATCAATCGACCTTGTGA
CATTCTTC-TCCTGGACAATGAGTCTCATGAT-CTCCCCAC----------C-------A
TGCACCTTGTGACCCCC--TCCCC-TGCTGACAATAGATAA--CCACCTTTAACTGTAAC
TTTCCACTGCCT-ACCCAAGTC---------CTATAAAG--CTGCCCCTCTCCTATCTCC
CTTCGCTGACTCTCTTTTCGGACTCAGCCCACTT--GC---ACCCAAGTGA-ATAAACGG
CCTTGTTGCTCACACAAAGCCTGTTTAGGTGGTCTTCTCATACGGACGCGCGTGACA---
------------------------------------------------------------
------------------------------------------------------------
------------------------------------------------------------
------------------------------------------------------------
------------------------------------------------------------
------------------------------------------------------------
------------------------------------------------------------
------------------------------------------------------------
------------------------------------------------------------
------------------------------------------------------------
------------------------------------------------------------
------------------------------------------------------------
------------------------------------------------------------
------------------------------------------------------------
------------------------------------------------------------
------------------------------------------------------------
-
>LTR71A_ERV1_Homo
------------------------------------------------------------
------------------------------------------------------------
------------------------------------------------------------
------------------------------------------------------------
------------------------------------------------------------
------------------------------------------------------------
------------------------------------------------------------
------------------------------------------------------------
------------------------------------------------------------
------------------------------------------------------------
------------------------------------------------------------
------------------------------------------------------------
------------------------------------------------------------
------------------------------------------------------------
------------------------------------------------------------
------------------------------------------------------------
------------------------------------------------------------
------------------------------------------------------------
----------------------------------------TGTGAGAAAACATTTTAAAT
GGTCCATTTTCAAGGCATGATAAATCTAAGTACTGGCAGCCAGCCTGCGA--ATGTGACA
AACTGCA-TGDCTCAT--GCACCTAGAAGGTCACV--ATAAGTGAA--CAGAATGTAGAG
GAGGGGTCAGCCCATAAAAGGGAAGAAAGTTTTGTTATTGGGAAATTGAAACTTAAGCAG
GGAAGGGGACCAGGGTATAACCTTATAAGGGGGATAATGAA---------ACT--TAGGC
GATRTYYAGGAAGATTGTAACCCCATAGTACTCRACCAATGAGGAACTGGGGGARGGACT
TGYATGCTAGGAGATAAATTAC---------CTGCTGTAA-CTGCCCCGGGTGTGCCTGC
CTAC-CAGACACCTGATCTTG--CAAGACCACCA--TT---AA--AAGTCTCGCTTCCAC
TGTTCTTCGTGTCTCTGAGTCCATTCTTTGGGTTTGGATGGGTGAATGTGTGTTTCTCAC
A-----------------------------------------------------------
------------------------------------------------------------
------------------------------------------------------------
------------------------------------------------------------
------------------------------------------------------------
------------------------------------------------------------
------------------------------------------------------------
------------------------------------------------------------
------------------------------------------------------------
------------------------------------------------------------
------------------------------------------------------------
------------------------------------------------------------
------------------------------------------------------------
------------------------------------------------------------
------------------------------------------------------------
------------------------------------------------------------
-
>LTR71B_ERV1_Homo
------------------------------------------------------------
------------------------------------------------------------
------------------------------------------------------------
------------------------------------------------------------
------------------------------------------------------------
------------------------------------------------------------
------------------------------------------------------------
------------------------------------------------------------
------------------------------------------------------------
------------------------------------------------------------
------------------------------------------------------------
------------------------------------------------------------
------------------------------------------------------------
------------------------------------------------------------
------------------------------------------------------------
------------------------------------------------------------
-----------------TGAAGGAAATAATGTATACAGTGGTCCATTTCCAAGACAAAGT
GCCTTGAATCGGCTTAGGTCAGCAAACTACAGAAGAAACAGGATATACTAGGCCCCTGCT
TGGATAGCCGATGCCTGCTTGTCGGCCTCCCCCTTCCCCCTTCCTCCCCCCCCCCTTAGT
TGCCCTCACCCAAACCA--AAGAAGTTTAGTCTAAGATGAAAGTTTACTA--GCCTGCAA
AATAGCT-CGCTTTGTCTGTTCTTATCAGCCTGCCCAGCTACTTAGGTCATAAGTCAAAT
ACTTGAAGAGCCCCTGAGCTAACTAGGATTGCAATGCATTGTGGGCTGCAACAAAATGCA
GCAAGACAACCCTAAAGAAAACACCTAAAGCCCCTACCCAACA-------ACCAATAGGC
GACGTCCGGGAAGATTGTGACCCCATAGTACTCAGCCTATGAGGAACCGGGGGAGGGACC
TGCGCACTAGGGGATAAATTGC---------TTGTTGAAA-CTGTGCTGGGTGTGCCTGC
CCAT-CAGACACCCGATCTTG--CAAGACCGTCA--TT---AA--AAGTCTCACTTTCGC
TGTTCTCCGGGTCTCTGAGTCCATTCTTTGGGTTTGGACGGGTGA--GTTTGTTTCTCAC
A-----------------------------------------------------------
------------------------------------------------------------
------------------------------------------------------------
------------------------------------------------------------
------------------------------------------------------------
------------------------------------------------------------
------------------------------------------------------------
------------------------------------------------------------
------------------------------------------------------------
------------------------------------------------------------
------------------------------------------------------------
------------------------------------------------------------
------------------------------------------------------------
------------------------------------------------------------
------------------------------------------------------------
------------------------------------------------------------
-
>GaLV_M26927
------------------------------------------------------------
------------------------------------------------------------
------------------------------------------------------------
------------------------------------------------------------
------------------------------------------------------------
------------------------------------------------------------
------------------------------------------------------------
------------------------------------------------------------
------------------------------------------------------------
------------------------------------------------------------
------------------------------------------------------------
------------------------------------------------------------
------------------------------------------------------------
------------------------------------------------------------
------------------------------------------------------------
AATGAAAGAAGTGTTTTTT---TTTAGCCA----ACTGCAGTAACGCCATTTTGCTAGGC
ACAC-------CTAAAG--GATAG---------GAAAAAT-----ACAGCTAAGAACAG-
------------------------GGCCAAA-CAGGATATCTGTGGTCATGCACCTGGGC
CCCGGCCC-AGGCCAAGGACAGAGGGTTCCCAGAAATAGA---------------TGAGT
C--------AACAGCA-GTTTCCAG--------------------------------CAA
GGACAGAGGGTTCCCAGAAATAGATGAGTCAACAGCAGTTT--CCAGGGTGCCCCTCAAC
CGTTTCAAGGACTCCCA--------TGACCGGGAATTCACCCCTGGCCTTATTTGAACTA
ACCAATTACCTTGCCTCTCGCTTCTG-----TACCCGCGCTT---------TTTGCT---
---------ATAAAATAAGCTCAGAAACTCCACCCGGAGCGCCAGTCCTTAGAGAGACTG
AGCCGCCC---------GGGTACCCGTGTGTCCAATAAAACCTCTTGCTGATTGCATCCG
GAGCCGTGGTCTCGTTGTTCCTTGGGAG-GGTTTCTCC---TAACTATTGACCGCC----
------------------------------------------------------------
------------------------------------------------------------
------------------------------------------------------------
------------------------------------------------------------
------------------------------------------------------------
------------------------------------------------------------
------------------------------------------------------------
------------------------------------------------------------
------------------------------------------------------------
------------------------------------------------------------
------------------------------------------------------------
------------------------------------------------------------
------------------------------------------------------------
------------------------------------------------------------
------------------------------------------------------------
------------------------------------------------------------
------------------------------------------------------------
-
>FLV_LTR3_M18247
------------------------------------------------------------
------------------------------------------------------------
------------------------------------------------------------
------------------------------------------------------------
------------------------------------------------------------
------------------------------------------------------------
------------------------------------------------------------
------------------------------------------------------------
------------------------------------------------------------
------------------------------------------------------------
------------------------------------------------------------
------------------------------------------------------------
------------------------------------------------------------
------------------------------------------------------------
------------------------------------------------------------
-------CCTACCCCAAAA---TTTAGCCAGCT-ACTGCAGTGGTGCCATTTCACAAGGC
ATGGAAAATTACTCAAG--TATGTT-----CCCATGAGAT-----ACAAGGAAGTTAGA-
------------------------GGCTAAAACAGGATATCTGTGGTTAAGCACCTGGGC
CCCGGCTTGAGGCCAAGAACAGTTAAACCCCGGATATAGC---------------TGAAA
C--------AGCAGAA-GTTT------------------------------------CAA
GGCC-----------------------GCTACCAGCAGTCT--CCAGG---CTCCCCAGT
-------------------------TGACCAGGGTTCGACCTTCCGCCTCATTTAAACTA
ACCAATCCCCACGCCTCTCGCTTCTG-----TGCGCGCGCTT---------TCTGCT---
---------ATAAAACGAGCCATCAGCCCCCAACGGGCGCGCAAGTCTTTGCTGAGACTT
GACCGCCCC--------GGGTACCCGTGTA--CGAATAAACCTCTTGCTGATTGCATCTG
-ACTCGTGGTCTCGGTGTTCTGTGGGCGCGGGGTCTCA---TCGCCGAGGAAGACCTAGT
TCAGGGGTCTTTCA----------------------------------------------
------------------------------------------------------------
------------------------------------------------------------
------------------------------------------------------------
------------------------------------------------------------
------------------------------------------------------------
------------------------------------------------------------
------------------------------------------------------------
------------------------------------------------------------
------------------------------------------------------------
------------------------------------------------------------
------------------------------------------------------------
------------------------------------------------------------
------------------------------------------------------------
------------------------------------------------------------
------------------------------------------------------------
------------------------------------------------------------
-
>MLV_J01998
------------------------------------------------------------
------------------------------------------------------------
------------------------------------------------------------
------------------------------------------------------------
------------------------------------------------------------
------------------------------------------------------------
------------------------------------------------------------
------------------------------------------------------------
------------------------------------------------------------
------------------------------------------------------------
------------------------------------------------------------
------------------------------------------------------------
------------------------------------------------------------
------------------------------------------------------------
------------------------------------------------------------
AATGAAAGACCCCTTCATAAGGCTTAGCCAGCTAACTGCAGTAACGCCATTTTGCAAGGC
ATGGGAAAATACCAGAGCTGATGTT-----CTCAGAAAAACAAGAACAAGGAAGTACAGA
GAGGCTGGAAAGTACCGGGACTAGGGCCAAA-CAGGATATCTGTGGTCAAGCACTAGGGC
CCCGGCCCAGGGCCAAGAACAGATGGTCCCCAGAAACAGAGAGGCTGGAAAGTACCGGGA
CTAGGGCCAAACAGGATATCTGTGGTCAAGCA-----CTAGGGCCCCGGCCCAGGGCCAA
GAACAGATGGTCCCCAGAAATAGCTAAAACAACAACAGTTT--CAAGAG-ACCCAGAAAC
TGTCTCAAGGTTCCCCAGA------TGACCGGGGATCAACCCCAAGCCTCATTTAAACTA
ACCAATCAGCTCGCTTCTCGCTTCTG-----TACCCGCGCTT---------ATTGCTGCC
CAGCTC--TATAAAAAGGGTAAGAACCCCACACTCGGCGCGCCAGTCCTCCGATAGACTG
AGTCGCCC---------GGGTACCCGTGTATCCAATAAAGCCTTTTGCTG-TTGCAGCGC
CAGTCCTCCGATAG--ACTGAGTCGCCCGGGTACCCGT---GTATCCAATAAAGCCTTTT
GCTGTTGCATCCGAATCGTGGTCTCGCTGATCCTTGGGAGGGTCTCCTCAGAGTGATTGA
CTGCCCAGCCTGGGGGTCTTTCATT-----------------------------------
------------------------------------------------------------
------------------------------------------------------------
------------------------------------------------------------
------------------------------------------------------------
------------------------------------------------------------
------------------------------------------------------------
------------------------------------------------------------
------------------------------------------------------------
------------------------------------------------------------
------------------------------------------------------------
------------------------------------------------------------
------------------------------------------------------------
------------------------------------------------------------
------------------------------------------------------------
------------------------------------------------------------
-
>MER66C_ERV1_Homo
------------------------------------------------------------
------------------------------------------------------------
------------------------------------------------------------
------------------------------------------------------------
------------------------------------------------------------
------------------------------------------------------------
------------------------------------------------------------
------------------------------------------------------------
------------------------------------------------------------
------------------------------------------------------------
------------------------------------------------------------
------------------------------------------------------------
------------------------------------------------------------
------------------------------------------------------------
------------------------------------------------------------
------------------------------------------------------------
----------------------TG-----AGGTA-GGAGACTGGCAGGACTTGTTTTCTG
GTCACAACCCTGCTGACCAAAACAGGAT----CTGGTCCAGACAGGATAAAGTGAAGA-A
ACNRGCAGGAACCAGCAGATGGTGACAAAAGYGATCCCTAGCTGCCCTCATTGCTCATTA
GCATAA----------------------------------GACACTCCCACCAGCGCCAT
GACAGTTT--ACAAATGCCATGGC-AATGA-CCCNGAAGTT-ACCACCCCTTTCCATGGC
AATGACCTGG--------------AAGTTACTGCCCCTTTCCTAGAAAGTTC-TAAATAA
CCTGCCCCTCAATTTGCATTGACCCA-CCCCTTAATTTGCAT---------GTAATTGAA
AGTGG---GTTTAAGTGAG-TATAAATACAGTTGCCAAGAGCCCATACATTGCNGACTCT
GGGTGCACTGCCTATGA-GTTAGCCCTGCT-CTGCAAGGAGCAGTACCGTTCAATAAAAG
ATTGCTGTCTAACACCACTGGCTCACCCTTGAATTCTT---TCCTGGGTAAAG-CCAAGA
ACCCT--CCTGGGCTAAGCCCCAATTTTGGGGCTTRCCTGTCCTGCATCATCTGNCTACC
ATCA--------------------------------------------------------
------------------------------------------------------------
------------------------------------------------------------
------------------------------------------------------------
------------------------------------------------------------
------------------------------------------------------------
------------------------------------------------------------
------------------------------------------------------------
------------------------------------------------------------
------------------------------------------------------------
------------------------------------------------------------
------------------------------------------------------------
------------------------------------------------------------
------------------------------------------------------------
------------------------------------------------------------
------------------------------------------------------------
-
>MER66D_ERV1_Homo
------------------------------------------------------------
------------------------------------------------------------
------------------------------------------------------------
------------------------------------------------------------
------------------------------------------------------------
------------------------------------------------------------
------------------------------------------------------------
------------------------------------------------------------
------------------------------------------------------------
------------------------------------------------------------
------------------------------------------------------------
------------------------------------------------------------
------------------------------------------------------------
------------------------------------------------------------
------------------------------------------------------------
------------------------------------------------------------
----------------------TG-----AGGTA-GGAGATCAGCAGGACTCGTTTTCCG
AGCAC--------CGGTCACGACCCTG-----CTGATCAAAACAGGATGTAGCAAAGA-A
ACCRGCCAAAACCAGCTAGGACTAGGAA-------------------TTATAATACATTT
GCATAA----------------------------------GACACTCCCACCAGCGCCAC
GACAGTTT--ACAAATGCCACGGC-AACGA-CCCGGAAGTT-ACC------TTATATGGT
T----CCGGG--------------AACTCCCCGCCCCTTTTCCAGAAAGTTCGTGAATAA
CCCGCCCCTTATTTAGCATATAATTA-AGAGTAGGTATAAAT---------ATAGCTAGC
CAGCA---ATCCA--CGAG-TGCTACTCTGG--GCC---ACTCTGCCTATGGGATAGCCC
---TGCTCTGTCTACGG-AGCAGCCAT--T-TTGCTGTACGCTGTTGC-TCTAATAAA--
CTTGCTTTCTTTCACCGTCGGCTCGCTCTTGAATTCTT---TCCTGAGCGAAG-CCAAGA
ACCCT--CCCGAGCTGAGCCCCAATTTTGGGGTTCGCCTGCATCA---------------
------------------------------------------------------------
------------------------------------------------------------
------------------------------------------------------------
------------------------------------------------------------
------------------------------------------------------------
------------------------------------------------------------
------------------------------------------------------------
------------------------------------------------------------
------------------------------------------------------------
------------------------------------------------------------
------------------------------------------------------------
------------------------------------------------------------
------------------------------------------------------------
------------------------------------------------------------
------------------------------------------------------------
------------------------------------------------------------
-
>MER66B_ERV1_Homo
------------------------------------------------------------
------------------------------------------------------------
------------------------------------------------------------
------------------------------------------------------------
------------------------------------------------------------
------------------------------------------------------------
------------------------------------------------------------
------------------------------------------------------------
------------------------------------------------------------
------------------------------------------------------------
------------------------------------------------------------
------------------------------------------------------------
------------------------------------------------------------
------------------------------------------------------------
------------------------------------------------------------
------------------------------------------------------------
----------------------TG-----AGGTA-GGAG----GTGGGACTCGACTCCGG
A-------------------GGCGGGGC----TTGAACA--CCAGACCAAATTGAAGA--
-CTAGCTGAAACAGGGCCAGGGCAAAAG-------------------------CAGCTTT
CCATAA----------------------------------GACCCACCCACCGGTGCCAW
GTGAGTTT--ACCATTGCCATGGC-AACAG-CC-AGAAGTT-ACTGCCCCTTTCCATGGC
AATGACCCGATGACCCA------AAAGTTACCACCCCTTTTCTAGAAATTTC-TGCATAA
ACCGCCCCTTAATTTGCATGTAGTTA-AAAGTGGGTATAAAT---------ATGACTGCA
GAACT---GCCTC--TGAGCTGCTACTCTGGGCGCA------CTGCCTATGGGGCAGCCC
---TGCTCTGCAAGGAGCAGTRCCTCTGCTGCTGCTGTRCACAGCCGC-TTCAATAAAA-
GTTGCTGTCTAATACCACCARCTCGCCCTTGAATTCTT---TCCTGGGCGAAG-CCAAGA
ACCCT--CCCGGGCTAAGCCCCAATTTGAGGGCTCGCCTGTCCTGCATCA----------
------------------------------------------------------------
------------------------------------------------------------
------------------------------------------------------------
------------------------------------------------------------
------------------------------------------------------------
------------------------------------------------------------
------------------------------------------------------------
------------------------------------------------------------
------------------------------------------------------------
------------------------------------------------------------
------------------------------------------------------------
------------------------------------------------------------
------------------------------------------------------------
------------------------------------------------------------
------------------------------------------------------------
------------------------------------------------------------
-
>MER66A_ERV1_Homo
------------------------------------------------------------
------------------------------------------------------------
------------------------------------------------------------
------------------------------------------------------------
------------------------------------------------------------
------------------------------------------------------------
------------------------------------------------------------
------------------------------------------------------------
------------------------------------------------------------
------------------------------------------------------------
------------------------------------------------------------
------------------------------------------------------------
------------------------------------------------------------
------------------------------------------------------------
------------------------------------------------------------
------------------------------------------------------------
----------------------TG-----AGATA-GGAG----GTGGGACTCGACTCCGG
A-------------------GGCGGGGC----TTGAACT--CCAGACCAGATTGAAGA--
-CTAGCTGAAACAGGGCCAGGGCAAAAG-------------------------CACCTCT
CCATAA----------------------------------GACACACCCACCGGTGCCAW
GTGAGTTT--ACCATTGCCATGGT-AACAG-CC-AGAAGTT-ACTGCCCCTTTCCATGGC
AATGACCCGG--------------AAGTTACCACCCCTTTTCTAGAAATTTC-TGAATAA
CCTGCTCCTTAATTTGCATGTAGTTA-AAAGTGGGTATAAAT---------ATGACTGCA
GAACT---GCCTC--TGAGCTGCTACTCTGGGCGCA------CTGCCTATGGGGCAGCCC
---TGCTCTGCAAGGAGCAGTRCCTCTGCTGCTGCTGTRCACAGCCGC-TTCAATAAAA-
GTTGCTGTCTAATACCACCARCTCGCCCTTGAATTCTT---TCCTGGGCGAAG-CCAAGA
ACCCT--CCCGGGCTAAGCCCCAATTTGAGGGCTCGCCTGTCCTGCATCA----------
------------------------------------------------------------
------------------------------------------------------------
------------------------------------------------------------
------------------------------------------------------------
------------------------------------------------------------
------------------------------------------------------------
------------------------------------------------------------
------------------------------------------------------------
------------------------------------------------------------
------------------------------------------------------------
------------------------------------------------------------
------------------------------------------------------------
------------------------------------------------------------
------------------------------------------------------------
------------------------------------------------------------
------------------------------------------------------------
-
>MER41B_ERV1_Homo
------------------------------------------------------------
------------------------------------------------------------
------------------------------------------------------------
------------------------------------------------------------
------------------------------------------------------------
------------------------------------------------------------
------------------------------------------------------------
------------------------------------------------------------
------------------------------------------------------------
------------------------------------------------------------
------------------------------------------------------------
------------------------------------------------------------
------------------------------------------------------------
------------------------------------------------------------
---------------------------------------------------TGTCAGAGG
CGTTTGAACCAGAGCAACTCCATCTTGAATAGGCGCTGGGTAAAATRAGGCTGARACCTA
CTGGGCTGCATTCCCAGACGGTTA-----AGGCATTCTAAGTCACAGGATGAGATAGGAG
GTCGGCACAAGATACAGGTCATAAAGACCTTGCTGATAAA-ACAGGTTGCAGTAAAGA-A
GCCGGCYAAAACCCACCAAAACCAAGATGGCCACGAGAGTGACCTCTGGTCGTCCTCACT
GCTCATTATATGYTAATTATAATGCATTAGCATGCTAAAAGACACTCCCACCAGCACCAT
GACAGTTT--ACAAATGCCATGGC-AACGT--CAGGAAGTT-ACCCTATATGGTCTAAAA
AGGGGAGGAACCCTCAGTTCCGGGAATTGCCCGCCCCTTTCCTKGAAAAYTCATGAATAA
TCCACCCCTTGTTTAGCATATAATCAAGAAATAACCATAAAA---------ATRGGCAAC
CAGCA---GCCCT--CGGG--G-----CT----GCT------CTGTCTATGGAGTAGCCA
---TTCTTT-----------TATTCCTTTACTTTCTTAATAAACTTGCTTT---------
--CACTTT---ACTCTRTGGACTCGCCCT-GAATTCTT---TCTTGCACRAGATCCAAGA
ACCCT--CTC---TTGGGGTCTGGATC-GGGACCCCTTTCTT--GTAACA----------
------------------------------------------------------------
------------------------------------------------------------
------------------------------------------------------------
------------------------------------------------------------
------------------------------------------------------------
------------------------------------------------------------
------------------------------------------------------------
------------------------------------------------------------
------------------------------------------------------------
------------------------------------------------------------
------------------------------------------------------------
------------------------------------------------------------
------------------------------------------------------------
------------------------------------------------------------
------------------------------------------------------------
------------------------------------------------------------
-
>MER41A_ERV1_Homo
------------------------------------------------------------
------------------------------------------------------------
------------------------------------------------------------
------------------------------------------------------------
------------------------------------------------------------
------------------------------------------------------------
------------------------------------------------------------
------------------------------------------------------------
------------------------------------------------------------
------------------------------------------------------------
------------------------------------------------------------
------------------------------------------------------------
------------------------------------------------------------
------------------------------------------------------------
---------------------------------------------------TGTCAGAGA
CGTGTGAACCAGAGCAACTCCATCTTGAATAGGAGCTGGGTAAAATRAGGCTGARACCTA
CTGGGCTGCATTCCCAGACGGTTA-----AGGCATTCTAAGTCACAGGATGAGATAGGAG
GTCGGCACAAGATACAGGTCATAAAGACCTTGCTGATAAA-ACAGGTTGCAGTAAAGA-A
GCCGGCYAAAACCCACCAAAACCAAGATGGCCACGAGAGTGACCTCTGGTCGTCCTCACT
GCT--------------------------------------ACACTCCCACCAGCACCAT
GACAGTTT--ACAAATGCCATGGC-AACGT--CAGGAAGTT-ACCCTATATGGTCTAAAA
AGGGGAGG-------------------------------------------CATGAATAA
TCCACCCCTTGTTTAGCATATCATCAAGAAATAACCATAAAA---------ATRGGCAAC
CAGCA---GCCCT--CGGG--G-----CT----GCT------CTGTCTATGGAGTAGCCA
---TTCTTT-----------TATTCCTTTACTTTCTTAATAAACTTGCTTT---------
--CACTTT---ACTCTRTGGACTCGCCCT-GAATTCTT---TCTTGCACRAGATCCAAGA
ACCCT--CTC---TTGGGGTCTGGATC-GGGACCCCTTTCTT--GTAACA----------
------------------------------------------------------------
------------------------------------------------------------
------------------------------------------------------------
------------------------------------------------------------
------------------------------------------------------------
------------------------------------------------------------
------------------------------------------------------------
------------------------------------------------------------
------------------------------------------------------------
------------------------------------------------------------
------------------------------------------------------------
------------------------------------------------------------
------------------------------------------------------------
------------------------------------------------------------
------------------------------------------------------------
------------------------------------------------------------
-
>MER41C_ERV1_Homo
------------------------------------------------------------
------------------------------------------------------------
------------------------------------------------------------
------------------------------------------------------------
------------------------------------------------------------
------------------------------------------------------------
------------------------------------------------------------
------------------------------------------------------------
------------------------------------------------------------
------------------------------------------------------------
------------------------------------------------------------
------------------------------------------------------------
------------------------------------------------------------
------------------------------------------------------------
---------------------------------------------------TGTCAGAGG
CGTTCGAACCAGAGCGACTCCATCTTGAATGAGGGCTAGG-AAAATGAGGCTGAGMCTTG
CTGGGCTGCATTCCCAGRAAGTCA------GGCATTCCTAACCTCTAGATG---TTTACG
GTTA----AGGGAACAGATTAATAA-----TGTTTACTAA-ACAGACCCAGACTTGGG-A
GT--GTCCAGATATCCCGATATCTKGAGAAC----AGAGGCATTCCTAAT--TTCKCTTT
AAA-------------------------------------GATAATAATATTG--ATTCT
TGCAAAAK--ATAGTAATTAAGCA-AAGAT--KRRCAATCC-TTTGTCACAAGCCCTTGT
AGCAGAGCACATCTC-----------------------CCCCGTAATGTTCTTTGGCTTT
GTTATCCTATATATAAACAAGCATT--GTACCTAGGGTGGAC---------GCSTTCCTC
CTSTT---GCTTT--CGGG--AACGCCCT----GCT------CTGTCTATGGAGTAGCCG
---TTCTTT-----------CACTMCTTTACTTTCTTAATAAACTTGCTTT---------
--YACTTT---ACACTGTGGAATCACCCT-GAATTCTT---TCTTGCATGAGATCCAAGA
ACCCT--CTC---TTGGCGGTTGGATC-AGGACCCCTTTCTT--GTAACA----------
------------------------------------------------------------
------------------------------------------------------------
------------------------------------------------------------
------------------------------------------------------------
------------------------------------------------------------
------------------------------------------------------------
------------------------------------------------------------
------------------------------------------------------------
------------------------------------------------------------
------------------------------------------------------------
------------------------------------------------------------
------------------------------------------------------------
------------------------------------------------------------
------------------------------------------------------------
------------------------------------------------------------
------------------------------------------------------------
-
>MER41D_ERV1_Homo
------------------------------------------------------------
------------------------------------------------------------
------------------------------------------------------------
------------------------------------------------------------
------------------------------------------------------------
------------------------------------------------------------
------------------------------------------------------------
------------------------------------------------------------
------------------------------------------------------------
------------------------------------------------------------
------------------------------------------------------------
------------------------------------------------------------
------------------------------------------------------------
------------------------------------------------------------
---------------------------------------------------TGTTAGGGA
AGCAGGAGCCTAGGAGAGCCAGAGTGACACCATTTTAAAATCAACTCCATCTTAAAACTA
GCAAGGCACATTCCTTGCCAGTCA-----CGAC--CCATGGTCCTAAGATG---TTTACA
GTTG----AGGAAGCAGCTTGAWAA-----TACCTACAAGGACACACTCCTACAACAACA
GAAAGTCCAGATGTCCCAATACCCATAACAATATATGCTTTCAAGATAATTATAGTCATG
CTTTGATGT--------------------------------ACTTACGCACTAA-AATGT
CAAAGATA--GTTTTCTTTAAATC-AATATAMTAATAAATT-TTGTCATGCTGTCAGCCC
ACCCGCACG-------------------------------------TAGGCACAGCTTAG
TTTAGTCTTTACATAGACAAGACTC------CTATATAAGAA---------AAGTTTAAG
ACAGA---GATGG--CGCG--TTC-CTCC----GCC------TNCTTTCCGGGGACGCCC
---TACTCTG----------TAATGGAGTAGTTT-TTAATAAACTTGCTCTT--------
CTCACTGT---ACTCCGCA-ACTCGCCTT-GAATTCCT---TCCTGTGCGAGATCCAAGA
ACCCT--CTC---TTAGGGTCTGGATC-GGGACCCCTTTTTCTGGTAACA----------
------------------------------------------------------------
------------------------------------------------------------
------------------------------------------------------------
------------------------------------------------------------
------------------------------------------------------------
------------------------------------------------------------
------------------------------------------------------------
------------------------------------------------------------
------------------------------------------------------------
------------------------------------------------------------
------------------------------------------------------------
------------------------------------------------------------
------------------------------------------------------------
------------------------------------------------------------
------------------------------------------------------------
------------------------------------------------------------
-
>MER41E_ERV1_Primates
------------------------------------------------------------
------------------------------------------------------------
------------------------------------------------------------
------------------------------------------------------------
------------------------------------------------------------
------------------------------------------------------------
------------------------------------------------------------
------------------------------------------------------------
------------------------------------------------------------
------------------------------------------------------------
------------------------------------------------------------
------------------------------------------------------------
------------------------------------------------------------
------------------------------------------------------------
------------------------------------------------------------
--------------TGAGACAGGAATAATACAGGGTGGTCGCAGGAGAAT--AGAAAATT
CCAGGCAGCAGTTTCACATGACTA-----GCAAAAGGAAACTGTTGAAAT-AGCTGCATA
AGCTAGG---------GGCTGATAAGAC----CCTGAAAAACCAGGGTGTGGGCCAAG--
-CTGGCTAAGACCGACTGGACCCAACATGGCGCTGGATTTGACCTAGGTTTCACCTAGGA
CCTCATTATATGCT----------CATTAACATACTAAATCACACACCCACCAGCGCCAT
GACAGTTCCGGGAACACCCATATTTGGTGTAAAAATGGGTG-GCACCACAGTTCCGAGAA
ATCTCCAC-------------------------CTTTTTCC-AGGAATCTTCATGAATAT
TCCACCCCTTGGTTAAAGAAACCC------------ATAAAG---------GTAGAAGCC
CCAAA---CCCCAT-TGGG-CGCGACTC--------------CTCTCTTGAGTACGCCCG
CACTCCCCTTTCTTGAG-TGTGTACTTTTCGCTTTGCAATAAA--TCTCCG---------
--TACTTTCACTATTTTCTGACTCATCCTTGAATTCCT---TCTCGCGACGGTGTCAAGA
GCCTGGACACCGGCTGGGGTCGAGG------TCCCACCGGCGTTTGGGGACCTCCCCCAG
CCCACCGGTATCA-----------------------------------------------
------------------------------------------------------------
------------------------------------------------------------
------------------------------------------------------------
------------------------------------------------------------
------------------------------------------------------------
------------------------------------------------------------
------------------------------------------------------------
------------------------------------------------------------
------------------------------------------------------------
------------------------------------------------------------
------------------------------------------------------------
------------------------------------------------------------
------------------------------------------------------------
------------------------------------------------------------
------------------------------------------------------------
-
>MER41G_ERV1_Homo
------------------------------------------------------------
------------------------------------------------------------
------------------------------------------------------------
------------------------------------------------------------
------------------------------------------------------------
------------------------------------------------------------
------------------------------------------------------------
------------------------------------------------------------
------------------------------------------------------------
------------------------------------------------------------
-----------------------------------------TGAGATAGGAATAGCACTG
GGTGGTCGCAGGAGGATGGAAAAACCCAAACAACAGCTAAAACAAGAACTAGGCAAAGAA
ACCACAGGATAACAGAAAACCCAAAATAAGGGAGAGAAAATGGCCAAAACCCTGGTCAGG
GTGACATGTCCATGACTCTTCCAGGCAAACCCAAATAAGGGAGAAAGGGGGTGGTAATCA
GGGGNGGGGTCCCTGAAATCCCCTCCTTTTCCAGAATACCTAATGATTATTCCACCCCCT
AATTAAAGAAACACCCATAAAATAGGAATGCTGGGTGGTCACAGGAGAAGCAGGAAAATA
TCAAGCAGCAATTTCACATARCAG-----CAAGAAAGGAGCTGTTAAAATTAGCTACAAG
GACAAGGATGAGCCTGGGCTGATAAGAC----CCTAACAAAC-AGGATGGGGGCTAAG--
-CTGGCTGAAACTGGCTRGGTCCAACATGGCACTGGATTTGACCCATGCCCTACCCCAGA
CCTAATTATATGCT----------CATTACCAYACTAAATCACACACCCACCAGTGCCAT
GACAGATCTGAGCATGCCCATATTTAGTATAAAAATGGGTG-GCACCTCAATTCTAAGAA
ATCCCCAC-------------------------CTTTTTCCTAGAAAACCTAATGATTAT
TCCACCCCCTAATTAGAAGAGCCC------------ATAAAA---------TTAGAAACC
C-AAA---CTCCAT-TGTG-CACGACTCA-------------TTCTCCCGAGCACGCCCG
CACTTCTCT--CTTAAG-TGTGTACTTTT-GCTTTGCAATAAAAGCTTCTT---------
--GCCTTTCGCTTCATTCTGACTCATCCCTGAATTCTT---TCTTGCGATGGTGTCAAGA
ACCTGGACACTGGCTGGGGCTGGGGCTGGGGTCTCACTGGCATCTGGAGACCCACCTNAG
CCCTCCAGCAACA-----------------------------------------------
------------------------------------------------------------
------------------------------------------------------------
------------------------------------------------------------
------------------------------------------------------------
------------------------------------------------------------
------------------------------------------------------------
------------------------------------------------------------
------------------------------------------------------------
------------------------------------------------------------
------------------------------------------------------------
------------------------------------------------------------
------------------------------------------------------------
------------------------------------------------------------
------------------------------------------------------------
------------------------------------------------------------
-
>MER50_ERV1_Homo
------------------------------------------------------------
------------------------------------------------------------
------------------------------------------------------------
------------------------------------------------------------
------------------------------------------------------------
------------------------------------------------------------
------------------------------------------------------------
------------------------------------------------------------
------------------------------------------------------------
------------------------------------------------------------
------------------------------------------------------------
------------------------------------------------------------
------------------------------------------------------------
------------------------------------------------------------
------------------------------------------------------------
TGTTAGAG-TAGGTAGCTAGGCAGRCATGAGCAGGGCAGGAGAGGGCNCCCCCCACACAC
ACCACGAATGTCGGGTGACCATCAGGTGATGGTCAGGCGGTTGTTAAACTGTCTCTCTAA
AA-TAATAATTGGTCACAGCCAGCGCCAGG--GAAARGCAGTCTCCTAATAGATAGAAAA
C---ACCTGAARCTGGTGATCAGCAGCTTCCCGATAAGATCTCAGGAGTTGGGCGAGTGA
GCTCAAGCATGCGCACTAAGA------GGCAA--AA-TGRCGGAGTTTAACCGGCATATG
------------ACCTTCCTCTAGGAACACTCCAATGGTAA-GGGAARAATGCCTCAART
GAGCATGTGCACAACTCCAGTAAACACACTGTGCATGCGGCCCYTCCCAAGTGCTGGCAG
GCCACTGCGCACGCGG----------ACAGCCCACCCCAAGG---------AAAAATCAA
GGGAGGAGRAACGCAAACCCCGGAAGCATGCCGAT--GTATAAAACCCC-AAGTCAAAGG
TCAAACCGCGCACTTGG-TCTCTCAAGTCGCCCGCTTGGCCCTCTTCCAAGTGTACTTC-
GCTTCCTTTCGTTCCTGCTCTAAAACTTTTT--AATAA---ACTTYCACTCCTGCTCTAA
AACTTGCCTCGGTCTCTTTTTCTGCCTTATGCCCCTCAGTCGAATTCTTTCTTCTGAGGA
GGCAAGA-ATTGAGGTTGCTGCAGACCTG----TACGGATTCGCCGCTGGTAACT-CAG-
---------ATACCTTCCACCGGTAACA--------------------------------
------------------------------------------------------------
------------------------------------------------------------
------------------------------------------------------------
------------------------------------------------------------
------------------------------------------------------------
------------------------------------------------------------
------------------------------------------------------------
------------------------------------------------------------
------------------------------------------------------------
------------------------------------------------------------
------------------------------------------------------------
------------------------------------------------------------
------------------------------------------------------------
------------------------------------------------------------
-
>MER50B_ERV1_Homo
------------------------------------------------------------
------------------------------------------------------------
------------------------------------------------------------
------------------------------------------------------------
------------------------------------------------------------
------------------------------------------------------------
------------------------------------------------------------
------------------------------------------------------------
------------------------------------------------------------
------------------------------------------------------------
------------------------------------------------------------
------------------------------------------------------------
------------------------------------------------------------
------------------------------------------------------------
------------------------------------------------------------
TGTTA----CAGGTAGTTAGGCA----TGAGCGGGGCAGGAGAGGGCTCTCCCCCCACCC
ACTAGAAATGTCRGGTGA-----------TGGTTCGGCAATTATCRCATTGCCTCTCTAA
AARTGATAAATTG--GCAGCCAGYGCCAGG--GAGAGGCCATTTCCTGATGGTCC----A
C---ACCTGTTAACATYAA--AATGTTAATTGAATGCAGACCCCAGGGAGAAGCAACT--
TCCTGGGCATGCACATTAAGA------GACAA--AAATGGCGAAGT-----------ATG
------------ATCTTCCGG-GTACACTCTCCACCRGAAAAGGGAAGAAAGCCTCAGAT
GGGCATGCGTATAACTCCC-TAAACACACTGCGCGTGCT-CAATTCCCAAGGGTAAGGAG
GGCACTGCGCATGCAG----------GAAGCCCACCCTAAGG---------GAAGAATCA
TGGGAAAGAGGCG---AGCCTATAAAAGTCCTA----GGATCAAGGTTA-AACAGGGCAC
TTTTTCTTCTCTCTTTG-ACCTTCAGGT-GCCCACTTGGGTCTCTTCCAAGCGMACTT--
---TCCTTTCTTTCCTGTTCTAAAGCCTTTTTAAATAA---ACTTCCACTCCTGCTCTGA
AACTTGCCTCAGTCTCTTTTTCTGCTTTATGCCCCTCAGTCRAATTCTTTCTTCTGAGGA
GGCAAGR-ACTGAAGTTGCTGCAGACCCG----TAYGGATATGCCGCYGGTAACT-CAGG
GTAACTCGGATCTCTTCCACCGGTAACA--------------------------------
------------------------------------------------------------
------------------------------------------------------------
------------------------------------------------------------
------------------------------------------------------------
------------------------------------------------------------
------------------------------------------------------------
------------------------------------------------------------
------------------------------------------------------------
------------------------------------------------------------
------------------------------------------------------------
------------------------------------------------------------
------------------------------------------------------------
------------------------------------------------------------
------------------------------------------------------------
-
>MER50C_ERV1_Primates
------------------------------------------------------------
------------------------------------------------------------
------------------------------------------------------------
------------------------------------------------------------
------------------------------------------------------------
------------------------------------------------------------
------------------------------------------------------------
------------------------------------------------------------
------------------------------------------------------------
------------------------------------------------------------
------------------------------------------------------------
------------------------------------------------------------
------------------------------------------------------------
-------------------------------------TGTTAGAGTAGGTAGTTAGACGT
GAGCAGGGCAGGAGAGAGGGCCCCCAGGAATGTCGGGCATTTGTCAAGCCATGGTCAGGC
GATTATAAATCTGTCCCTCTGAAATAATGAGCAGGACAAGGGAGGG-ACCCCAGAGCTGT
CNGGCTCTCATCGGGTGA-----------NGGACAGGCGGGCATAAAACTGTCCCTCTGA
GA-TAATAAGTGGCCACGACTGGCGCCGGGAGNGANAGGAGTCTTNCAACAGATAGAAAA
C---ACCTGGAGCCAGCAA-------------GCCACAATCCCTGATAAGG---------
TTTCAAGCATGCGCAGTAAAG------GGGCA--AGATGGCGGAATTTGACCGGTATATG
------------ACCTTCCTCTGGGGGCGCTCGACCAGTAA-GGGAGAATCGCCCCAAGT
GAGCATGCGCACGACTTCAGTAAACACACTGCGCATGCGGCCCCTCCCAAGTGCTGGCAG
GCCACTGCGCATGCGGCAATTAAGCGACAGCCCGCCC-AAGG---------GAGGAACAA
AGGGAGGAGACAGAGAGCCCGGGAAAAGATACGGG--GTATAAAAACCCTAAGCCAAGGA
NCGAGCGGGGCACTTGA-TTTCTCAAGTCGCCCGCTTGGCCCTCTTCCAAGTGTACTCT-
GCTTTCTCTAATAA--ACTCTCACTTTGCTTAAAATAA---ATTTTCCCTCCTGCTTTAA
ACCTTGCCT-------------------GTGTCTCTCGNTTGAATTCTTTCCTCCGAGAA
GACAAGGGACCGAGATTGCTGCGGANTCGCCACTCCGGAGTTTCTCCGGATAGCTGCAG-
-----------ACTCACCGCCGGTAACA--------------------------------
------------------------------------------------------------
------------------------------------------------------------
------------------------------------------------------------
------------------------------------------------------------
------------------------------------------------------------
------------------------------------------------------------
------------------------------------------------------------
------------------------------------------------------------
------------------------------------------------------------
------------------------------------------------------------
------------------------------------------------------------
------------------------------------------------------------
------------------------------------------------------------
------------------------------------------------------------
-
>LTR9_ERV1_Homo
------------------------------------------------------------
------------------------------------------------------------
------------------------------------------------------------
------------------------------------------------------------
------------------------------------------------------------
------------------------------------------------------------
------------------------------------------------------------
------------------------------------------------------------
------------------------------------------------------------
------------------------------------------------------------
------------------------------------------------------------
------------------------------------------------------------
------------------------------------------------------------
------------------------------------------------------------
---------------------------------------------------TGATACAGG
AGTTAAGAAGAAATCACTT-AGGCAGATAGTAAGGGTATGG-GAGTCCTCGGTAAGGC-T
TTTCTTTTTAATGAAAAGCAGCCC-----CA-AATCATTTTCTAACAAAGAGCAGCCTGT
AAAGTCGAGCTGCAGACATAGACAAGCAAGCTGGGAGCTTGCACGGGTGAATGCCGGCAG
G--AACTAGGGACTAGACATGTTCA------AGATGGCGGCT-CCATCTTCCCTTCTCTG
CCAGCCACGTGTACAGTAAGG---AGCAGACA--AGATGGCGCCGGCCAAGTGGAAAGCC
-----------CATTTGCATAATAAGA--TTAGGGTGGGGCGACCAGC--CTTCCCCGCG
CGCTATGTAAACGTCATACCTG-----ATCGAACCAATCTG-TGAGCCCTACGTAAATCA
GACACCGCCTCCTCAAGCCGGACTATAAAATCCGGCGC-ATC---------CGCCACCAG
CCGG-----TCCTTTCCGCTCGGAAGACCCCTC-------TCTCTATAG-AGAG-AGCTG
TTTCTCTTTCTCTTCTC--------TTCTGCCTATTAAAC-CTCCGCTCCTAA-A-----
------CTCCTCGTGTGTGTCCGTGTC--CTAAATTTT---CCTGGCGCGNG-ACGACGA
ACCCCGGGGTA-TATACCCCAGACAACGTAGCCGCTTCA---------------------
------------------------------------------------------------
------------------------------------------------------------
------------------------------------------------------------
------------------------------------------------------------
------------------------------------------------------------
------------------------------------------------------------
------------------------------------------------------------
------------------------------------------------------------
------------------------------------------------------------
------------------------------------------------------------
------------------------------------------------------------
------------------------------------------------------------
------------------------------------------------------------
------------------------------------------------------------
------------------------------------------------------------
------------------------------------------------------------
-
>LTR9B_ERV1_Homo
------------------------------------------------------------
------------------------------------------------------------
------------------------------------------------------------
------------------------------------------------------------
------------------------------------------------------------
------------------------------------------------------------
------------------------------------------------------------
------------------------------------------------------------
------------------------------------------------------------
------------------------------------------------------------
------------------------------------------------------------
------------------------------------------------------------
------------------------------------------------------------
------------------------------------------------------------
---------------------------------------------------TGTTGTAGG
AGTTATTAAGAAATTATTTTAGGCAGATAG-AGAGGAAAAG-GGGTCCTTGGGAAG---T
TTTCGTTTCTTTTNAAAGCAGCTC-----CAGAAACATTTCTTGTCTAGCAGAAA-----
AGCCCCGGCTCTTAGAGCCAGGCCGGCAANCTTTGA---TATGCAAATGCAGGCCATTAG
A--AACT-GGGTCCACCCAACATGG------CGATTCCCACCGTCGTCTTCTTGCCCTTG
CCCCACATGTGCCTGGCAACAT--GGCCGCCCCCACATATCCCCACGTGTGTAGAACATC
ATGGCGCCCTGCATTTGCATATTAAAAGGCTAGGGTGGGAGGGCCAGT--TTTTTC-GCG
GGCTACGTGAATGACATGCCTG-----GTCAAACCAATCCCCTGAGCCCTATGCAAATCA
GACACCGCCTCCTCCAGCCTCCTCATATAACTGGCTGNTWTC---------CGCCGCACN
CGGGGTTTCCTCTCTCGGCTTTGGAGCCCCCCTCCCTCTGTCTCTGTAC-AGGGGAGCTT
CTTCCTTCTTTCTTCTC-CCTTCTTTCTTGCCTATTAAACTCTCCGCTCCTTA-AAAC--
------CACTCCACGTGTGTCCGTGTCGTTTTATCTAA---ATCGGCGCGAGGACCAAGG
ACCCTGGTGT----TCCTCCASTCATCGGAGCCGTATCA---------------------
------------------------------------------------------------
------------------------------------------------------------
------------------------------------------------------------
------------------------------------------------------------
------------------------------------------------------------
------------------------------------------------------------
------------------------------------------------------------
------------------------------------------------------------
------------------------------------------------------------
------------------------------------------------------------
------------------------------------------------------------
------------------------------------------------------------
------------------------------------------------------------
------------------------------------------------------------
------------------------------------------------------------
------------------------------------------------------------
-
>LTR19C_ERV1_Homo
------------------------------------------------------------
------------------------------------------------------------
------------------------------------------------------------
------------------------------------------------------------
------------------------------------------------------------
------------------------------------------------------------
------------------------------------------------------------
------------------------------------------------------------
------------------------------------------------------------
------------------------------------------------------------
------------------------------------------------------------
------------------------------------------------------------
------------------------------------------------------------
------------------------------------------------------------
---------------------------------------------------TGTTATAGG
AGATAGAAAGAAATTATTT-AGGTAGACAGTTAGGGTGAAGCGAGTCCCCGGCAGAAAAC
TTTCCTTCTAACAAAAAGCAGCTCAAAAATAGCTCCCTTTCTAACCTCATGCAGTTCAAA
GAAATCACTTCTCTTCTAACAAAGAGCAGCCTGAAAGATCAGGCNGTAAAACACAGATAA
G-CAACTCNGGCACAGRRRRRR-TG------GGG----AGTCTCCTGGGTAATCACCAAA
CTTCACACTTATACGATGGGC---CCCAGTAA--AAACAGTGGGCCTTAATAAGCACATT
-----------CCTTTCCCTTTAGGCGCACTAAGATAGGGAAGCTAGAAGCGGACTGGGG
GGGG-----------ATGCCTGCA---GCTGCAAGAAGATGTCTGGGAACAGGCA---CG
GAAACTCTCCCTCCCAGATAAGCAAGACAAAGCAGCGCGGAG---------CAGCAGACT
AAGA-----GTCCGCCTGCGTGGTCAAGGAATGGG----GTGGGAGCTG-ATAGAAAACT
CTGCTCTATACAGATGG-CACACCTG-GTCCCAACTGAATCTTTGGGCCCTAGGAGGA--
------TAAGACACCCCCTCCTCACTAGCCCCCTCCTC---ACTAGCCCATT-TATAAAA
ACCCTGACATT-TTTACTGCAGCNCGGCAACCCGCTCGGGACCCCTCTCTGTGACAGAGA
GCTGTTCTTTCCTTTTGCCTATTAAACTCCTGCTCCAANCTCACTCTGTGTGTGTGTGTC
CGCGACCTCGATCTCCTTGGCCGTGAGACCAAGAACCTTGGTATTTACCCCAGACAACGA
GGCTGCTTCA--------------------------------------------------
------------------------------------------------------------
------------------------------------------------------------
------------------------------------------------------------
------------------------------------------------------------
------------------------------------------------------------
------------------------------------------------------------
------------------------------------------------------------
------------------------------------------------------------
------------------------------------------------------------
------------------------------------------------------------
------------------------------------------------------------
------------------------------------------------------------
------------------------------------------------------------
-
>LTR19B_ERV1_Homo
------------------------------------------------------------
------------------------------------------------------------
------------------------------------------------------------
------------------------------------------------------------
------------------------------------------------------------
------------------------------------------------------------
------------------------------------------------------------
------------------------------------------------------------
------------------------------------------------------------
------------------------------------------------------------
------------------------------------------------------------
------------------------------------------------------------
------------------------------------------------------------
------------------------------------------------------------
------------------------------------------------------------
------------------------TGACAGAGCAGGAGCACCATCATCTCGGACAAACAC
TGCCATTTTAA---------GTTC-----CAGCTCCTTTTCCAGCCTYATGCATTTCAAG
GAAATCACTTTYCTTCTAACTACAAGCAGCCAGAAAGAGCAGACAGTAAAATACAGATAA
GACAGCTCGGGCACAGAGGGAGGTG------GKRGGAAAGTCTCTTGGGTAACTGCCAAA
CTTYACCCTCATACAATGGGC---CCCAGTAA--AA-YAGKGGGCCTTAATAAGCACATT
-----------CCTTTYCCTTCGGGTWCACTAAGATARGGAAGCTAAAAGCAGACTCAGG
GAGGCGGCGGGGGGTATGCCTGCA---GCTGCAKRAAGATRTATGGGARCAGACA---YA
CAA-YTSTCCCTCCCAGATAAGCACAACAAAGAGACACAGA-----------AGCAGTCC
AAGC-----CTC--------TRATAAACTCTCTCA----CCCTGAATCC-TTAAAAACTC
TTAGTCTGTA-AGAGAG-TGTGCCTCTGACCTAACTCGGCCAGAAGCCCCTCTCAGGT--
------T----CGTTTTCTCTAAAATAAACCTGTCTTT---GTTGACTG--K-WGAGCCG
CTTTTCGTGTT-TCTTTCCTCTTTCTTTAATTCTTACA----------------------
------------------------------------------------------------
------------------------------------------------------------
------------------------------------------------------------
------------------------------------------------------------
------------------------------------------------------------
------------------------------------------------------------
------------------------------------------------------------
------------------------------------------------------------
------------------------------------------------------------
------------------------------------------------------------
------------------------------------------------------------
------------------------------------------------------------
------------------------------------------------------------
------------------------------------------------------------
------------------------------------------------------------
------------------------------------------------------------
-
>MER57E1_ERV1_Eutheria
------------------------------------------------------------
------------------------------------------------------------
------------------------------------------------------------
------------------------------------------------------------
------------------------------------------------------------
------------------------------------------------------------
------------------------------------------------------------
------------------------------------------------------------
------------------------------------------------------------
------------------------------------------------------------
------------------------------------------------------------
------------------------------------------------------------
------------------------------------------------------------
------------------------------------------------------------
------------------------------------------------------------
------------------------------------------------------------
------------------------------------------------------------
------------------------------------------------------------
------------------------------------------------------------
TGTTAA-AATAATTAATTGGG-------AGGCCATTAGGCTGAGGTGGCTCCAGCACCCT
GGGT------TCCTACGTAAGCA-AACC-GAAACCCAACTCAG----------TGTAAAT
GGT-----------AAAACGAAAC----------TTAAGCTT--AACCAATCAGAAACCG
CCAACTAACCTCTAACTA------------GGGACTTTCCAC---------TGGAATGAT
CCAAATAAGGCTA---CTGCTCCAACTTTAACCAATCAAATATTTTCTTTGCCTTGCTTC
C---------------------GCGNTCACCCTATAAAAGTCTTCCCCTCATGCCCCT--
----TCAGTGGAG-CCCTGA--ACCACTTGTAGTCT-----GGNGCTGCCCGATTCATGA
ATCGCT-GTCTGCTCAAATAAACTCTTTAAAATTTTAATG-TGCCTAAGTTTATCTTTTA
ACA---------------------------------------------------------
------------------------------------------------------------
------------------------------------------------------------
------------------------------------------------------------
------------------------------------------------------------
------------------------------------------------------------
------------------------------------------------------------
------------------------------------------------------------
------------------------------------------------------------
------------------------------------------------------------
------------------------------------------------------------
------------------------------------------------------------
------------------------------------------------------------
------------------------------------------------------------
------------------------------------------------------------
------------------------------------------------------------
-
>MER57E2_ERV1_Eutheria
------------------------------------------------------------
------------------------------------------------------------
------------------------------------------------------------
------------------------------------------------------------
------------------------------------------------------------
------------------------------------------------------------
------------------------------------------------------------
------------------------------------------------------------
------------------------------------------------------------
------------------------------------------------------------
------------------------------------------------------------
------------------------------------------------------------
------------------------------------------------------------
------------------------------------------------------------
------------------------------------------------------------
------------------------------------------------------------
------------------------------------------------------------
------------------------------------------------------------
------------------------------------------------------------
TGTTAA-AATAATTAAATGGG-------AGGCCATTAGACTGAGGTGGCTCTAACGCCCT
GGGT------TCCTACGTAAGCA-AACC-GAAACCTAACTCAAATGCATTTCTTNTAAGT
NACTACCTTAGGAGGAAACGAAAC----------TTAAGCTC--AGCCAATCACAAGCNG
CCAACTGGGCATTAGTTAT----ATTATCANGAACTTCCCAC---------CGGGATAGT
CCAAATAAGGCAA---CTGCTCAAACTTTAACCAATCAAATAATTTNTTTGCTCTGCTTC
C---------------------GCATTCACCCTATAAAAGCCTTCCCTTCANGCCCCT--
----CCGGTGGAG-CCCCGA--ACCACTTCCGGTTT-----GGNGCTGCCCGATTCATGA
ATCGCT-GTCTGCTCAAATAAACTCTTTAAAATTTTAATG-TGCCTAAGTTTATCTTTTA
ACA---------------------------------------------------------
------------------------------------------------------------
------------------------------------------------------------
------------------------------------------------------------
------------------------------------------------------------
------------------------------------------------------------
------------------------------------------------------------
------------------------------------------------------------
------------------------------------------------------------
------------------------------------------------------------
------------------------------------------------------------
------------------------------------------------------------
------------------------------------------------------------
------------------------------------------------------------
------------------------------------------------------------
------------------------------------------------------------
-
>MER57E3_ERV1_Eutheria
------------------------------------------------------------
------------------------------------------------------------
------------------------------------------------------------
------------------------------------------------------------
------------------------------------------------------------
------------------------------------------------------------
------------------------------------------------------------
------------------------------------------------------------
------------------------------------------------------------
------------------------------------------------------------
------------------------------------------------------------
------------------------------------------------------------
------------------------------------------------------------
------------------------------------------------------------
------------------------------------------------------------
------------------------------------------------------------
------------------------------------------------------------
------------------------------------------------------------
--TGAGACCCTGCTTGCGACACATGTGAAAAACGCAGGGGAAAATCAGTCCCCTGTGGAG
TGTGAA-AATAATTAAATAGC-------AGGCAATTAGACTGAGGTGGCTCTAGTGCCCT
GGGT------TCCTACTTAAAAA-AA-----AATCTAACTCGAATGCATTTTTTGTAAAT
TACTACATTAGGGGAAAACAAAAT----------TCAGGCTT--AACCAACCATAAACCG
CCAATTAACCTCTGATTAC----ATAACCAGGAAATTTCCAC---------CTGGATAGT
ACAAATAAAGAAA---CTACGT-AACTGTACCTAACCAATTATTGAATTTGGTTTGCTTC
C---------------------TCACGCACCTTATAAAAGCCTTTCCTTCAAGCCCCT--
----CCCATGGAC-CACAAACTACAAACCATAGCTG-----GGTGCTCTACGATTCATGA
ATCGCT-GT----TCGATTAAATTCTTTAATATTTTTACGGTGACTCCCATAAATTTTTA
ACAGGAGAAAGGAGGGACTGGGGACCCCACGGACCA------------------------
------------------------------------------------------------
------------------------------------------------------------
------------------------------------------------------------
------------------------------------------------------------
------------------------------------------------------------
------------------------------------------------------------
------------------------------------------------------------
------------------------------------------------------------
------------------------------------------------------------
------------------------------------------------------------
------------------------------------------------------------
------------------------------------------------------------
------------------------------------------------------------
------------------------------------------------------------
------------------------------------------------------------
-
>MER57F_ERV1_Homo
------------------------------------------------------------
------------------------------------------------------------
------------------------------------------------------------
------------------------------------------------------------
------------------------------------------------------------
------------------------------------------------------------
------------------------------------------------------------
------------------------------------------------------------
------------------------------------------------------------
------------------------------------------------------------
------------------------------------------------------------
------------------------------------------------------------
------------------------------------------------------------
------------------------------------------------------------
------------------------------------------------------------
------------------------------------------------------------
------------------------------------------------------------
------------------------------------------------------------
-------------------------------TGTTAAAGTAAATTAAAATGGAGACCGGG
CCTGAAGAATCCCTGAGCAGACA----AAGCCAGTTAGGCCTCGTAAGTGACCTTAACCT
TGCT------TGATTTGCAAACATAAGC-GAAACTTAACTTGAGC-TATTTCTTGTAAAT
GCCTATATTAAAGAAAAACGGAAC----------TTAAGCTC--AACCAATCAGAAGCAG
CCAACAAACTTATAATTAT----ATAACTAGGGACTTTCCAA---------CGGGATAGA
CCAAATAAGGCAA---CTGTAT-AACTGTAACCAATCAAATATTTTCTTTGCTTTACTTC
C---------------------GCGTTCGTCCTATAAAAGCCTCCCCCTCGCGTTCCC--
----TCGGTGGAG-CTCCCGA-ACCGCTTCTGGTTT-----GGAGCTGCCCGATTCATGA
ATCGCT-GTTTGCTCAAATAAACTCTTTAAAATTTTATTG-TGCCTCAGTTTACTTTTTA
ACA---------------------------------------------------------
------------------------------------------------------------
------------------------------------------------------------
------------------------------------------------------------
------------------------------------------------------------
------------------------------------------------------------
------------------------------------------------------------
------------------------------------------------------------
------------------------------------------------------------
------------------------------------------------------------
------------------------------------------------------------
------------------------------------------------------------
------------------------------------------------------------
------------------------------------------------------------
------------------------------------------------------------
------------------------------------------------------------
-
>MER57B1_ERV1_Eutheria
------------------------------------------------------------
------------------------------------------------------------
------------------------------------------------------------
------------------------------------------------------------
------------------------------------------------------------
------------------------------------------------------------
------------------------------------------------------------
------------------------------------------------------------
------------------------------------------------------------
------------------------------------------------------------
------------------------------------------------------------
------------------------------------------------------------
------------------------------------------------------------
------------------------------------------------------------
------------------------------------------------------------
------------------------------------------------------------
------------------------------------------------------------
------------------------------------------------------------
------------------------------------TGTTAAATCAAGT--------TTA
GCCTAAAGCTGCCTCCTTACAT---------------------ATTTTAAGTT-CGGCCT
AAAG------GTTTCTCTGTACATCGT--GAACTATAACCTAAATGGAGGTGTAAACAGA
CTGTAGCCTACTCTTGTGCCAATCA---------CCGAGTTT-TGGCCAATCAAAGGTGG
CCAACTGTTCAAACC-----------------------------------------GTGT
TCAAATAAGGCAA---ACGCCG-AGCTGTAACCAATCCGGCTGTTTCTGTACCTCACTTC
CGTTTTCTGTACGTCACTTTCCTTTTTCTGTCCATAAATCTTCTTCCACCACGTGGCT--
----GCGCTGGAGTCTCT--GAGCCTACTCTGGCTCGG---GAGGCTGCCCGATTCGCGA
ATCGTT-CTTTGCTCAATTAAACTCTNTTAAATTTAATTC-GGCTAAGGTTTTTCTTTTA
ACA---------------------------------------------------------
------------------------------------------------------------
------------------------------------------------------------
------------------------------------------------------------
------------------------------------------------------------
------------------------------------------------------------
------------------------------------------------------------
------------------------------------------------------------
------------------------------------------------------------
------------------------------------------------------------
------------------------------------------------------------
------------------------------------------------------------
------------------------------------------------------------
------------------------------------------------------------
------------------------------------------------------------
------------------------------------------------------------
-
>MER57B2_ERV1_Homo
------------------------------------------------------------
------------------------------------------------------------
------------------------------------------------------------
------------------------------------------------------------
------------------------------------------------------------
------------------------------------------------------------
------------------------------------------------------------
------------------------------------------------------------
------------------------------------------------------------
------------------------------------------------------------
------------------------------------------------------------
------------------------------------------------------------
------------------------------------------------------------
------------------------------------------------------------
------------------------------------------------------------
------------------------------------------------------------
------------------------------------------------------------
------------------------------------------------------------
------------------------------------TGTTAAATTAAGT--------TTA
GCCTAAAGCTGCCTCCTTACAT---------------------ATTTTAAGTT-CGGCCT
AAAG------GTTTCTCCGTACATAGT--GAACCGTAACCTAACTGGATGTGTAAACAGA
CCGTAACCTACTCTTGTACCAATCA---------CCGAGTTT-CGGCCAATCACAGGCGG
CCAACTGTTCAAACC-----------------------------------------GTGT
TCAAATAAGGCAA---ACGCCG-AGCTGTAACCAATCCGGCTGTTTCTGTACCTCACTTC
CGTTTTCTGTACGTCGCTTTCCTTTTTCTGTCCATAAATCTTCTCCGACCACGCGGCA--
----GCCCCGGAGTCTCTCTGAACCTATTCTGGTTCCG---GGGGCTGCCCGATTCGCGA
ATCGTT-CTTTGCTCAATTAAACTCTGTTAAATTTAATTT-GTCTAAAGTTTTTCTTTTA
ACA---------------------------------------------------------
------------------------------------------------------------
------------------------------------------------------------
------------------------------------------------------------
------------------------------------------------------------
------------------------------------------------------------
------------------------------------------------------------
------------------------------------------------------------
------------------------------------------------------------
------------------------------------------------------------
------------------------------------------------------------
------------------------------------------------------------
------------------------------------------------------------
------------------------------------------------------------
------------------------------------------------------------
------------------------------------------------------------
-
>MER57C2_ERV1_Eutheria
------------------------------------------------------------
------------------------------------------------------------
------------------------------------------------------------
------------------------------------------------------------
------------------------------------------------------------
------------------------------------------------------------
------------------------------------------------------------
------------------------------------------------------------
------------------------------------------------------------
------------------------------------------------------------
------------------------------------------------------------
------------------------------------------------------------
------------------------------------------------------------
------------------------------------------------------------
------------------------------------------------------------
------------------------------------------------------------
------------------------------------------------------------
------------------------------------------------------------
-------------------------------TGTTAAATTAAATTAAAT--------TTG
GCCTAAAGCTGCCTCCGTACTTT----GA------ATCCCTACATAGCGAACTGCAACCT
AANT------TAGTATGTAAACAAACT--GCAACCTAACTTAAGAGTATATTCTTGTAAC
AAATAGCTGAGTCTCA-GCCAATCACAG---CAGCCGAGCTT-CAGCCAATCACAGGCTG
CCAACTGATCAGACCATGTCCATATAAGGCAAATGCCTCATC---------ACACCATGC
CCAAATAAGGCAA---ATGCTG-AGCTGTAACCAATCAAGCTGTTTCTGTACGTCACTTC
C---------------------TTTTTCTGTCTATAAATACTGCCTGCCCACGTTGC---
----TGGGTGGAG-CTCTCTGAACCTCTCCTGGTTCTG---AGTGCTGCCCGATTCATGA
ATCGTT-CTTTGCTCAAATAAACTCTGCTAAATTTAATTT-GTCTAAAGTTTTTCTTTTA
ACA---------------------------------------------------------
------------------------------------------------------------
------------------------------------------------------------
------------------------------------------------------------
------------------------------------------------------------
------------------------------------------------------------
------------------------------------------------------------
------------------------------------------------------------
------------------------------------------------------------
------------------------------------------------------------
------------------------------------------------------------
------------------------------------------------------------
------------------------------------------------------------
------------------------------------------------------------
------------------------------------------------------------
------------------------------------------------------------
-
>MER57C1_ERV1_Eutheria
------------------------------------------------------------
------------------------------------------------------------
------------------------------------------------------------
------------------------------------------------------------
------------------------------------------------------------
------------------------------------------------------------
------------------------------------------------------------
------------------------------------------------------------
------------------------------------------------------------
------------------------------------------------------------
------------------------------------------------------------
------------------------------------------------------------
------------------------------------------------------------
------------------------------------------------------------
------------------------------------------------------------
------------------------------------------------------------
------------------------------------------------------------
------------------------------------------------------------
------------------------------------TGTTAAATTAAAT--------TTG
GCCTAAAGCTGCCTCCGTAC-----------------------ATAGCAAACTGTAACCT
AACT------TAATATGTAAACAAACT--GCAACCTAACTTGAGAGTATATTCTTGTAAC
AAGTAGCCGAGTCTCG-GCCAATCATAG---CAGCTGAGCTTTCAGCCAATCACAGGCTG
CAAACTGCTCAGAC------------------------------------------ATGT
CCAAATAAGGCAA---ACGCCG-AGCTGTAACCAATCAGGCTATTTCTGTATGTCACTTC
C---------------------TTTTTCTGTCTATAAATACTGCCTGCCCACATTGC---
----TGGGTGGAG-CTCTCTGAACCTTTACTGGTTCAG---GGTGCTGCCCGATTCATGA
ATCGTTTCTTTGCTCAAATAAACTCTGCTAAATTTAATTT-GTCTAAAGTTTTTCTTTTA
ACA---------------------------------------------------------
------------------------------------------------------------
------------------------------------------------------------
------------------------------------------------------------
------------------------------------------------------------
------------------------------------------------------------
------------------------------------------------------------
------------------------------------------------------------
------------------------------------------------------------
------------------------------------------------------------
------------------------------------------------------------
------------------------------------------------------------
------------------------------------------------------------
------------------------------------------------------------
------------------------------------------------------------
------------------------------------------------------------
-
>MER57D_ERV1_Eutheria
------------------------------------------------------------
------------------------------------------------------------
------------------------------------------------------------
------------------------------------------------------------
------------------------------------------------------------
------------------------------------------------------------
------------------------------------------------------------
------------------------------------------------------------
------------------------------------------------------------
------------------------------------------------------------
------------------------------------------------------------
------------------------------------------------------------
------------------------------------------------------------
------------------------------------------------------------
------------------------------------------------------------
------------------------------------------------------------
------------------------------------------------------------
------------------------------------------------------------
-------------------------------TGTTAAATTAAATAAGCAGGAGGCCATTA
GCCTGAGGCTGTCTCCGTACTTT----GA------GTTCCTACATAACAAACTGCAACCT
AACT------TAGTATGTAAACAAACC--GAAACCTAACTTAGGAGTATATT-TTGTAAC
AAATAGCCGGGTTTCA-GCCAATCACAAG-ACAGCTGAGCTT-CAGCCAATCACAGGCAG
CCAACTGATCACACC-----------------------------------------ATGC
CCAAATAAGGCAG---ACGCCT-AGCTGTAGCCAATCAGGTGATTTCTCTACTTTGCTTC
C---------------------GTGTTCGGCCTATAAAAGCTCACTGCTCACACTGC---
----TGGGCGGAG-CTCTCTGAACCTCTTCTGGTTCTG---AGTGCTGCCTGATTCATGA
ATCGTT-CTTTGCTCAAATAAACTCTGTTAAATTTAATTT-GTCTAAAGTTTTTCTTTTA
ACA---------------------------------------------------------
------------------------------------------------------------
------------------------------------------------------------
------------------------------------------------------------
------------------------------------------------------------
------------------------------------------------------------
------------------------------------------------------------
------------------------------------------------------------
------------------------------------------------------------
------------------------------------------------------------
------------------------------------------------------------
------------------------------------------------------------
------------------------------------------------------------
------------------------------------------------------------
------------------------------------------------------------
------------------------------------------------------------
-
>MER57A1_ERV1_Homo
------------------------------------------------------------
------------------------------------------------------------
------------------------------------------------------------
------------------------------------------------------------
------------------------------------------------------------
------------------------------------------------------------
------------------------------------------------------------
------------------------------------------------------------
------------------------------------------------------------
------------------------------------------------------------
------------------------------------------------------------
------------------------------------------------------------
------------------------------------------------------------
------------------------------------------------------------
------------------------------------------------------------
------------------------------------------------------------
------------------------------------------------------------
------------------------------------------------------------
-------------------------------TGTTAAAGCGAACTAAAT--------ACG
GCCTGAGAAGGACTCCGTACTTC----TATATTTGAGTCCTTGTGGACGAACCGTAACCT
AGCT------TAATAGGCAGACAAGATTGAAAACCTAACTTAGGAGTATGCGCCTGTAAC
AA-TAGCTGAGTCTTG-GCCAATCCCAG---CGGCCATACTT-CAACCACTCATAGACTG
CCGAGCGTTCAAACT-----------------------------------------GTGT
TCAAATAAGGCAA---ACGCCG-ACCCGTAACCAATCCAGCCGTTTCTGTACCTCACTTC
CGATTTCTGTACGTCACTTCCCTTTTTTTGTCTATAAATTTGTTCTGACCACGAGGCA--
----TCCCTGGAGTCTCTCTGAATCTGCTGTGATTCTG---GGGGCTGCCCGATTCGCGA
ATCGTT-CATTGCTCAATTAAACTCCTTTAAATTTAATTC-GGCTGAAGTTTTTCTTTTA
ACA---------------------------------------------------------
------------------------------------------------------------
------------------------------------------------------------
------------------------------------------------------------
------------------------------------------------------------
------------------------------------------------------------
------------------------------------------------------------
------------------------------------------------------------
------------------------------------------------------------
------------------------------------------------------------
------------------------------------------------------------
------------------------------------------------------------
------------------------------------------------------------
------------------------------------------------------------
------------------------------------------------------------
------------------------------------------------------------
-
>LTR10B_ERV1_Homo
------------------------------------------------------------
------------------------------------------------------------
------------------------------------------------------------
------------------------------------------------------------
------------------------------------------------------------
------------------------------------------------------------
------------------------------------------------------------
------------------------------------------------------------
------------------------------------------------------------
------------------------------------------------------------
------------------------------------------------------------
------------------------------------------------------------
------------------------------------------------------------
------------------------------------------------------------
------------------------------------------------------------
------------------------------------------------------------
------------------------------------------------------------
-----------------TGTTAAATACAGTAAGA-----------AATTCTTCTTCAAAA
GTTTAGCCTGCTTAAGTTT--------------CCTTGTCCTTTGTTTCC----------
------TGCTTTCAAGGCCAGACTTCCT-TACTCTCTG-------TGTTTCCCCTACCCT
GGTAAACAACCTTCCTGCCAGTCC------TTACCCATACAGCCCACATT---CCACATC
TG-CTACCCACTCTGTGATTTACCTCTCCCGTCG-CAATAGCCTCTCCC------ACCA-
AAACTGATCTT------------------CCCGCCTTCCCACC-------AGTGCAAC-C
ACATTCCTGCACTTTGCA-AGTTAGCCAACCGGG-T-----TCGGATTGTGCAGTCCAAC
TCCAGC-CAATGGAGTCAGGACACAGTAGCAGGGACAAGC---TGCGTTAGACATAAAAA
CCTC-TGCTTTCCTTTGTTTAG-GGTGCTCTCGTG-GC---AACCAGACTTACCAGG-AG
CTCTATTCTGC--AAAAGTA-----AATTTGCCTTGCTGAGAG-----------------
-----------------------------ACCCTTTGTCCTTTGGCTCAGTGTTGGTTCT
TCTTTGCAGCACCGA---GCATTTGTTTCCAACA--------------------------
------------------------------------------------------------
------------------------------------------------------------
------------------------------------------------------------
------------------------------------------------------------
------------------------------------------------------------
------------------------------------------------------------
------------------------------------------------------------
------------------------------------------------------------
------------------------------------------------------------
------------------------------------------------------------
------------------------------------------------------------
------------------------------------------------------------
------------------------------------------------------------
------------------------------------------------------------
-
>LTR10B1_ERV1_Primates
------------------------------------------------------------
------------------------------------------------------------
------------------------------------------------------------
------------------------------------------------------------
------------------------------------------------------------
------------------------------------------------------------
------------------------------------------------------------
------------------------------------------------------------
------------------------------------------------------------
------------------------------------------------------------
------------------------------------------------------------
------------------------------------------------------------
------------------------------------------------------------
------------------------------------------------------------
------------------------------------------------------------
------------------------------------------------------------
------------------------------------------------------------
-----------------TGTCAGATACAGTAAG--------------TTCCTCTTCAAAG
GTTTAACTTGCTCAA-CTT--------------CCTTGTTCTTTGTTCTTAAGACCAACT
TCCTTGTACTCTCTTGCCCCTAGCTACC-TGCTCTGTAAACAACTTCTCCCGCCAGTCCC
AATCTGTAACTCACAT-CTCTTCC------TTACTTGGAAAGAGTCCTCT---TTACTCC
TGGCTACCCATTCTGTAAACAACCCTCCTTCCCG-CCTTTGCCGCGCCCTGACATGCCC-
AGACATGCCTTGTACTGTAACGGACAGCCTCTCCCTTCCCACC-------TAGNTAGC-C
ATATTCA---ATTTTAAA-CAGTAGCCAATCGGG-TC-AGCTTAGATTGTGCGGTCCGAC
TCCAGC-CAATGGGGANAGGACACAGAAGCAGGGACTAAC---TGCGTTAGGGATAAAAA
CCCC-TTCCCTCCTTCGTTCGG-TGTGCTCTCGCA-GC---AGCCAGAAATGCGAGC-AG
CACCCTTCTGC--AGAAGTA-----AATTTGCCTTGCTGAGAA-----------------
-----------------------------ATCTTTTGTT-------TGAGTGCTNGTTCT
TCTTTGCGGCWCCGA---GCTCTTGTTTCCAACA--------------------------
------------------------------------------------------------
------------------------------------------------------------
------------------------------------------------------------
------------------------------------------------------------
------------------------------------------------------------
------------------------------------------------------------
------------------------------------------------------------
------------------------------------------------------------
------------------------------------------------------------
------------------------------------------------------------
------------------------------------------------------------
------------------------------------------------------------
------------------------------------------------------------
------------------------------------------------------------
-
>LTR10G_ERV1_Eutheria
------------------------------------------------------------
------------------------------------------------------------
------------------------------------------------------------
------------------------------------------------------------
------------------------------------------------------------
------------------------------------------------------------
------------------------------------------------------------
------------------------------------------------------------
------------------------------------------------------------
------------------------------------------------------------
------------------------------------------------------------
------------------------------------------------------------
------------------------------------------------------------
------------------------------------------------------------
------------------------------------------------------------
------------------------------------------------------------
------------------------------------------------------------
-----------------TGTAAGATACAATGAATTT----CTCTGAGTTTCTCTTCAAAG
ATTTAGCCTGCTAA--CTT--------------CCTTGTCCTTTGTTCTCAAACTCAACT
TTCTTGTTCCTCCTTGCCCCTAGTTACTGTAAAACAGCCTACCCCCTTCCCATCAGCTCT
AATCAATAACTCACATCTGTTCCC------TTGGTTA---------------------CC
TG--CACCCATTGTTCCCCCGAAACTGCACGTCT-CACATGCTTCACC-------ACTG-
TACCTCACRTC----------------CCCCTTCCCTTCCATA-------TTTAGAAA-A
ATATT---------TGCA-AG-TAGCCAATCGGG-TC-AGCTCAGATTGTGCAGTCCGAC
CCCAGC-CCATGGGGGAGTGACACAGAGGTAGGGACTA-----CGCGTCAGAGATAAAAA
CCCCCTGCTCTCCTTTGTTCCG-TGTGCTCTTGCG-AT---CTTGATTGACGCGAGT-GG
CACCCTTCTGC--AGAAGTA-----AATT-GCCTTGCTGAGAA-----------------
-----------------------------AACTTTTGCC-------TGAGTGCTGGTTTC
ACTTTGCGGCACCAA---GCATTTATTCCTAGAGCATTTTTATATCCAACA---------
------------------------------------------------------------
------------------------------------------------------------
------------------------------------------------------------
------------------------------------------------------------
------------------------------------------------------------
------------------------------------------------------------
------------------------------------------------------------
------------------------------------------------------------
------------------------------------------------------------
------------------------------------------------------------
------------------------------------------------------------
------------------------------------------------------------
------------------------------------------------------------
------------------------------------------------------------
-
>LTR10F_ERV1_Homo
------------------------------------------------------------
------------------------------------------------------------
------------------------------------------------------------
------------------------------------------------------------
------------------------------------------------------------
------------------------------------------------------------
------------------------------------------------------------
------------------------------------------------------------
------------------------------------------------------------
------------------------------------------------------------
------------------------------------------------------------
------------------------------------------------------------
------------------------------------------------------------
------------------------------------------------------------
------------------------------------------------------------
------------------------------------------------------------
------------------------------------------------------------
-----------------TGTTAAATA---TGAATT-------CTAAATTTCTCTTCAAAG
AATTAATATGTCAGTATGTTCAA--------TTCTTTGCCTTCTACTTTTAAACTTAACT
TC--CTCGTAAAGCAACC----------TTTTCCGATT-------------ACCTGCTCC
ACCCTG--------ACTCATTCC---------GATTACCTGCTCCACCCTGACTCATTCC
GA-TTACCTACC----ACCTGCTCCACCCTGACT-CATTCATTCT--------CCACCC-
TGCATAACCAT------------------TTTTTTTTCCCGCC-------AAACCA-CTC
ACCCCGTCACTCTCTTTA-AATTAGTCAATCGGAATT-AGTTTAGCCTGTGCGGTCTAAC
CCTAGC-CAATAGGGGAATGACACAGCAGTAGGGACCACG---TGCATCAGGAATAAGAA
CCCCTTTCCCTCCCTTGTCCAGGTGTGCGCTCACC-AT---TGCTCCATCTGTGAGGGTG
CACCCTTCTAT--AGAAGTA-----CC-TTGCCTTGCTGAGAA-----------------
---------------------TTAAAAAGAAAATT----TTATATTCGAGTGCTATTTCT
--TTTGCGGCACCGA---AACTTTATATATAACA--------------------------
------------------------------------------------------------
------------------------------------------------------------
------------------------------------------------------------
------------------------------------------------------------
------------------------------------------------------------
------------------------------------------------------------
------------------------------------------------------------
------------------------------------------------------------
------------------------------------------------------------
------------------------------------------------------------
------------------------------------------------------------
------------------------------------------------------------
------------------------------------------------------------
------------------------------------------------------------
-
>LTR10A_ERV1_Eutheria
------------------------------------------------------------
------------------------------------------------------------
------------------------------------------------------------
------------------------------------------------------------
------------------------------------------------------------
------------------------------------------------------------
------------------------------------------------------------
------------------------------------------------------------
------------------------------------------------------------
------------------------------------------------------------
------------------------------------------------------------
------------------------------------------------------------
------------------------------------------------------------
------------------------------------------------------------
------------------------------------------------------------
------------------------------------------------------------
------------------------------------------------------------
-----------------TGTTAAGTACGGTGAGTT-------CTGAGATCCTCTCCAAAG
AACCAGTATGTCAGTATGTTCAGCTCNCCTGTTCTTTGTTCTCCATTTTAAAGTTTAACT
TCAGTATGTTCAGCTCNCCTGTTCTTTGTTCTCCATTTTAAAGTTTAACTCAACAGTTCT
AATCAGTAGTTAACGCCTGTTCCC------CTGGTCACCTGCTCCATCCTGACTCATCCC
GGGTCACCTGCTTTG-ACCTGAGTCACCCTTAGT-CACCTGCTCTGTAA----CCATCC-
TTCCCGCCAAA------------------CTACTCACCCCGCC-------ACTCTGGCTC
ATACCCCTGCTCTCTTTA-AAATAGCCAATCGGAATT-AGCTTAGACTGTGCGGTCCAAC
CCTAGC-CAATAGGGGAACGACACAGCAGTAGGGGCTACC---TGCATCAGGAATAAGAA
CCCCTTCCCCTCCCTTGTCCAGGTGTGCTCTCGCC-AT---TGCTCCATCTGCGAGA-CG
CACCCTTCTAT--AGAAGTA-----AAATTGCCTTGCTGAGAAAATTAAATTTATGTTTG
AGTGCTATTTCTTTTGCGGCACCGAAACGAAAATTAAATTTATGTTTGAGTGCTATTTCT
--TTTGCGGCACCGA---AACTTTATTTATAACA--------------------------
------------------------------------------------------------
------------------------------------------------------------
------------------------------------------------------------
------------------------------------------------------------
------------------------------------------------------------
------------------------------------------------------------
------------------------------------------------------------
------------------------------------------------------------
------------------------------------------------------------
------------------------------------------------------------
------------------------------------------------------------
------------------------------------------------------------
------------------------------------------------------------
------------------------------------------------------------
-
>LTR10E_ERV1_Eutheria
------------------------------------------------------------
------------------------------------------------------------
------------------------------------------------------------
------------------------------------------------------------
------------------------------------------------------------
------------------------------------------------------------
------------------------------------------------------------
------------------------------------------------------------
------------------------------------------------------------
------------------------------------------------------------
------------------------------------------------------------
------------------------------------------------------------
------------------------------------------------------------
------------------------------------------------------------
------------------------------------------------------------
------------------------------------------------------------
----------------------------TGTAGAAAGTAAAA---GGTTTCCTCTTCAAA
G-TTTCCCTTCTTGTTAAAGAATAAATCATAAGTGTTAGAAATAATAGTTTCTTTTAAAG
ACTAACTTCCTTCAAGCCTCCTT----GCTTTGTGCTAATAACTCTTTGTTAAGCCCTAT
CCTATGTAGCTGTTAGACATAAGGGAATAAGTACATTCTATGTCCTTGTACTTTAACCAA
GATATTTGTGCTGGACGTGCTCA--------CAGGCATGTCCCAGCTCGCAGCCTATGCC
CC--TTCCTTATTTGGRAATATTATTACTTTTCT-AAGTCCTTTCGTAA------GCAA-
CTTCCTCTTTTC--------------CTTTGTTCTCCATTGC----------CTTTACCT
ATTTAGAAAAGTTTTAAATTATTAGCCARTCGGGTTTTAGTTTAGATTGTGAGGTCTGGC
TCCAGC-CAATGGAGACAGGACACAGTAGCAGGGACAAAC---TGCGTAAGGGATAAAAA
TTGC-TTCCCTCCTTTGTTCAGGTGTGCTCTTGCC-AT---TGTTCCATCTGCGAGG-AG
CACCCTTTCTGCAGAAAGTA-----AAATTGCCTTGCTGAGAA-----------------
------------------------AATTAAATTTTTGTC-------TGARTGCTAATTTT
TCTTTGCAGCACCGAGGAACAAGCATTCTGTTTCTAAATAAACATTTTACWTATAACA--
------------------------------------------------------------
------------------------------------------------------------
------------------------------------------------------------
------------------------------------------------------------
------------------------------------------------------------
------------------------------------------------------------
------------------------------------------------------------
------------------------------------------------------------
------------------------------------------------------------
------------------------------------------------------------
------------------------------------------------------------
------------------------------------------------------------
------------------------------------------------------------
------------------------------------------------------------
-
>LTR10C_ERV1_Homo
------------------------------------------------------------
------------------------------------------------------------
------------------------------------------------------------
------------------------------------------------------------
------------------------------------------------------------
------------------------------------------------------------
------------------------------------------------------------
------------------------------------------------------------
------------------------------------------------------------
------------------------------------------------------------
------------------------------------------------------------
------------------------------------------------------------
------------------------------------------------------------
------------------------------------------------------------
------------------------------------------------------------
------------------------------------------------------------
----------------------------TGTAAAAAGTAAAGTAGAGGTTCCTCTTCAAA
GACTTTCCTCCCCATCTAATTAGGAAT------------AAATAGTAACTTCTCTTAAAA
GCAAAATTTATTCAAA-----------GACCTGTGCTAACA-TTCTTAAATATCTGCTAG
CCATAATAA-----AGAAATCAATGTACTT-TATATTCTTAGCTCCCACAATTTAGCCTA
AATATTTGCCCTGG-CATGCTTATACTAGTCCAAGCAAGCATTAGGTCATAGCCTGTTCC
TC--TTCCTTATTTGAAGGTGTTTTTACCTTTCT-CAG-CATTCCACAA------GTTA-
CTTCCTCCTT-C--------------CTTTGTTCTCCTCTGC----------CTTTGCCT
CTTTTAAAAAGTTCTAAGTTGCTAGCCAATCAGGACA-AATACAGAATGTGAGGTCCTGT
TCCAGC-CAATAGAAACTGGACACAGCAGTAGGGTGGA-----CGCGTCAGGTTATAAAT
GACC-CTGTCTCCTTTGTTCAG-TGTACTCTCATG-GC---AAAACTGCTGGTGAGT--G
TACCCTTTCTGCAGAAAGTATA--AAWATGGCCTTGCTGAGAA-----------------
------------------------AATTAAATTTATGTT-------CAAGTGCTA---TT
TCTTTACAGCACC-----ACAAGCATTTCAAACA--------------------------
------------------------------------------------------------
------------------------------------------------------------
------------------------------------------------------------
------------------------------------------------------------
------------------------------------------------------------
------------------------------------------------------------
------------------------------------------------------------
------------------------------------------------------------
------------------------------------------------------------
------------------------------------------------------------
------------------------------------------------------------
------------------------------------------------------------
------------------------------------------------------------
------------------------------------------------------------
-
>LTR10D_ERV1_Homo
------------------------------------------------------------
------------------------------------------------------------
------------------------------------------------------------
------------------------------------------------------------
------------------------------------------------------------
------------------------------------------------------------
------------------------------------------------------------
------------------------------------------------------------
------------------------------------------------------------
------------------------------------------------------------
------------------------------------------------------------
------------------------------------------------------------
------------------------------------------------------------
------------------------------------------------------------
------------------------------------------------------------
------------------------------------------------------------
------------------------------------------------------------
-------------------------------------------TGTGGGATATGATGAGG
TT----TCTCTTCAAA---------------TAACCTGATCAATCTTTTAT-TCTTTAAT
TCATAGTACCCCCCTCCCTYCTTTTTTCYTTTTTCTCCTTTTTTCCT---TTTTGCCTTT
GTTAGATGCCCAGG-CACGC-CACAGTA--CCAGGCGTTATCAATACCAGCTCACATTCC
T---TTCCTTATTTGGAAAAAAGACTAACTTTCT-AGCTCATTACAGAC------ACCC-
CTTCCCCTTTCCT-------------CTCCGCTTTCTTTTACG-------TGCCCACCTT
ATCTAAAAAAAAATCAAATGTTTAGCCAACCGGGATT-AGTTTAGATTGTATGACCCAAC
CCCAGC-CAATGGGGAAAGGGTACAAGGGCAGGACT-------TGCATCARAAATAAAGG
CTCT-CGTGCCCCTTTGTTCAGGTGTGCTCTCATG-GC----GACTGGCCAAGGAGA-AG
CACCCCTCTGCGCAGAAGTA-----AAATTGCTTTGCTAAGA------------------
-----------------------------ATCCTTTGTT-------CGAGTGTTCAA-TT
TCCTTAGGATTTTG----AGCGTTATTCCTAACA--------------------------
------------------------------------------------------------
------------------------------------------------------------
------------------------------------------------------------
------------------------------------------------------------
------------------------------------------------------------
------------------------------------------------------------
------------------------------------------------------------
------------------------------------------------------------
------------------------------------------------------------
------------------------------------------------------------
------------------------------------------------------------
------------------------------------------------------------
------------------------------------------------------------
------------------------------------------------------------
-
>PABL_B_ERV1_Homo
------------------------------------------------------------
------------------------------------------------------------
------------------------------------------------------------
------------------------------------------------------------
------------------------------------------------------------
------------------------------------------------------------
------------------------------------------------------------
------------------------------------------------------------
------------------------------------------------------------
------------------------------------------------------------
------------------------------------------------------------
------------------------------------------------------------
------------------------------------------------------------
------------------------------------------------------------
------------------------------------------------------------
------------------------------------------------------------
------------------------------------------------------------
----------TGTGGCAGGCCAGGTCTCACTAACAGCTGAACAGGCAGGCCTCCATGACA
ACTGTTTCAGCACTGACTG-----------AGTGGTTAAGTTAAATATTAAAAGCTGANA
GAGCCAGTGCCCTTATACAAAGGCTGGAATGTAACAAAAGCCCACCAAGAGTTTTGCCTA
GGCCTTTCCTGGGCCTTGAAGCATGA----CAAGATAACGAAGGAATTCTTAACAGGACC
CG-TTTAGGATTAAACAAGTTTTATTGGGGGTCTGAAGAAACTCCCCAGACCTCCACAAA
CAAGTTTTATTGGGGGTCTAAAGGAACTCCCCAAACCTCCATG-------ATTTAGCAGG
AGACAAGATAAGGGTAATCACCCCGGCACCTGGACCC--ATTTAGATTAAGTAAATTTAC
TGAGGCTCCAGAGGAAGGTCTTACAGGACTCAGACCTTAGTTATAGATTAGAAG---TTA
ATCACTTATGTCTTTAGATGAA-TGCACACTTACACGT---AGACATATAGCTTAGAAGG
TATATAAGCTCTGGAAAACTTTGTAATTTTGAGTTGGTCTGGTGATATTTTCCCGGCCTT
CTCCCTGTAACCGGTTACAGAAATAAA--CTCTCTTCTTTCCCAGTTCATCTGCATCTCG
TTATTGGGCCACGAG--AATAAGCAGCCCGACCCTCGGTTTGGTCCGGGAACA-------
------------------------------------------------------------
------------------------------------------------------------
------------------------------------------------------------
------------------------------------------------------------
------------------------------------------------------------
------------------------------------------------------------
------------------------------------------------------------
------------------------------------------------------------
------------------------------------------------------------
------------------------------------------------------------
------------------------------------------------------------
------------------------------------------------------------
------------------------------------------------------------
------------------------------------------------------------
-
>PABL_A_ERV1_Homo
------------------------------------------------------------
------------------------------------------------------------
------------------------------------------------------------
------------------------------------------------------------
------------------------------------------------------------
------------------------------------------------------------
------------------------------------------------------------
------------------------------------------------------------
------------------------------------------------------------
------------------------------------------------------------
------------------------------------------------------------
------------------------------------------------------------
------------------------------------------------------------
------------------------------------------------------------
------------------------------------------------------------
------------------------------------------------------------
------------------------------------------------------------
----------TGTGGCAGGCCAGGTCTCACTAACA----------CAGGCCTCCATAACA
ACTGTTTCAGCACTGACTG-----------AGTGGTTAAGTTAAATATTAAAAGCTGANA
GAGCCAGTGCCCTTATACAAAGGCTGGAATGTAACAAAAGCCCACCAAGAGTTTTGCCTA
GGCCTTTCCTGGGCCTTGAAGCATGA----CAAAATAACGAAGGAATTCTTAACAGGACC
CG-TTTAGGATTAAACAAGTTTTACTGGGGGTCTGAAGAAACTCCCCAGGCCTCCACAAA
CAAGTTT-ATTGGGGGTCTGAAGGAACTCCCCAAACCTCCGTG-------ATTTAGCAGG
AGACAAGATAAGGGTAATCACCCCAGCACCTGGACCC--ATTTAGATTAAGTAAATTTAC
TGAGGCTCCAGAGGAAGGTCTT-CAGGACTCAGACCTTAGTTATAGATTAGAAGAAGTTA
ATCACTTATGTCTTTAGATGAA-TGCACACTTACACGT---AGACATATAGCTTAGAAGG
TATATAAGCTCTGGAAAACTTTGTAATTTTGAGTTGGTCTGGTGATAATTTCCAGGCCTT
CTCCCTGTAACCGGTTACAGAAATAAAAACTCTCTTCCTCCCCAGTTCATCTGCATCTCG
TTATTGGGCCACGAG--AAATAGCAGCCCGACCCTCAGTTTGGTCCGGGAACA-------
------------------------------------------------------------
------------------------------------------------------------
------------------------------------------------------------
------------------------------------------------------------
------------------------------------------------------------
------------------------------------------------------------
------------------------------------------------------------
------------------------------------------------------------
------------------------------------------------------------
------------------------------------------------------------
------------------------------------------------------------
------------------------------------------------------------
------------------------------------------------------------
------------------------------------------------------------
-
>LTR17_ERV1_Homo
------------------------------------------------------------
------------------------------------------------------------
------------------------------------------------------------
------------------------------------------------------------
------------------------------------------------------------
------------------------------------------------------------
------------------------------------------------------------
------------------------------------------------------------
------------------------------------------------------------
------------------------------------------------------------
------------------------------------------------------------
------------------------------------------------------------
------------------------------------------------------------
------------------------------------------------------------
------------------------------------------------------------
-TGAGAGACAGGACTAGCTGGATTTCCTAGGCCGACTAAGAATCCCTAAGCCTAGCTGGG
AAGGTGACCGCTTCCACCTTTAAACACGGGGCTTGCAACTTAGCTCACACCCGACCAATC
AGGTAGTAAAGAGAGCTCACTAAAATGCTAATTAGGCAAAAACAGGAGGTAAAGAAATAG
CCAATCATCTATCGCCTGAGAGCACAGCGGGAGGGACAATGATCGGGATATAAACCCAGG
CATTCGAGCCGGCAACGGCTACCCTCTTTGGGTCCCCTCCCTTTGTATGGGAGCTCTGTT
TTCACTCTATTAAATCTTGCAACTGCACTCTTCTGGTCCGTGTTTGTTACGGCTCGAGCT
GAGCTTTCGCTCACCGTCCACCACTGCTGTTTGCCGCCGTCGCAGACCCGCCGCTGACTT
CCATCCCTCCGGATCCGGCAGGGTGTCCGCTGTGCTCCTGATCC------AGCGAGGCGC
CCATTGCCGCTCCCGATCGGGCTAAAGGCTTGCCATTGTTCCTGCACGGCTAAGTGCCTG
GGTTCGTCCTAATCGAGCTGAACACTAGTCACTGGGTTCCACGGTTCTCTTCCGTGACCC
ACGGCTTCTAATAGAGCTATAACACTCACCGCATGGCC---CAAGATTCCATTCCTTGGA
ATCCGTGAGGCCAAGAACCCCAGGTCAGAGAACACGAGGCTTGCCACCATCTTGGAAGTG
GCCCGCCGCCATTTTGGAAGCGGCCCGCCACCATCTTGGGAGCTCTGGGAGCAAGGAACC
CCCGGTAACA--------------------------------------------------
------------------------------------------------------------
------------------------------------------------------------
------------------------------------------------------------
------------------------------------------------------------
------------------------------------------------------------
------------------------------------------------------------
------------------------------------------------------------
------------------------------------------------------------
------------------------------------------------------------
------------------------------------------------------------
------------------------------------------------------------
------------------------------------------------------------
------------------------------------------------------------
------------------------------------------------------------
-
>LTR30_ERV1_Homo
------------------------------------------------------------
------------------------------------------------------------
------------------------------------------------------------
------------------------------------------------------------
------------------------------------------------------------
------------------------------------------------------------
------------------------------------------------------------
------------------------------------------------------------
------------------------------------------------------------
------------------------------------------------------------
------------------------------------------------------------
------------------------------------------------------------
------------------------------------------------------------
------------------------------------------------------------
------------------------------------------------------------
------------------------------------------------------------
-----------------------------TGAGAGGAGGTKCCAGCTGGGCTTCCTGGGT
CGAGTAGGGGCTCAGAAAGCTGTGAAACTCACTCATTTCCTGCATCAGGACTTACTTCGG
TCCTGGATGAATAATATTGAAGATATATGCTTAAAATATTCCTAACAYCAGGATTTGTGC
ATGTGTTTTCTTCCCCAAGAAAGCTATAAACAGCAAAAATTTTGCTGTAAGCTTCCCTGT
GTCCTTCTCTCCCTCTCTCCCTTCCCCCTCCCCTAAAACTAAAGTAAAAGGAATGTTAAA
AGCCCATTATTTTCTGTGACCAGCAGACCTTATCTATGCTCCCAATTCCAATTCCTTGTA
AACACACTTTGTAAARTCCTGTRAGATCCTGTCTCCTTTGCCAT------GCCGCTGCAA
GGTYATAAAGTAGATAAAACYTAAGTTRCAATTCCGGTTTTCCTCAAGATCTAAGACATG
TCMCAAAATAATTTACTGYCTTTGTTTCTTGCTCTGGTAACATCTTCCCGCCGCACGTAT
TTCCCGCCTTAAAGAGTTTAAAAGGCGATCAAACAAATCTAACACTGGCTACCCGCTCGG
GACCCCTTCCACGCTGTGGAAGCTTTGTACTGTCACTCTGCTCAATAAAGCCTACAGCTT
TTTTTCTCTCTTGGTCCGATCCGTGTCTCTCWCTCGCCGCGGGCWGCCGCCACACCAAAT
CTTTGGCGTGGCTAAGGCAAGAACCTTTGGCGTTACA-----------------------
------------------------------------------------------------
------------------------------------------------------------
------------------------------------------------------------
------------------------------------------------------------
------------------------------------------------------------
------------------------------------------------------------
------------------------------------------------------------
------------------------------------------------------------
------------------------------------------------------------
------------------------------------------------------------
------------------------------------------------------------
------------------------------------------------------------
------------------------------------------------------------
------------------------------------------------------------
-
>LTR46_ERV1_Homo
------------------------------------------------------------
------------------------------------------------------------
------------------------------------------------------------
------------------------------------------------------------
------------------------------------------------------------
------------------------------------------------------------
------------------------------------------------------------
------------------------------------------------------------
------------------------------------------------------------
------------------------------------------------------------
------------------------------------------------------------
------------------------------------------------------------
------------------------------------------------------------
------------------------------------------------------------
------------------------------------------------------------
------------------------------------------------------------
------------------------------------------------------------
------------------------------------------------------------
--------------------------------TGTTAGTCCAAACTGCACCATTTTGTAA
GCTCCCTGCTATTTTGCAGACCTTGGTCAAAGTGAAACATTCCATGGGGGTTCRGGCCGT
GAGAAA------CATCCTGCCTAACCACCTGACNACAAGGCGGACAAAGGCCCACTGAAG
AAACATCCCTATCATA-------TCNTGCTGGGCAAAGATCCAAGGAACACCACGATCAC
ATYCTNCTGGAANAAGGGCCAGAACTGCCTCATCATAGGAACAT------CTTATCAATA
TCCTGCCGGGCAGCAAGCCATACTGCCCAGACCCCTCCCACCCAGACCTATAAATTGCCC
CAGCCTGTAAGCAGTGGTGGGCTC--TGGCATTAAGCTGGTCCCCCACYTYYRCAGGTTT
TNTGCTGGATATAAAACCTGCATTTGCTGTAGAGCTGC-----CCTCTCTCTCTCTCTGT
GTCTTTCTTTAACCCTCACCTTCCCTTCAAAACCTAACA---------------------
------------------------------------------------------------
------------------------------------------------------------
------------------------------------------------------------
------------------------------------------------------------
------------------------------------------------------------
------------------------------------------------------------
------------------------------------------------------------
------------------------------------------------------------
------------------------------------------------------------
------------------------------------------------------------
------------------------------------------------------------
------------------------------------------------------------
------------------------------------------------------------
------------------------------------------------------------
------------------------------------------------------------
------------------------------------------------------------
-
>LTR19A_ERV1_Homo
------------------------------------------------------------
------------------------------------------------------------
------------------------------------------------------------
------------------------------------------------------------
------------------------------------------------------------
------------------------------------------------------------
------------------------------------------------------------
------------------------------------------------------------
------------------------------------------------------------
------------------------------------------------------------
------------------------------------------------------------
------------------------------------------------------------
------------------------------------------------------------
------------------------------------------------------------
------------------------------------------------------------
------------------------------------------------------------
------------------------------------------------------------
------------------------------------------------------------
------------------------------TGACAGAGCAGGAGCATCGCCATCTTGGAC
AAGCACTGCCATTTTAAAGTTCCCCTTGATCAAAAACCGCCTAAATCCAACCCAAAGGGC
ATCAGCC--TAATGGCTAAKGTCAGCATGACCATAAACCACAAATGACATCTCCGACCAG
AAACATTCCAACCCTAAGATAAACCCCTCCCYRACCAGAGACATGCCAGCCCCGAGATAA
CCTCCCCTCCGGCCAGAGAGATGTCAGCCCCAASATAACCTCCCCTTCAACCAGAGACAT
TCCAACCCCACAATAAACTTCTCCCCCACACAGAAACATTCCAAGCCTGTGATAAAGCTC
TCTCACCCTAAAACCCTTAAATACTCTTAGTCTGTAAGAGAGAGTGCTCCTGACTGAAAT
CGGCCAGAAGCCCCTCTCAGGTTTATTCTCCAAAATAA---ACCTGTCTTTGACTGTTGA
GCCGCTTTTCRTGTTTCTTTCCTCTTTCTTTAACTCTTACA-------------------
------------------------------------------------------------
------------------------------------------------------------
------------------------------------------------------------
------------------------------------------------------------
------------------------------------------------------------
------------------------------------------------------------
------------------------------------------------------------
------------------------------------------------------------
------------------------------------------------------------
------------------------------------------------------------
------------------------------------------------------------
------------------------------------------------------------
------------------------------------------------------------
------------------------------------------------------------
------------------------------------------------------------
------------------------------------------------------------
-
>LTR21B_ERV1_Homo
------------------------------------------------------------
------------------------------------------------------------
------------------------------------------------------------
------------------------------------------------------------
------------------------------------------------------------
------------------------------------------------------------
------------------------------------------------------------
------------------------------------------------------------
------------------------------------------------------------
------------------------------------------------------------
------------------------------------------------------------
------------------------------------------------------------
------------------------------------------------------------
------------------------------------------------------------
------------------------------------------------------------
------------------------------------------------------------
------------------------------------------------------------
------------------------------------------------------------
------------------------------------------------------------
---------------------------------------------TGTTAGGGTCRCCCY
RAYCAGACYRYTCCCTTCCCCTCCCACAGGMCTTACAATAYRGTCCYTTGYRCTCTCCGC
ACAGCTACCCCAGGGCAAAARACAAAYCCCCCTTCACTGAYCCYTCCAGTAACTGTSCRG
ACAGTTACAGGATGCGGTYAACATRTCTGTTCACCTCGCATAACAAAGCTGGCAAAAAAA
CATCTCCAGGATGCRGACAAGWCACYTGCACCCYYGACTCACTCAGCTCCCCSACCCYRA
CCCAGTTCT-CCTGCACCCCCAACTCAGCTCCCGCACCCCGACCTRGTTCTGGCCCTATA
AAARCCTGCTATWGTCTGTAAGYRGGKCTGCCTCCTYYAACTGTGGTRGAGCAGCCAAGC
AGCTCAATAAAGCTTGCTTGCCTGACTTTGGGTCTCYTCATCCTTTCTCTCGGCTGACCT
TACA--------------------------------------------------------
------------------------------------------------------------
------------------------------------------------------------
------------------------------------------------------------
------------------------------------------------------------
------------------------------------------------------------
------------------------------------------------------------
------------------------------------------------------------
------------------------------------------------------------
------------------------------------------------------------
------------------------------------------------------------
------------------------------------------------------------
------------------------------------------------------------
------------------------------------------------------------
------------------------------------------------------------
------------------------------------------------------------
-
>LTR21A_ERV1_Homo
------------------------------------------------------------
------------------------------------------------------------
------------------------------------------------------------
------------------------------------------------------------
------------------------------------------------------------
------------------------------------------------------------
------------------------------------------------------------
------------------------------------------------------------
------------------------------------------------------------
------------------------------------------------------------
------------------------------------------------------------
------------------------------------------------------------
------------------------------------------------------------
------------------------------------------------------------
------------------------------------------------------------
------------------------------------------------------------
------------------------------------------------------------
------------------------------------------------------------
----------------------TGTTAGGGACAAACTGCCCCCAAGAAAGCTTCTTGGTG
CTGCCCACCCCTCCCCGCAAACCTCTCCGCGCTGCCCACCCTTCCCCCAAGCCTYTTTAC
ATTTCTAAGCCCTTATCTAGGCACCACGGTGAAGCCAGCCTGATAGAAGACTTYACYTAT
CAGRCCTTGCTGCAATAAAGCAAACCCCAATTACAAACCATCCGGACCGCACAGGGGGAG
GTCGTGGGAARCATAAACAAACTTTACCTACACCCTCCNGTAC-----------CGTAAA
CGTCACAAGGTGATATGTGGCARAATTAACCAGCAAACAACCCCGGGATGCRGCCATACC
AAAGRACTCCCTCAAACTCCCTKCCCCAATRTAAACCCCTCATTCTGTAAGCTTGGGGCT
GCTTYCCTTGACTGTKAWGGGGGCAGCCGRCAGGTTAATAAARGCTTGCCTGAACTTGGG
GCTCTCTCTCTYTGGTCCTTTCTCTCGGCTRACCTTACATTCTCACTCTCTAAGTTCA--
------------------------------------------------------------
------------------------------------------------------------
------------------------------------------------------------
------------------------------------------------------------
------------------------------------------------------------
------------------------------------------------------------
------------------------------------------------------------
------------------------------------------------------------
------------------------------------------------------------
------------------------------------------------------------
------------------------------------------------------------
------------------------------------------------------------
------------------------------------------------------------
------------------------------------------------------------
------------------------------------------------------------
------------------------------------------------------------
-
>MER48_ERV1_Homo
------------------------------------------------------------
------------------------------------------------------------
------------------------------------------------------------
------------------------------------------------------------
------------------------------------------------------------
------------------------------------------------------------
------------------------------------------------------------
------------------------------------------------------------
------------------------------------------------------------
------------------------------------------------------------
------------------------------------------------------------
------------------------------------------------------------
------------------------------------------------------------
------------------------------------------------------------
------------------------------------------------------------
------------------------------------------------------------
------------------------------------------------------------
------------------------------------------------------------
------------------------------------------------------------
---------------------------------------------TGWAAGATTCTCCCC
RGGGCCTGAAAGCTTRAGGGGATGARTAACCCCTCCCTTCCTCAGGCCCAGTCCCAAGGC
GCAAGGTCACTTGTGCCAGCAGTGTGCGCCAGCAAGATAGCAGAAGCAGGAAGAGAGCCG
GCCGGAAGACACGTACCCCCGAAGATCGAGAAAGAGGCCATCC-----------GGGTAC
AACGTAGCAGTTACGTCAGACTGGGACACTTCCTGTTTACAGGAGACTATAAAACCYYTG
CCCCGTCCTCACTTGGGGCTGA----CGCCATTTTAGGCCTCAGCCCGCCTGCACTCAGG
CAGCACCCAGGCGCTCATTAAAACAGCGTGTTGCTCCACACCTCCTCGTGTTGTTGTGGA
CGCGCTCTCGGGGTTSGAACCGAYACAAGARCCTTACA----------------------
------------------------------------------------------------
------------------------------------------------------------
------------------------------------------------------------
------------------------------------------------------------
------------------------------------------------------------
------------------------------------------------------------
------------------------------------------------------------
------------------------------------------------------------
------------------------------------------------------------
------------------------------------------------------------
------------------------------------------------------------
------------------------------------------------------------
------------------------------------------------------------
------------------------------------------------------------
------------------------------------------------------------
------------------------------------------------------------
-
>MER84_ERV1_Homo
------------------------------------------------------------
------------------------------------------------------------
------------------------------------------------------------
------------------------------------------------------------
------------------------------------------------------------
------------------------------------------------------------
------------------------------------------------------------
------------------------------------------------------------
------------------------------------------------------------
------------------------------------------------------------
------------------------------------------------------------
------------------------------------------------------------
------------------------------------------------------------
------------------------------------------------------------
------------------------------------------------------------
------------------------------------------------------------
------------------------------------------------------------
------------------------------------------------------------
-------TGAGGAGAGCAAAGACCACCTGGTGACCATCAAACAGGCCATCCGGAGGCAAA
ACTCCTTATCTGGGGAATTTAGA-AGTAATTAGACTTCCCTATTATCTAAAGCAGGCATC
TGGTTCCAGGCCTCTTTCCCNNAAAAACTTATAAGTAACTAGAATTTCTATACGTCTCCG
GAATGCATGCATGCTGA---AACTCACTGTGCAACCCTTGCTGACATCAAGGCACCAAAA
TGTCTACAAATGTAATCATTTACCATGACCTACGTGGCTAATATGGTCCAAATTACCCTT
AAGCTCCCGCTTTAAGGTCCATAAATGCTCCTAAGGAAAAATCCACCGCGGCGCGCTCAG
TCCTCTCTTGCTGAGGCGCCCCGCTGCACTCTKCTGCAGCGTTCTTTCTGTCTAATAAAA
CTTTCCTTTTTCAAACCTATACTGTTGTCGGTAAATTCTTTTTACCAACCCACGAGTCGA
CCACTTCCCGATGCCGGGGCTCTGACACCTCGCCTGGCA---------------------
------------------------------------------------------------
------------------------------------------------------------
------------------------------------------------------------
------------------------------------------------------------
------------------------------------------------------------
------------------------------------------------------------
------------------------------------------------------------
------------------------------------------------------------
------------------------------------------------------------
------------------------------------------------------------
------------------------------------------------------------
------------------------------------------------------------
------------------------------------------------------------
------------------------------------------------------------
------------------------------------------------------------
------------------------------------------------------------
-
